# Supplementary material for: Comparative metabolomic analyses of Dendrobium officinale Kimura et Migo responding to UV-B radiation reveal variations in the metabolisms associated with its bioactive ingredients
Source: PeerJ. 2020 Jun 29;8:e9107. doi: 10.7717/peerj.9107 (PMC7331624; doi:10.7717/peerj.9107)
Supplement: Table S4 [file peerj-08-9107-s007.xlsx]

## Sheet: Sheet1
Table S4 The detail information of all metabolites between the control and UV-B treatment.
name	Control_78	Control_9	Control_17	Control_24	Control_32	Control_40	Control_47	Control_55	Control_63	Control_70	UV-B_81	UV-B_12	UV-B_20	UV-B_28	UV-B_35	UV-B_43	UV-B_51	UV-B_58	UV-B_66	UV-B_74
M100T21	1.12862	-0.0904585	-0.950568	0.139938	-0.587079	1.26936	-0.242193	-1.03179	1.08552	2.52785	1.49819	-0.0711281	-0.741126	-0.801306	-0.760342	-1.12399	-0.812537	-0.0434934	0.0536041	-0.447058
M100T5	-0.242175	-2.60754	0.782784	1.18124	1.13665	0.310343	-1.50286	0.385589	1.26236	1.16093	-0.0787191	-0.0519045	0.198119	-0.409075	-0.529174	-0.398498	-1.13363	-0.00177188	1.07902	-0.541682
M1013T515	0.23724	0.602021	2.33298	0.488541	1.16463	0.591893	0.466153	1.05025	1.18299	0.665766	-0.990164	-0.70614	-1.17997	-0.956265	-0.825246	-0.939045	-0.977124	-0.486335	-0.80117	-0.921004
M1014T516	-0.0131063	2.02235	2.17296	-0.154712	0.465046	1.7905	0.0718993	0.253098	0.576273	0.501173	-0.917648	-0.428115	-0.8251	-0.814101	-0.822048	-0.70154	-0.894337	-0.657044	-0.809681	-0.815865
M101T322	-0.963693	-0.801572	-0.694423	-0.693141	-0.893933	-1.04629	-1.22378	-0.497164	-0.215724	-0.595139	0.225573	1.85566	-0.234969	0.617515	0.256309	1.26182	0.767093	2.47919	0.0877271	0.308939
M101T350	-0.711835	-0.670965	-0.936482	-0.856958	-1.06933	-1.07603	-0.964308	-0.815928	-0.89025	-0.830565	0.179301	1.95239	0.014298	1.10762	1.09132	1.46738	0.523226	1.21438	0.437861	0.834885
M102T219	0.492736	-1.47564	0.937242	0.771062	0.894395	0.5889	0.68208	1.2114	1.56438	0.734254	-2.0915	-0.929491	0.066387	-0.206175	-0.27974	-0.0478599	-0.144514	-0.165581	-0.954232	-1.6481
M102T399	-1.06341	0.188982	0.202786	1.006	-2.29421	-0.431282	0.0270576	-0.126076	1.74202	-0.583493	1.17719	-0.853151	0.612448	-1.1577	-1.45308	0.553118	0.629507	0.858495	0.699255	0.265549
M1047T342	-0.168464	1.49216	3.86179	-0.315971	-0.519374	-0.149441	-0.284437	-0.269969	-0.403931	-0.414167	-0.380959	-0.258473	-0.437635	-0.306638	-0.0670344	-0.264648	-0.230829	-0.289934	-0.478578	-0.113468
M1047T516	0.899459	0.917337	1.14679	1.00125	0.748789	0.839924	1.25315	0.930907	0.795413	1.10748	-0.951851	-1.06914	-1.14147	-0.88499	-0.908643	-0.86479	-1.12161	-0.848564	-1.11512	-0.734321
M1048T516	1.28107	1.2232	0.55666	0.393173	0.078076	0.796226	1.37598	1.34047	0.907617	1.25165	-0.97068	-0.874613	-1.06692	-1.07049	-0.906705	-0.902561	-1.0863	-0.789595	-0.949498	-0.586777
M1049T501	0.869557	0.893119	1.59333	0.785631	0.5853	0.698624	1.45187	0.937371	0.60113	1.0454	-0.951429	-0.917106	-0.968462	-0.763061	-0.965019	-1.01675	-0.95642	-0.860938	-1.08159	-0.980564
M104T276	0.0176097	-0.229411	-0.191907	-0.187639	0.402567	0.399174	0.0915251	-0.313502	0.100618	0.588423	3.8382	-1.12466	-0.66894	-0.65316	-0.591869	-0.695465	-0.605178	-0.137144	-0.0233467	-0.0158943
M104T296	-0.773551	1.00493	0.680022	-0.734721	-1.26213	-0.479364	1.10475	-0.263369	0.444986	1.13927	0.45803	1.47553	0.960093	-0.251201	-0.0606077	-0.273416	-0.682979	0.0820912	0.225669	-2.79402
M104T318	-0.000652566	-1.48573	0.277997	1.13335	0.965199	0.41423	0.976328	0.287818	0.189715	2.46378	-0.973988	-0.353427	-0.261566	-0.563303	-0.73354	0.0501383	-0.780483	-0.561958	0.84108	-1.88498
M104T372	0.113171	1.1884	0.1458	0.721176	0.843938	1.59993	1.34149	1.30363	0.359753	1.16888	-1.38566	-0.715106	-0.776748	-0.785299	-1.16589	-0.226861	-0.717749	-0.756253	-1.31716	-0.939441
M1050T501	0.850925	0.956593	1.71653	0.753685	0.521035	0.590071	1.43831	0.923821	0.551532	1.07094	-1.02929	-0.873136	-0.873479	-0.900029	-0.81081	-0.931897	-0.954397	-0.938544	-1.11853	-0.943338
M1051T501	1.28214	1.00124	2.40104	0.59886	-0.00304654	0.150796	0.701472	0.455494	0.305202	1.49207	-0.781995	-0.655702	-0.750826	-0.990331	-0.97309	-1.07313	-0.770681	-0.737671	-0.85283	-0.79901
M1054T518	0.558687	-0.13078	3.25178	0.0961927	1.45417	0.526069	0.327144	0.555481	0.138555	0.272553	-0.758919	-0.813627	-0.708798	-0.422364	-0.704502	-0.565572	-0.881334	-0.565681	-0.933767	-0.695288
M1055T518	1.57436	0.694177	2.39064	0.615064	0.890173	0.61845	0.115331	1.09191	0.104795	0.385427	-1.08749	-0.849227	-0.642593	-0.597336	-0.726208	-0.825762	-0.986842	-0.939156	-0.893053	-0.932654
M105T276	-0.699533	0.606094	-0.7879	0.136314	0.984072	0.257743	2.68492	-1.30753	0.354855	1.37888	-1.29581	0.234256	0.0025655	-0.517956	-0.439445	-0.475216	-0.408884	0.115766	0.724805	-1.548
M105T296	0.0951139	-0.855678	-0.271352	1.82765	1.76255	0.695551	0.697	-0.195145	-0.409204	0.688999	-2.10532	-1.4943	0.0447984	1.15306	-1.13778	0.267756	-0.23327	0.412291	-0.303237	-0.639484
M105T359	-0.552513	-0.808218	-0.544966	-0.780258	-0.547434	-0.771311	-0.775836	-0.818911	-0.702092	-0.822093	1.66537	-0.230766	1.89532	-0.185873	1.68315	-0.268851	1.41671	-0.408594	1.50474	0.0524153
M1065T507	0.366945	1.39263	2.52535	0.340284	-0.671107	-0.263408	-0.0462195	0.268591	0.116877	1.69765	-1.01779	1.07283	-0.0742301	-0.759054	-1.03382	-0.955605	-0.737567	-0.741078	-0.707279	-0.774
M1066T507	0.12489	1.78611	2.46696	1.82515	-0.0964472	-0.0162022	0.492079	0.219245	-0.901454	0.310916	-1.07466	0.0414238	0.0488779	-0.542737	-0.818053	-0.709936	-0.816308	-0.903408	-0.834642	-0.601806
M106T278	0.509934	-0.881355	0.0344701	-0.517629	-0.588448	0.363734	-0.135751	0.0541665	3.92527	-0.320405	-0.398894	-0.602467	-0.636209	0.167397	0.291115	-0.438623	-0.282932	-0.365731	0.244434	-0.422076
M106T380	-0.349472	-0.472772	-0.777617	-1.06607	-1.15566	-1.10203	-0.952716	-0.972302	-1.25224	-0.61729	0.851364	1.40311	1.15015	0.0422038	0.413243	0.703502	0.519432	0.761302	2.10708	0.766773
M107T39	-1.32761	-0.0195734	-1.46288	-1.13027	-0.0667377	0.105006	0.162261	0.24689	-1.27162	-1.72152	0.666276	-0.275354	0.194803	1.44508	0.158582	0.463569	1.71969	-0.369598	1.04973	1.43327
M1083T366	1.60946	0.179465	1.13808	0.741464	1.11721	0.524902	0.704821	0.267006	1.44302	1.40561	-0.761613	-0.943444	-0.946349	-0.980132	-0.854076	-0.955254	-0.884729	-0.981775	-0.862747	-0.960915
M1083T507	-0.859087	-0.846301	-0.673215	-0.883182	-0.794456	-0.909487	-1.13049	-1.0709	-0.757784	-0.922056	0.461107	1.38371	1.55192	1.71522	0.601789	1.45454	0.276161	0.195787	0.281871	0.924855
M1084T389	0.29515	-0.00268624	1.15974	0.260433	0.986749	0.459854	0.173003	3.25284	0.531252	-0.0613226	-0.894625	-0.643013	-0.431491	-0.730846	-0.837323	-0.859149	-0.376247	-0.937143	-0.427563	-0.917614
M109T247	-0.855646	-0.98733	-1.11273	-1.08088	-0.830532	-1.39389	-0.907241	-0.785888	-0.854198	-0.736226	0.889852	0.839218	0.995155	0.622088	1.15004	0.808192	1.2456	0.914761	1.30578	0.773875
M1109T182	-0.878599	-1.03974	-1.02192	-1.07586	-1.0466	-0.975413	-0.908876	-0.837453	-0.944795	-0.919799	1.12124	1.11147	0.91501	1.0249	0.766293	0.607146	1.24766	0.978844	1.04051	0.835985
M110T138	-0.292199	0.778619	-0.148784	1.14875	0.333692	2.04833	1.71251	1.44863	-0.0507723	1.05891	-0.933655	-0.838946	-0.759463	-0.74789	-0.718537	-0.725731	-0.782827	-0.816229	-0.832466	-0.881942
M1117T324	0.790262	1.09988	1.1184	1.19485	1.30144	1.25862	0.560866	0.585232	0.720579	0.933044	-0.928482	-0.995763	-0.868838	-0.925425	-0.97476	-1.00505	-0.985442	-0.931415	-0.948465	-0.999541
M111T258	0.373422	1.35084	0.235132	1.42938	1.44809	1.02776	1.41819	0.390096	1.0898	0.274571	-0.981076	-0.824601	-0.868913	-0.827181	-0.732585	-0.708875	-1.15067	-0.985565	-1.09036	-0.86745
M111T345	0.985984	0.846079	0.59824	1.18206	0.679911	0.824401	1.01008	0.721069	0.739332	1.81317	-0.832491	-0.95605	-0.89082	-0.97026	-1.00349	-1.06625	-0.949244	-1.22273	-0.654669	-0.854326
M1120T506	0.12499	1.08384	3.48109	-0.146873	-0.50409	-0.668884	0.476295	-0.736247	-0.447842	-0.0787389	-0.24372	1.10033	0.214298	-0.663948	-0.83719	-0.376811	-0.338252	-0.921267	-0.643464	0.126487
M1121T506	-0.109882	0.395861	3.60238	0.130378	0.329804	0.224098	0.855407	-0.903063	0.583401	-0.454166	-0.603585	-0.115472	-0.525281	-0.277214	-0.635419	0.36768	-0.492745	-0.998675	-0.943125	-0.430379
M1122T506	0.219546	0.259171	3.58601	0.824468	0.0804177	0.257211	0.35514	-0.878054	0.487723	-0.122969	-0.157557	0.0936597	-0.295771	-0.176131	-0.625592	-0.68868	-0.99321	-1.14134	-0.879873	-0.204166
M112T207	-0.238243	-0.905131	-0.594369	-0.768404	-0.706315	-1.00598	-1.01899	-0.843361	-0.602103	-0.593962	1.0275	0.584975	2.88156	0.417414	1.1518	-0.148062	0.685237	-0.353813	1.16891	-0.138669
M112T240	-0.680168	-1.23202	-1.16776	-0.999343	-1.02152	-0.903215	-1.02546	-0.861528	-0.914355	-0.801245	0.968481	0.645163	0.903217	0.959392	1.20859	1.03842	1.10898	0.804809	1.18412	0.785432
M112T269	-1.67728	-0.392371	-2.11495	-0.723697	-1.77649	-0.223124	0.162535	0.602498	-0.703067	0.764644	-0.00296143	1.05784	0.103511	0.797253	0.600872	0.84963	0.8893	1.28555	0.93754	-0.437233
M1136T506	-0.0150405	0.659845	2.84979	-0.333282	-1.14607	-1.34806	-0.0482239	-1.07681	-0.488141	-0.438442	1.24333	1.18161	0.758425	-0.450454	-0.588738	-0.436944	-0.452451	-0.74252	0.108362	0.763819
M113T133	0.431382	-0.554697	0.709461	1.59014	1.28464	1.31974	1.70218	-0.097067	1.27316	0.532484	-1.05205	-1.14132	-0.417032	-0.904016	-0.8921	-0.692256	-0.778523	-0.790728	-0.442592	-1.08081
M113T163	-0.472781	1.20432	1.17256	-0.201135	-0.72971	-0.684377	-0.544843	-0.423423	-0.477127	-1.3699	-0.102641	-0.049967	2.6903	0.118519	1.09376	-0.861817	1.23119	-0.499238	0.0706312	-1.16431
M113T332	-0.478336	1.79432	-0.652856	-0.650848	-0.777805	-0.19651	-0.184966	-2.00739	0.278172	-1.66114	0.109114	2.34327	-0.155447	-0.234842	0.0960243	0.511037	0.377145	0.703338	0.816902	-0.029191
M115T253	0.389087	1.31737	0.0114259	0.647075	0.463131	1.78796	0.306388	1.47025	0.752021	1.01456	-0.539296	-0.0672463	-1.00032	-0.910011	-0.96899	-0.83463	-0.621549	-2.03643	-0.120067	-1.06073
M1169T186	-0.975987	-0.963118	-0.924255	-0.926394	-0.80004	-0.942647	-0.85385	-0.90754	-0.945064	-0.885483	1.55733	0.881546	0.76863	0.760963	1.09151	0.514401	1.54567	0.658941	1.4117	-0.0663068
M116T172	0.430553	0.557508	-0.283186	0.0429303	0.52449	0.527712	0.32609	0.490007	3.41009	0.640183	-0.661365	-0.89294	-0.868551	-0.733739	-0.718964	-0.840447	-0.927644	-0.405403	0.199781	-0.817105
M116T213	-0.904615	-0.931339	-0.934832	-1.27391	-1.21523	-0.624674	-1.00184	-0.932245	-0.338116	-0.483092	0.826148	0.669368	0.167974	0.289691	0.215256	0.776324	1.39541	1.22734	2.11286	0.959515
M116T313	-0.979755	-0.972489	-0.964609	-0.966003	-0.963888	-0.950711	-0.975499	-0.96781	-0.972021	-0.960192	0.661626	0.985581	0.873146	1.09258	0.74136	1.14058	0.896735	1.2406	0.994193	1.04658
M116T407	-1.17901	-1.02148	-1.01906	-0.573615	-0.740578	-0.4642	-0.562725	-0.191629	-0.753451	-0.719018	0.65581	0.583444	0.882994	0.850802	0.618143	0.617152	1.82366	0.62122	2.03005	-1.45851
M117T312	-0.944341	-1.0688	-1.16977	-0.983502	-0.818586	-0.834863	-1.1234	-0.977421	-0.855196	-0.733714	0.742477	0.871873	0.427038	0.880152	0.91186	1.23514	0.849963	1.48629	1.09707	1.00772
M118T273	1.34571	1.18073	1.8318	-0.729773	1.05387	-0.619324	0.0163486	-0.31335	1.72669	0.533779	-1.49352	-1.16621	-0.344989	-0.417066	0.0850919	0.0895876	-0.184657	-1.56041	-0.247829	-0.786475
M118T304	-0.986216	-1.00212	-0.673625	-0.95689	-0.948409	-1.05909	-0.993839	-1.00396	-0.827817	-1.06361	0.869155	0.664807	1.19992	0.835834	1.21698	0.844505	1.3959	0.704164	1.24856	0.535755
M119T134	0.475988	-0.323009	-1.08747	-0.335425	-0.536726	0.198073	2.50011	0.728681	0.101193	0.779505	-0.815203	0.290485	-1.68424	0.325051	-1.24069	0.864728	-1.05715	0.229642	-0.785368	1.37182
M119T223	-0.951544	-0.213956	-0.695649	-0.369181	-0.627642	-1.15935	-1.13761	-0.333677	-0.762026	-1.01013	-0.183139	2.49259	1.10612	1.32512	-0.161808	0.272696	0.132189	1.79331	0.30103	0.182647
M119T34_2	-1.04858	-0.521643	-0.8659	-0.56027	-0.770693	-0.406474	-0.51319	-0.688047	-0.800312	-0.541054	0.134396	2.53556	0.502273	-0.263752	0.553733	2.34079	-0.107794	1.24271	-0.107286	-0.114481
M120T264	-0.948201	-1.00582	-0.96891	-0.919497	-0.947328	-0.925172	-0.938391	-0.970965	-0.973719	-0.877444	1.19682	0.594824	1.21336	0.389024	1.1578	0.687862	1.34864	0.761309	1.31671	0.809113
M120T41	0.0888042	-0.0687117	0.323138	-0.99126	0.102456	-1.08165	-0.404689	-0.618845	0.756839	-1.01338	2.36449	-0.623291	-1.65295	1.03015	1.2343	-0.32903	-0.757347	1.60185	0.139298	-0.100173
M121T40	-0.884175	0.649338	-0.883948	-0.234893	-0.596718	-1.10066	-0.994047	-0.746068	-0.800938	-1.06358	1.10799	1.98109	0.327779	-0.256904	0.0722667	0.290098	0.00489767	2.53984	0.42813	0.160501
M122T147	0.755105	1.18795	1.33456	-0.835748	0.116452	0.440371	-0.257468	-0.0305975	1.50243	-2.09573	-0.543253	1.81178	-0.579195	-0.851977	-0.420714	0.211187	-0.748462	0.256199	-1.44609	0.193195
M122T247	-0.891402	-0.974626	-0.954761	-1.0955	-0.937982	-0.92488	-0.993508	-0.94953	-0.985315	-0.883558	1.08493	0.879287	1.19612	0.683016	1.13366	0.410823	0.981378	0.962432	1.24184	1.01758
M122T288	-0.624407	-0.169127	-1.51085	-0.201492	-0.244055	-0.0822183	-0.453607	-0.846634	-0.393177	0.290079	0.643934	-1.47097	-1.2387	0.344344	0.414491	2.1028	-0.558539	1.01445	1.03715	1.94654
M122T349	-1.30758	0.911001	-1.82433	1.05629	-0.805577	1.05313	1.43275	-0.260957	-1.72135	0.689981	-0.718264	0.624868	-0.852755	0.511438	-0.750255	0.783314	0.127742	0.823802	-0.559732	0.786476
M123T134	0.145237	3.40225	0.522348	-0.130373	0.360229	0.412952	-0.499504	-0.13832	0.618989	-0.621952	-0.472395	1.46083	-0.626731	-0.609949	-0.451838	-0.692225	-1.01535	-0.468997	-0.550842	-0.64436
M123T175	0.629495	-1.08487	-0.673623	-0.451464	-0.11964	-1.07278	-0.771666	-0.557194	-0.778535	0.0525975	1.14015	-0.24532	0.273873	1.25644	0.596655	-2.08531	0.812176	0.599737	0.172337	2.30693
M123T372	-0.848456	-0.773305	-0.782095	-0.781562	-0.719466	-0.848365	-0.773526	-0.791444	-0.891576	-0.828687	-0.191582	1.25048	0.527953	1.12579	0.486639	1.21807	0.325378	2.70003	0.103763	0.491954
M123T53	-0.821947	-0.770639	-0.863568	-0.886473	-0.564781	-0.825168	-0.787427	-0.757224	-0.890818	-0.756765	1.5693	0.0443084	1.58734	-0.322874	1.29207	-0.0131441	1.66322	0.161175	1.74646	0.196954
M124T156	-0.387417	1.05026	0.547484	1.06012	1.80924	1.644	-0.550868	-0.113374	0.654383	0.454508	0.0952083	-1.55974	-0.825719	-1.27569	0.53887	-0.742516	-0.387406	-0.452792	-1.83608	0.277517
M124T21	-0.831681	0.350598	2.65196	0.149068	0.366177	0.0677457	2.39987	0.056368	-0.334073	-0.0916401	-1.10836	-0.433828	-0.44957	-0.536276	0.863298	-0.599202	-0.697928	-0.999735	-0.781031	-0.0417602
M124T218	-0.170826	-0.253371	-0.316785	-0.251009	-0.61293	-0.382929	-0.561579	-0.403459	-0.276949	-0.555634	-0.489915	2.75503	2.29114	-0.593284	-0.397413	-0.437303	1.77671	-0.354144	-0.35363	-0.411716
M124T233	-1.08644	-0.249326	-0.0596785	-0.831193	0.126802	-0.391117	-0.835436	-1.05378	0.532044	-0.700034	-1.69979	0.803858	0.743631	0.531218	3.0097	0.0700121	-0.33731	0.497361	0.671468	0.258008
M124T284	-1.17373	-0.199901	-0.367785	0.306947	1.7623	2.31673	0.578929	0.510171	1.59298	-0.319878	-0.49823	-0.854694	-1.15147	-0.818135	-0.422916	0.0862458	0.50468	0.233185	-1.06302	-1.0224
M124T389	0.950239	0.0128514	-0.0969524	0.431688	0.721259	1.04428	0.690591	0.574659	0.623083	0.990205	-1.61374	0.928949	-1.71625	0.428807	-1.57392	0.153392	-1.55012	0.552214	-1.51934	-0.0318884
M124T640	1.79581	0.581837	-0.148395	-0.0344495	-0.418854	-0.953466	0.564544	-0.252071	0.922637	1.8738	1.23961	-0.168119	-1.56818	-1.11013	-1.54024	-0.929726	0.105177	-0.654314	0.800344	-0.105826
M124T668	-0.595347	-0.0689136	0.445196	1.05178	0.753897	0.221212	-0.717072	-0.703652	-0.758041	2.8573	-0.316704	-0.605796	-0.728766	0.718367	-0.647546	-0.691674	-0.84204	-0.844955	-0.276373	1.74913
M124T7	1.50681	0.553112	0.321948	-0.107137	0.488595	0.270339	0.692802	0.844984	0.342988	1.14599	0.458997	-0.572742	-3.222	-0.76061	-0.884262	-0.262877	-0.647704	-0.656905	0.0822527	0.405423
M125T389	1.39424	0.281095	0.588677	-0.471711	-0.986025	-0.582812	2.35469	1.37735	0.141574	0.560597	-0.618592	0.580504	-1.44292	-1.15839	-1.53228	-0.295141	0.312912	0.200098	-0.773804	0.0699454
M126T156	-0.283505	0.310073	1.16623	0.0665222	2.15754	0.950295	1.7852	0.350468	0.696416	0.345591	-0.0589046	-0.502306	-0.608372	-1.29222	-0.452522	-0.0137619	-0.990274	-0.924246	-1.34327	-1.35895
M126T199	-0.602974	-1.00058	-0.980271	-1.04134	-0.675406	-0.759617	-1.05829	-0.893129	-0.3985	-1.01884	1.23066	0.105908	1.16266	0.269005	1.77918	0.335031	1.56221	0.178617	1.64849	0.157178
M126T2	-0.576719	-1.10074	-0.577248	0.423659	0.233448	0.560912	1.27203	-0.439108	-0.780552	0.408286	-1.28388	-1.169	2.24139	-0.0350072	-0.299748	0.223776	1.85576	-1.07731	-0.713154	0.833197
M126T20	0.443824	-1.53651	0.341345	0.585453	-0.130228	0.0300683	0.620397	0.271689	0.094935	0.792489	-0.284205	-1.47312	-0.427913	2.89121	-1.07269	-1.15482	0.429367	-0.729266	-0.489549	0.797525
M127T229	-0.198101	-0.56184	-0.785921	0.212527	2.07425	2.37729	0.794136	1.24384	1.25522	-0.21268	-0.675693	-0.803901	-0.724643	-0.676517	-0.0744837	-0.700029	-0.559088	-0.629615	-0.572968	-0.781778
M127T247	0.632141	-1.07163	-0.711039	-0.697303	-1.0586	-0.215093	-0.376524	0.0900964	-0.716492	0.851199	-0.722916	0.089744	1.74166	-0.160801	-0.292285	-1.56038	2.54489	1.06379	0.172788	0.396757
M127T376	0.371656	0.158647	0.413317	1.92234	0.901946	0.624507	0.489869	1.02621	1.80964	1.08611	-0.975039	-0.802117	-0.983239	-1.03261	-0.902078	-0.958649	-0.702783	-0.989523	-0.480791	-0.977414
M128T247	-0.383865	0.638839	0.139342	-0.422637	0.138099	-0.531289	-0.904173	-0.241145	-0.511365	-0.325792	-0.00235542	-0.968078	1.54518	0.13352	-1.04226	1.08122	-1.76137	0.675664	2.74681	-0.00433856
M129T347	1.30222	1.19297	-1.00804	1.01516	-0.0811298	-0.818868	0.944365	1.56853	0.438793	0.660576	0.943075	-1.72693	-0.825505	-0.64051	-1.19343	-0.550142	0.933591	-0.537797	-0.714033	-0.902897
M129T360	-0.652772	-0.778521	-0.550717	-0.761242	-0.548899	-0.735336	-0.779206	-0.737155	-0.670187	-0.669328	1.67855	-0.315338	1.65464	-0.244236	1.53227	-0.29929	1.90678	-0.332232	1.50239	-0.200167
M129T365	1.37637	1.04909	1.03989	1.04881	0.735128	0.724641	0.33423	1.76812	0.4687	0.759332	-0.917849	-0.894283	-1.10763	-0.973054	-1.0061	-0.901307	-0.927342	-0.862142	-0.928794	-0.785813
M130T161	0.835113	0.38845	0.636425	0.0526144	0.406191	2.89874	0.305832	-0.0633427	1.42251	0.291536	-0.785126	-0.869872	-1.14631	0.389166	-0.805519	-0.80244	-1.0852	-0.530624	-1.08264	-0.455505
M130T268	-0.343756	0.0502425	-3.53786	-0.213865	-1.16709	0.812305	0.277963	0.304649	-1.03226	0.855705	0.245995	0.310949	0.775547	0.50244	0.288491	0.332479	0.327932	0.0763694	0.994859	0.138908
M130T376	-1.41787	-0.328494	-0.901813	-0.199843	-1.28534	0.155506	-0.814821	-0.42608	-1.59701	-0.209386	0.590634	0.423684	0.971899	0.432467	0.538871	2.46241	1.68626	0.0126279	-0.205965	0.112262
M130T399	-1.21748	-0.170802	-1.51496	-0.442755	-1.19907	-0.324419	-2.14897	-0.301569	-1.00645	0.267353	1.40603	0.742099	0.546924	1.07609	0.726015	0.819796	1.22738	0.156788	0.788429	0.569561
M130T430	-0.932729	2.35782	-0.637878	-0.0428498	-0.856027	0.824154	-0.679512	-0.457914	-0.802242	-0.383336	0.542929	1.96325	1.81423	-0.830068	-0.587293	-0.30133	-0.310078	-0.312749	0.295886	-0.664258
M130T527	-0.00946631	-0.654959	-0.826926	-0.443329	-0.486434	-0.930981	-1.07713	-1.10286	-1.21849	-0.249693	0.671819	0.068679	0.578565	0.936764	0.572952	0.0401686	-0.0624282	-0.0463235	1.20615	3.03391
M131T160	3.04082	1.2098	0.528935	-0.0701634	0.732064	0.00813142	0.346468	-0.13629	1.52969	-0.496382	-0.71742	-0.759412	-0.710171	-0.827386	-0.526796	-0.586771	-0.675047	-0.913792	-0.681483	-0.294799
M131T162	-1.345	1.3073	-1.08705	1.67195	0.773974	1.50032	-0.925112	0.157319	-0.297989	1.27867	-0.557217	0.547996	-2.06301	0.435207	-0.53423	0.321154	-0.369659	0.100807	-0.599016	-0.31641
M131T198	0.955165	0.458221	0.493025	0.0463686	-1.15127	2.08161	2.13739	1.13438	0.47627	0.529583	-0.270959	-0.950344	-0.798371	-0.903535	-0.786776	-0.908147	-0.589537	-0.723156	-0.379916	-0.849995
M131T269	-1.20065	0.780175	-0.969484	0.0261427	-2.09508	-1.20481	0.802834	-0.658055	1.32846	0.200619	-0.0853206	1.82639	0.597296	1.2486	-0.640516	0.973293	-0.043757	0.124017	-0.238785	-0.771366
M131T375	-1.16275	-0.56706	-1.12192	-0.792426	-0.88197	0.00653859	-0.537594	-0.991032	-1.17695	-0.706637	0.475646	0.60488	-0.227031	1.29732	1.71083	0.868568	1.4249	1.84379	0.148112	-0.215214
M131T399	-0.011263	-0.894254	-1.91697	-0.0387509	-0.811054	-0.693101	-1.0176	0.854604	-0.671896	2.16639	1.38842	0.523533	-0.332769	-0.431862	1.15435	0.682039	-0.0899629	0.292865	-1.09442	0.941698
M132T192	0.37118	0.0683011	3.21465	0.24859	0.146031	-0.412848	0.951271	-0.0981251	1.14445	0.673276	-0.345293	-0.90217	-1.01101	-1.30089	-0.351411	-0.769462	-0.553943	0.219332	-0.504964	-0.786967
M132T270	-0.966541	-0.97676	-0.966646	-0.976697	-0.952595	-0.981121	-0.966469	-0.961606	-0.952078	-0.987538	1.18187	0.826222	1.10067	0.688653	1.02045	0.892758	1.10682	0.898188	1.11352	0.858906
M133T125	-0.403701	-1.20126	-1.52444	-0.804794	0.425678	0.911827	0.0673721	0.800464	1.67694	0.569399	-1.19963	-1.36322	-1.38173	0.152939	0.702716	0.485678	-0.416662	1.73879	0.681699	0.0819178
M133T162	-0.785103	1.57252	-0.119957	-0.372567	0.389881	1.43972	1.27878	-0.0640717	1.94919	-0.151508	-0.25862	0.18146	-0.330452	0.57649	-1.42945	0.0920642	0.0673267	-1.28153	-1.23849	-1.51569
M133T183	0.325034	-0.76577	-0.861956	-0.570357	-0.674525	-1.0016	0.09489	-0.250631	-0.938011	-0.807957	2.56917	-0.576982	0.338228	-0.28446	-0.219734	-0.503938	1.19262	0.313906	0.365676	2.2564
M133T381	-1.60398	-0.394125	-1.08409	-0.70829	-0.143556	-0.635903	-1.05987	-0.536309	-0.553365	-1.00804	-0.194158	1.42993	-0.477933	1.45564	0.726014	0.844098	1.77522	1.55663	0.358955	0.253126
M133T41	-0.825648	-1.07728	-0.414376	-1.38849	-0.581693	-0.619146	-0.538979	-1.17008	-0.715929	-1.10152	-0.265948	1.10438	0.266483	0.238901	1.44496	1.06732	0.999468	1.90974	0.467522	1.20033
M134T180	-0.444136	-0.985772	-1.15168	-0.649465	-0.372107	-0.693529	-1.20342	-0.663984	-1.06338	-0.596406	1.39478	1.5849	0.830217	1.85687	-0.231128	0.00880224	0.240365	1.4367	-0.380673	1.08305
M134T243	-0.709268	-0.125142	-1.01974	-1.35509	-0.982813	-1.34862	-0.591351	-0.326219	-0.726886	0.620351	0.00379708	2.01338	0.677206	0.700848	0.781402	0.205803	-0.837194	0.0845828	0.843121	2.09183
M134T32	-0.27889	-0.658562	-0.104425	-0.618209	-0.19393	-0.711407	-0.698619	-0.699416	-0.191423	-0.697815	-0.725871	1.50093	-0.747588	1.71469	-0.661602	1.78162	-0.646957	1.69918	-0.629556	1.56785
M134T408	-1.32547	0.0857187	-0.952286	-1.2706	-1.41574	-1.01069	-0.648717	1.40847	-1.32806	-0.553083	0.744378	1.26294	0.342344	0.438992	0.701835	0.253688	1.40684	1.17101	0.896947	-0.208508
M134T55	0.231721	-1.14958	-0.159381	-0.659746	1.55526	-0.725469	-0.519307	-0.935434	-0.248052	-0.0620298	-0.608002	0.383079	-0.754576	2.64239	-0.255311	1.45385	-0.768223	-0.323017	-0.460347	1.36218
M135T134	2.00449	0.193159	-0.105088	0.690053	0.769972	0.623216	1.17196	0.999938	0.759898	1.64204	-0.835698	-0.920161	-1.08215	-1.01295	-0.976437	-0.801236	-0.936123	-0.742487	-0.829879	-0.612518
M135T155	1.49085	0.100255	0.87128	0.92637	2.63458	-0.786625	0.588707	-1.10655	-1.15624	-0.307303	-0.604067	-1.10732	0.653711	-0.396421	-1.09023	-0.628518	0.263498	0.551042	-0.611721	-0.285303
M135T32	-0.0639871	-0.697175	-0.190304	-0.683559	-0.158598	-0.836791	-0.933763	-0.7017	-0.414756	-0.613669	-0.830598	1.21256	-0.635811	1.09156	2.50521	1.29226	-0.772985	1.32717	-0.754303	0.859254
M135T92	-1.63775	0.684139	-0.151742	0.763821	-0.363451	0.332165	0.053636	-0.0180079	-1.3717	-0.0487608	-0.3912	1.05045	0.582443	-2.89787	0.589221	1.20683	0.63224	0.830553	-0.250506	0.405491
M136T162	-0.923785	-0.869178	-0.751826	-0.616611	-0.538865	-0.701399	-0.761491	-0.925577	-0.975987	-0.940759	0.947702	1.23012	1.44876	1.0045	1.66694	-0.710149	-0.600667	0.760948	1.35156	0.905766
M136T309	-1.43142	-0.0621751	-1.00103	-1.31247	-1.9024	-0.55077	-0.374437	-0.0678015	-1.21618	-0.173279	0.471258	1.7556	0.494388	1.02606	0.5222	0.986603	0.120055	1.29524	0.489441	0.931115
M137T125	-0.916193	0.00120474	-1.41096	-0.538985	-0.907795	-0.46206	-0.755569	-0.475874	-1.39513	0.142941	1.16646	-0.0578368	0.482431	-0.15553	0.682608	0.261615	0.762803	0.147782	3.02603	0.402055
M137T166	0.502915	0.652675	0.651695	0.726986	0.740201	1.27087	1.21757	1.39735	0.729589	1.20943	-0.52809	-1.64208	-0.802751	-0.570561	-1.5655	-0.68075	-0.54333	-0.706861	-1.02923	-1.03013
M137T195	2.84087	-0.542789	0.624586	-0.587694	2.24791	-0.514023	-0.518445	-0.0563979	-0.111944	1.25562	-0.0170852	-0.756001	-0.564697	-0.747131	-0.509956	-0.224618	-0.510668	-0.191832	-0.413764	-0.701946
M137T219	0.631598	0.246388	0.926974	1.66036	0.772515	-0.913083	-0.807054	-0.132092	-0.367674	-0.236544	1.4084	-0.994069	1.71682	-0.52797	0.274063	-1.46183	-0.136716	-1.56619	0.655881	-1.14978
M137T22	-0.853857	-0.305116	-0.10035	-0.0209688	0.616456	0.67687	0.536875	0.150843	-0.525716	-0.50356	-0.77366	0.0249338	2.01805	-0.200028	1.82486	-2.24227	0.872764	0.0986014	0.303678	-1.59842
M137T284	1.00302	0.316043	1.07866	0.357724	1.15585	0.799862	0.734915	0.547915	1.34821	1.49466	-1.50546	-0.689165	-0.855462	-0.537502	-1.57784	-0.558715	-0.66392	-0.552254	-1.50808	-0.388463
M137T331	-0.932507	-0.969715	-0.999332	-0.956287	-1.00078	-0.925282	-0.907986	-0.973104	-1.05631	-0.883367	1.15452	0.777041	0.97896	0.480093	0.962028	0.863329	1.18322	0.934273	1.36282	0.908387
M138T167	-0.453237	1.73118	1.41002	1.14769	0.979047	0.862671	1.0773	0.882234	0.522489	-0.216638	-1.31345	-1.23151	-1.30539	-0.332946	-0.0707611	-0.453172	-0.438034	-1.27277	-0.381969	-1.14276
M138T196	0.845893	0.566597	2.01242	0.715978	1.99227	0.562025	0.508703	-0.137911	0.458461	1.01424	-0.789461	-1.18332	-0.696672	-0.83271	-0.669553	-0.88608	-0.748243	-0.855014	-0.704395	-1.17323
M138T331	-1.11969	0.0462127	-1.37134	-0.206932	-0.930938	-0.781783	-0.603909	-1.06092	-1.27957	-1.4788	0.746358	0.395921	0.765124	0.375616	1.40886	1.13656	0.741598	1.07749	1.4641	0.676049
M139T21	-0.228493	2.91778	-0.0450056	-0.569656	-0.627533	-0.587434	0.0922613	0.324499	0.358502	0.443228	-1.41212	-0.469179	-0.768196	0.614331	-0.872195	-0.574111	-0.213425	2.11572	-0.172773	-0.3262
M139T331	-0.848474	-0.801502	-0.958221	-1.02231	-1.12933	-0.507492	-0.963992	-1.05034	-1.12972	-0.962416	1.10621	0.297424	1.13919	0.441619	1.0785	0.920035	1.07129	1.21343	1.40941	0.696689
M139T342	0.475089	-0.479591	0.429362	0.617243	-0.113797	0.307386	0.264327	3.42479	-0.235705	1.48203	-0.58281	-0.605657	-0.616217	-0.664749	-0.626669	-0.588332	-0.56057	-0.602913	-0.649073	-0.674146
M140T156	-0.780766	0.636276	1.00481	1.09051	1.63963	0.480518	0.917692	0.764477	-0.481926	0.464148	-1.73219	0.00372719	-0.4597	0.952324	0.611357	-0.892481	-1.33669	-0.0934704	-1.49781	-1.29043
M140T185	0.95963	2.30439	-0.226708	-0.459813	-0.209302	-0.820383	1.99486	1.29286	-0.0984639	-0.0805009	1.2714	-0.428199	-0.676284	-0.63226	-0.978724	-0.635952	-0.987402	-0.586815	-0.876165	-0.126154
M140T208	-1.29101	-0.714148	-1.13105	-1.29926	-0.877262	-0.772738	-0.610222	-1.00032	-0.629798	-1.09151	0.560181	0.939083	0.646437	0.713965	1.31076	1.20844	1.00662	1.32428	0.825589	0.881969
M140T233	-0.881442	-0.547785	-0.634331	-0.847839	-0.851773	-1.06995	-0.967593	-0.898611	-0.784297	-0.977199	1.89762	1.13218	1.29614	1.11115	0.850819	0.836822	-0.802985	0.567197	0.474338	1.09754
M140T271	-0.539376	2.23804	1.33011	1.14997	1.07271	1.40996	0.425844	0.79894	0.065164	-0.232865	-1.24329	-0.44211	-0.915348	-0.564736	-0.733258	-0.934077	-0.70598	-0.375041	-0.812379	-0.992279
M140T272	0.605552	1.09822	1.94792	0.641567	1.57196	1.07066	0.430595	0.019154	1.32153	-0.100507	-0.771985	-0.681049	-1.13434	-0.741176	-0.997339	-0.967591	-0.753794	-1.0297	-0.899529	-0.630157
M140T287	0.136425	1.4325	1.41723	1.12032	1.28618	1.10074	1.56275	0.228561	-0.73935	-0.546722	-1.39642	-0.163983	-0.606977	0.253109	-0.366574	-0.475726	-1.15114	-0.731497	-1.33157	-1.02785
M140T317	1.07234	0.644881	1.72241	0.707012	1.22895	-0.555398	0.168877	0.38645	-0.326351	0.871583	0.285155	0.239442	0.225639	-0.899228	-0.15358	-1.904	-0.413342	-0.334544	-0.540909	-2.42539
M140T46	0.525433	2.23367	0.0416635	0.348545	1.19124	0.643312	0.0110616	-0.185676	1.46756	1.45123	-0.812094	-0.643457	-0.983001	-0.465596	0.216843	-1.19224	-1.15056	-0.923071	-0.823556	-0.951309
M141T101	1.51137	0.787704	0.651953	2.22813	0.410534	0.756174	0.464163	0.41738	-0.13732	1.28665	-0.463964	-0.606571	-0.544275	-0.402856	-0.926685	-1.048	-1.25754	-1.12232	-1.16431	-0.840217
M141T135	2.335	-0.827768	0.401203	-0.394097	0.807489	0.186844	0.236423	0.791811	2.2002	1.20854	-0.651806	-0.801376	-0.830265	-0.724374	-0.71565	-0.657963	-0.677476	-0.624688	-0.671478	-0.590569
M141T148	0.939804	1.1911	1.21886	0.919748	0.883492	0.908489	0.825929	1.0502	0.852852	0.87766	-1.09363	-0.826143	-1.03379	-0.842774	-1.09875	-0.832367	-1.05861	-0.876502	-1.10315	-0.902432
M141T222	0.104633	0.00328236	0.77075	0.546532	-0.111218	0.205714	0.608339	1.08148	3.11444	1.12144	-0.764461	-0.746581	-0.748487	-0.744713	-0.742915	-0.746216	-0.7579	-0.735281	-0.730514	-0.728329
M141T351	-0.263923	0.178064	0.919556	-0.182051	0.739667	1.20504	-0.518178	-1.64814	-1.0433	0.082049	2.61143	-1.31624	-0.479247	0.702212	0.648104	-0.486468	-0.2183	-1.21035	0.618191	-0.338117
M142T148	-0.277657	0.896154	0.527333	1.12577	1.34025	1.0032	0.649179	0.881798	1.61701	1.25622	-1.02483	-0.868956	-0.930087	-0.54128	-0.973147	-1.04409	-0.793173	-0.889704	-1.13444	-0.819559
M142T246	-1.22223	-0.538643	-1.1573	-0.629843	-1.14101	-1.35805	-1.03773	-0.366959	-0.763196	-0.341085	0.50692	0.397106	0.557697	0.990183	2.0146	0.440604	1.50656	0.600325	1.33913	0.202928
M143T183	-0.025599	1.42336	-0.371533	1.04804	-0.285428	1.35688	1.35821	1.32584	-0.134043	1.91148	-0.181633	-0.713566	-0.814546	-0.851001	-1.11535	-0.931712	-1.02712	-0.957527	-0.582852	-0.431915
M143T34	-0.770469	-0.930111	-0.97515	-0.907605	-0.51723	-0.794812	-0.747395	-0.84608	-0.895589	-0.928583	0.112962	1.09503	1.29181	2.30425	-0.149556	0.463549	0.0445739	1.36351	0.745991	1.04091
M144T190	-0.161917	-1.44906	-0.640903	-0.911728	0.0556021	-1.1885	-1.68912	-0.48459	1.21028	-0.0951002	-0.690473	0.383229	0.0984806	1.23349	-0.294479	0.116361	-0.176787	1.72419	1.40439	1.55664
M144T273	0.521908	-0.830147	-0.439663	-0.48599	0.414738	-0.445936	-0.626407	-0.405029	0.445781	-0.283087	-1.31393	-1.15076	0.471644	-1.02451	0.848875	2.23666	0.371466	-0.856721	0.219425	2.33168
M144T318	-0.367235	-0.0471239	0.656489	1.06556	-1.63571	-2.37393	-0.537632	0.418831	0.999742	-1.42902	0.0763777	1.3147	-0.156233	0.401531	0.371995	-1.11402	0.393367	0.086988	1.29777	0.577554
M144T350	-1.06792	1.85699	-1.12419	0.747862	-2.18143	0.794111	-0.0487309	0.727188	-1.13199	1.02926	-0.431905	0.153129	-0.210871	0.120637	-1.18969	-0.0640908	-0.442728	0.685397	0.447789	1.33118
M144T358	-0.916897	-0.814404	-0.854209	-0.77557	-0.891558	-0.83601	-0.759578	-0.921471	-0.844094	-0.899886	1.73262	0.0273522	1.46805	0.399389	1.74998	0.433964	1.3265	0.465729	1.07309	-0.162984
M144T535	-0.292684	-0.234216	-0.328964	-0.840632	-1.12168	-0.23208	-0.257469	-0.0393607	-0.225806	0.469188	-0.223041	3.29039	-0.109045	-1.9766	-0.061764	0.362548	-0.157712	0.384799	0.6982	0.895934
M145T255	0.306064	0.587812	0.595192	1.34185	0.993186	0.641511	0.718666	1.73019	0.155157	1.57224	-1.42428	-0.223228	-0.99354	-0.769728	-1.16609	-0.515485	-1.22472	-0.276197	-0.876089	-1.1725
M145T360	-0.785857	-0.800455	-0.678574	-0.868605	-0.733014	-0.913899	-0.840543	-0.814968	-0.668563	-0.826557	1.42723	0.0904299	1.55282	-0.0598806	1.61128	-0.0258842	1.72425	0.103922	1.61289	-0.106023
M146T358	0.0436932	1.24382	0.163635	1.80822	0.192681	1.19332	1.36955	1.37215	-0.09159	1.11724	-1.02075	-0.615563	-1.13534	-0.542799	-1.16579	-0.589573	-1.03457	-0.658556	-1.05107	-0.598712
M146T389	0.647794	1.29371	1.34964	0.949715	1.13258	1.04146	0.812026	0.287845	0.551091	0.437666	0.140531	-1.43597	-0.377616	-1.17381	-0.153814	-1.32814	-0.286995	-1.13753	-1.4984	-1.25179
M147T130	-0.313509	-0.472014	-0.778595	-0.142977	-0.42105	-0.158636	1.24092	0.187997	-0.583997	-0.401259	-1.066	0.686553	-1.06571	0.86252	-1.10782	2.47886	-0.388388	1.66162	-1.1036	0.885091
M147T135	0.728963	-0.69234	-0.0281844	1.23275	-0.649153	1.68396	0.456352	-0.637591	-1.06415	-0.344498	0.0942227	-0.845982	2.33238	0.573687	0.505784	0.536412	-1.04961	-1.19308	-1.28835	-0.35158
M147T167	-0.227777	-0.615058	0.652534	-0.651027	0.906253	-0.154523	-0.237737	2.73196	0.68879	-0.266992	-1.6154	-1.03624	-1.42677	1.02416	-0.842281	0.630087	-0.251536	-0.378506	0.255977	0.814085
M147T173	0.0250905	-0.557308	0.57511	0.888631	-0.473493	-0.675566	1.45657	-0.739103	-0.0533509	1.36274	-0.592406	-1.31163	-0.678285	-1.35852	-0.92609	1.90351	-0.393665	1.21832	-0.7862	1.11565
M147T180	0.553081	0.767622	0.0167519	-0.287906	0.450069	0.508553	-1.14917	-0.693569	3.16473	1.13602	0.149033	0.0126051	-0.506962	-0.213705	-0.0418957	-1.25485	-1.37503	-0.433266	-0.126077	-0.676028
M147T223	-0.334821	-0.650361	-0.608585	-0.59894	-0.113626	-0.759291	-0.566243	-0.616563	-0.1839	-0.592989	-0.673259	1.33559	-0.550806	2.1651	-0.539815	2.03662	-0.652442	0.666459	-0.555114	1.79299
M147T31	-0.679445	-0.343765	-1.01245	-0.137216	-0.871586	-0.798837	0.85586	-0.60885	-0.7838	-0.423819	0.185365	1.88562	0.0687477	-0.171051	-0.445289	0.63729	-0.155393	0.0114597	3.11762	-0.330456
M147T326	0.721947	0.00835802	0.642541	0.357174	1.87865	-0.383759	-0.688993	0.516862	1.34056	-0.474983	-1.0511	-0.209357	-1.08384	-1.25276	1.31839	1.68084	-0.831537	-0.577539	-0.648211	-1.26325
M147T372	0.970379	0.310942	0.788283	0.729548	2.19855	0.356233	1.40324	0.417841	1.22118	0.498126	-0.828172	-0.746928	-0.976212	-0.953259	-0.926886	-0.890094	-0.943285	-0.963616	-0.803501	-0.86236
M147T377	-0.861615	-0.33574	-1.35507	-0.988474	-1.2847	-0.269502	-0.73096	-0.504716	-0.851966	-0.478771	-0.356237	0.949407	1.36705	0.791491	0.378003	0.890511	2.63363	0.620189	0.125683	0.261783
M147T39	-0.583698	-0.409325	-0.899791	0.377507	-0.888642	-0.93865	-1.04479	-1.00582	-0.679216	-0.720109	0.352773	2.40598	1.96258	1.4536	-0.149784	0.419202	-0.468113	0.204817	-0.0559666	0.667446
M147T411	-0.724776	0.775884	-1.32288	-0.117646	-1.35741	-0.194887	-1.50471	0.923125	0.243632	2.01622	-0.727152	0.0907914	-0.494327	-0.296172	-0.982363	-0.0356042	-0.20419	1.36461	1.2388	1.30905
M147T429	-0.656815	-0.141326	-0.678371	-0.506715	-0.67282	-0.107325	-0.620157	-0.419096	-0.524668	-0.0672623	-0.211021	-0.0638851	-0.662203	-0.457693	-0.468286	1.96954	-0.275219	-0.251711	2.43069	2.38434
M148T132	-0.432939	0.149394	-0.348509	1.48064	0.0891543	1.31899	0.650226	0.377565	-0.606125	0.857589	-0.336045	-1.84708	0.115833	-1.75936	-1.32064	1.79703	0.736638	-0.142321	0.151597	-0.931628
M148T223	-0.98547	-1.0168	-0.668703	-1.07629	-0.326796	-1.03627	-0.168851	-1.03457	-0.875192	-0.749184	0.0781018	2.35156	-0.293959	0.716867	0.0467729	1.04515	0.830283	1.0925	0.523221	1.54764
M148T368	-1.02387	1.77486	-0.0667045	-0.913258	-1.14785	-0.890258	-0.96589	-1.16836	-0.978235	-0.752098	0.613133	1.56974	0.489834	0.0853321	-0.333103	1.83623	0.572563	-0.18432	0.77322	0.70903
M148T375	-0.564061	-0.718772	-0.863766	-0.815225	-0.592125	-0.99596	-0.712751	-0.406764	-0.954441	-0.402138	-0.855944	0.248173	0.747347	-0.0214348	0.568505	1.00029	0.15387	2.25592	0.574232	2.35505
M148T399	0.398259	-0.0847459	-2.31378	-1.0076	-0.162976	-0.283344	-1.53769	-0.649522	-0.216083	0.0764318	0.195436	1.36852	0.33433	-1.01514	-0.140743	1.16448	0.0281227	1.39134	0.961771	1.49293
M149T136	0.310457	-0.0636533	1.58218	0.216745	1.01066	0.0319419	-0.206823	0.229808	0.591743	1.77972	-2.34171	-1.35074	-1.7107	0.510632	-0.520984	0.352361	-0.505809	0.630492	-0.373595	-0.172722
M149T265	0.0963432	-1.86689	1.77389	-0.456544	0.468052	-0.74713	-0.643726	0.171307	0.680999	-0.777637	0.367949	-1.65197	-0.624778	-0.55646	1.59422	0.668872	0.705427	0.565867	1.22578	-0.993566
M149T38	-1.45625	-0.489437	-1.46612	-0.472083	-1.7021	-0.399914	-1.15259	-0.530677	-0.158412	-0.0950939	1.83151	0.603606	-0.136483	1.12049	1.08608	1.04353	1.3164	0.119695	0.226369	0.711474
M149T399	1.46291	-0.272171	0.328383	0.457947	1.30358	-0.754886	1.20721	-0.497747	1.69056	1.51176	0.0869831	-1.23496	-0.790231	-0.862743	-0.375565	-1.22563	-0.929384	-0.565593	0.588926	-1.12934
M150T247	-0.933723	-0.957306	-0.925936	-0.93113	-0.884926	-1.03959	-0.971122	-0.978857	-0.966863	-0.985794	0.926845	0.96922	1.21551	0.956936	1.01211	0.445388	1.18518	0.860228	1.35475	0.649079
M150T289	-0.982522	-0.925596	-1.01181	-0.969076	-0.864995	-0.909903	-1.09329	-0.976267	-0.771991	-0.915931	0.433224	0.884087	1.7258	0.702676	1.23388	0.698071	1.16453	0.859277	0.984522	0.735316
M150T376	-0.829556	-0.829038	-0.656919	-0.719249	-0.745451	-0.766736	-0.702027	-0.808501	-0.802624	-0.769788	0.685536	0.131276	0.871341	0.289209	1.07271	0.342684	0.984853	0.387271	3.06446	-0.199448
M151T134	0.246571	0.00723418	-0.410115	-0.229132	-0.122499	-0.290325	-0.563833	-0.214584	-0.042207	-0.0247139	2.64031	-0.816436	-0.915221	1.04246	-1.0063	1.27976	1.96567	-0.793502	-0.947254	-0.805875
M151T135	-0.298409	2.51298	0.83963	-0.327348	-0.600589	0.276427	-0.523966	-0.72388	-0.776961	-0.646228	0.553469	2.59713	0.548253	-0.820224	0.0187509	-0.263394	-0.666526	-0.697378	-0.505494	-0.496233
M151T161	0.0747246	1.37804	-0.973675	-0.968167	-0.340369	1.56057	1.78509	1.59348	-0.0177129	-0.835768	-0.844805	-0.677054	-0.658719	-0.748463	-0.916958	0.845277	-0.94446	0.80765	-0.752666	0.633987
M151T186	-0.436677	-0.52589	-0.306058	0.13444	-1.56371	-0.415164	0.169967	0.459512	1.5418	0.560681	-0.847033	2.03028	-0.395588	-0.47602	-0.594045	-0.657467	-0.433765	2.50812	-0.151349	-0.602028
M151T247	-1.01634	-0.811709	-1.0431	-0.602929	-0.746777	-0.76865	-0.974996	-0.73983	-0.846206	-1.0541	0.585863	0.506916	0.553764	0.435592	2.65793	1.07319	0.666241	0.569106	0.992086	0.563954
M151T326	-1.26057	-0.163734	-0.493814	-1.47042	-0.30127	-0.166994	-0.448153	-1.45651	-1.20472	-0.293077	2.16068	-0.0349983	0.384926	0.13895	1.39976	0.0790418	1.35096	0.107703	1.52977	0.142471
M151T375	-0.628017	-0.333832	-0.913479	-0.0366893	-0.620273	-0.0197188	-1.32865	-0.521181	-0.611814	-0.041978	3.16274	-0.302722	0.670641	0.206567	-0.484695	0.28092	1.84856	-0.630329	0.374126	-0.0701767
M151T41	-0.772502	-1.19584	-0.884183	2.85251	1.07401	0.021028	-0.0498309	-0.610436	-1.03862	-0.676652	-0.212673	-0.0918714	-0.0408502	1.09175	-0.458233	-0.924016	-0.608576	0.567232	1.16517	0.792572
M151T42	-0.672519	-0.48101	-0.0878999	-0.417661	-0.635067	-0.624329	-0.636798	-0.59091	-0.633689	-0.694487	0.190242	1.35094	3.65327	0.536229	0.0083981	-0.174479	0.14396	0.165189	-0.0430608	-0.356319
M152T102	-0.946108	-0.844924	-1.00918	-0.944345	-0.862622	-0.610945	-0.793467	-0.907668	-0.975314	-0.853874	0.670853	0.583428	0.46153	0.624644	2.20834	1.71841	1.1498	0.476354	0.641735	0.213361
M152T136	-1.13815	1.36169	-1.74311	1.33676	-0.833457	0.342712	0.578082	2.3784	0.212048	0.791214	-0.716969	-0.460466	-0.342305	-0.0745576	-0.324876	-0.949377	-0.304525	0.724653	0.183851	-1.0216
M152T231	-0.805935	-0.996747	-0.832138	-0.990558	-0.800859	-0.998896	-1.00807	-0.990686	-0.813549	-0.983954	1.38203	0.425611	1.40992	0.440404	1.18951	0.411886	1.25173	0.55816	1.50307	0.64907
M152T258	0.568527	1.18517	1.41055	0.28159	1.4399	1.12717	1.48641	0.467648	0.894228	0.317904	-1.09221	-0.960402	-0.858224	-0.794998	-0.87086	-0.881256	-0.899376	-0.948596	-1.09245	-0.780731
M152T267	-0.918945	-1.0018	-0.967324	-1.01213	-0.864937	-1.01707	-1.00643	-0.992398	-0.908081	-0.996318	1.04332	0.715142	0.889421	0.734312	1.05521	1.04517	1.13158	0.875218	1.08503	1.11103
M152T375	-0.99829	-0.563628	-0.547551	-0.583011	-0.718396	-0.423491	-0.670352	-0.686828	-0.788137	-0.910633	0.466925	-1.14989	2.14484	0.607588	-0.444367	0.329752	1.46236	0.78173	1.97488	0.716494
M152T415	0.895486	-0.278735	0.540704	-0.0359406	-1.01986	-0.0216339	-0.271933	-1.19332	-0.0920169	3.14865	-0.672935	1.57932	-0.0404044	-0.248688	-0.720291	-1.03022	-0.724833	-0.333723	0.222309	0.298061
M153T374	-0.637876	-1.48583	-0.897495	-0.646139	-0.57116	-1.01508	-0.688067	-0.741174	-0.761916	-0.71204	-0.224739	-0.415474	0.520968	1.35238	0.424993	1.27882	0.871213	1.4183	0.969101	1.9612
M155T175	-1.06892	-0.0994853	-1.0142	-0.910887	-1.07527	-1.06482	-1.0679	-1.0075	-0.608914	-0.295267	0.389019	1.64811	1.30132	0.269342	0.286169	0.0913615	0.543506	0.723973	2.24192	0.718446
M155T207	-1.00215	-0.976111	-1.24247	-0.679363	-1.09336	-1.16998	-1.00908	-0.352238	-0.86875	-0.484828	1.64344	0.141265	0.394897	0.215553	0.779118	1.00573	1.01875	0.918569	1.61104	1.14996
M155T35	-0.137357	2.84487	1.62379	0.172059	-0.353269	1.01632	0.462894	-0.0313651	-0.222304	1.0431	-0.935708	-0.447246	-0.705999	-0.938	-0.491866	0.375387	-0.727784	-1.17714	-0.584881	-0.7855
M155T381	-0.779471	-0.92524	-1.09305	-0.238472	-1.01221	-0.373312	-0.393499	-0.588812	-1.22212	-0.760725	1.36108	-0.504208	1.38986	0.732478	1.16289	0.507411	2.49039	-0.0693185	0.387627	-0.0713094
M156T210	-0.68124	-1.06217	-1.14374	-0.0240845	-1.83306	-0.793361	0.210018	1.1442	-1.33809	-0.853169	0.0390133	1.45545	1.01418	0.188254	-0.566295	1.04308	0.43954	1.15376	0.160235	1.44748
M156T272	1.29373	0.703291	-0.150315	0.711605	1.22164	0.694722	-0.0889524	1.27708	2.12339	0.61429	-0.956706	-0.800677	-1.09175	-0.938885	-1.03802	-1.03852	-0.983909	-0.26056	-0.374685	-0.916767
M156T39	0.298484	0.434779	2.04985	0.282819	-0.21398	0.701791	2.37413	0.498335	-0.710638	-0.798358	0.626778	-0.577648	-0.652971	-0.840143	-1.30013	0.0356	0.485771	-0.234429	-1.29035	-1.16969
M157T171	0.639694	1.41006	0.940545	0.0517002	1.4822	-0.295112	1.60053	0.567495	1.56452	0.43416	-0.161614	-1.20348	-0.572405	-0.762764	-0.867625	-0.755524	-0.944313	-0.888795	-1.03356	-1.20572
M157T343	0.578718	0.681412	0.987996	0.692529	1.05051	0.972852	0.851243	1.61011	1.28863	0.731064	-0.687022	-0.993678	-1.21661	-0.748499	-0.999915	-0.854873	-1.12677	-0.967899	-1.05752	-0.792284
M157T35	-0.812314	-0.798523	-0.416624	-0.409376	-0.912988	-0.61108	-0.532096	-1.13688	-1.01319	-0.841051	0.266235	-0.591755	0.26631	0.368165	0.191886	2.00917	0.0586395	1.75664	1.3986	1.76024
M158T110	0.73425	0.199439	0.37332	1.07397	0.284088	0.720092	0.178013	1.3667	2.65648	-0.688567	-0.955186	-1.02042	-0.756062	-0.485018	0.0177078	-1.28006	-0.565465	-0.629885	0.173877	-1.39728
M159T173	-0.0349384	-0.0484172	-0.725547	-0.400284	-0.397616	1.82996	2.70541	1.67589	0.672643	-0.0392468	-0.0931947	-0.118283	-0.66662	-0.566492	-0.592748	0.0521603	-1.35251	-0.461626	-0.750688	-0.687853
M159T247	0.129057	1.60195	-0.832515	1.68335	0.124711	-0.964608	0.496814	2.07063	0.761274	0.442744	0.163128	-0.48974	-0.094384	-0.942145	-0.66815	-1.70008	0.30868	-1.09323	-0.0823312	-0.915153
M159T34	-1.81577	0.388742	1.00021	1.08374	1.05325	-1.42366	-0.592398	-0.165534	0.0807737	-1.49837	-0.369916	0.332505	0.0458126	0.650916	2.17971	0.4846	-0.450677	0.422003	-0.163463	-1.24248
M160T309	1.0587	0.16857	-0.426993	0.27195	0.78548	1.48578	1.06892	1.28046	2.08409	0.685333	-0.84579	-0.890475	-0.860627	-0.789226	-0.826293	-0.890152	-0.823227	-0.902333	-0.800431	-0.833725
M160T384	1.31326	-1.71439	0.931204	-0.739892	1.98142	-0.168691	-0.895015	-0.473575	1.02202	-0.552334	-1.06739	-0.633178	0.321374	0.248147	-1.1552	1.35215	-0.550153	1.16094	-0.217084	-0.163614
M160T40	-0.566822	-0.396621	0.118238	-1.08066	-1.03365	-1.25342	-1.23796	-1.00322	-0.347071	-0.778673	1.23602	0.616961	2.00691	0.761164	0.0703438	-0.666411	0.634938	0.079772	1.53632	1.30386
M161T159	0.424986	0.767702	0.554922	0.604149	0.560987	2.20952	0.476885	0.708909	1.6782	0.867333	-0.984785	-0.948701	-0.609644	-0.766078	-0.680371	-0.85138	-1.08798	-0.973622	-1.04899	-0.902043
M161T183	-0.175747	-0.101097	-0.514823	-0.512125	0.164527	2.48792	-0.409936	-0.554612	-0.352844	-0.376161	-0.0709052	-0.391483	-0.443943	-0.286783	3.20567	0.0551397	-0.449657	-0.515254	-0.353633	-0.404251
M161T322	-0.899327	-0.896697	-0.947872	-1.05594	-0.935795	-0.958372	-0.928553	-1.14523	-0.800251	-0.86584	1.471	0.687078	0.317985	1.15865	0.631073	1.1743	1.31148	1.05737	0.830801	0.794139
M161T357	-1.09428	-0.970304	-0.924207	-0.555831	-0.97413	-0.137959	-0.747301	-1.0623	-1.09656	-1.0646	0.502976	0.507683	1.61609	1.11233	1.29654	1.00865	1.51457	0.738929	0.779191	-0.449478
M161T531	-2.19991	-0.655269	-2.03963	-0.237238	-0.348588	-0.521001	-0.0832969	0.890414	-0.0612366	-0.523794	-0.0410494	-0.156867	0.51763	-0.428156	1.47752	0.505693	1.86204	1.0923	0.56324	0.387203
M162T132	0.899341	-0.0888208	-0.211321	0.04198	-0.145065	0.560865	1.19026	1.92416	1.41305	2.15992	-0.785734	-0.833942	-0.815844	-0.833696	-0.801932	-0.780616	-0.700075	-0.731987	-0.701153	-0.759399
M162T159	1.77998	-0.474859	-0.189123	0.518654	-0.0425906	1.4159	1.51807	1.65145	1.08847	0.258415	-0.527437	-1.21048	-0.894082	-0.859785	-0.623863	-0.699382	-0.276993	-1.53716	-0.374114	-0.521072
M162T352	1.12443	0.685107	1.50326	0.897221	1.6435	0.539328	0.35437	0.241594	1.24722	0.26647	-1.29575	-0.282873	-1.45788	-0.453018	-1.35097	-0.447777	-1.22963	-0.296511	-1.20392	-0.484185
M162T389	2.65752	0.376563	0.901823	0.839649	-0.315037	0.992225	0.081453	0.549092	-0.871161	-0.407837	0.392049	0.242294	0.639939	-1.41387	-0.342365	-1.73914	-0.473105	-0.181837	-1.16607	-0.762183
M162T417	-0.177029	-0.123256	-1.4817	-1.03558	-0.731876	0.560955	0.223827	-0.566964	-1.21293	-0.693985	2.84069	0.0786022	-1.26928	0.740287	0.82593	0.510329	0.424842	-0.271217	0.959273	0.399092
M162T490	1.02158	0.900512	0.192974	0.931124	2.46887	1.10673	-0.734027	0.790691	0.181973	1.12022	-0.705378	-0.739411	-0.823947	-0.896355	-0.916389	-0.822448	-0.580783	-0.86564	-0.888256	-0.742037
M163T136	-1.08188	-0.891062	-1.14225	-1.07247	-1.15063	-0.66333	-0.368469	-1.03113	-0.852626	-0.720907	1.14269	0.139656	0.482244	0.662279	0.536705	1.28129	1.85839	1.1479	0.555088	1.16851
M163T148	-0.856616	-0.903797	-0.957506	-0.959196	-0.929178	-0.877437	-0.908837	-0.819823	-0.850989	-0.768787	-0.213374	0.891389	1.00423	1.09647	1.00104	1.39074	0.000117103	1.51102	1.6153	0.535237
M163T163	0.111971	0.7282	-0.133436	0.419048	2.69707	1.09999	0.674842	1.03903	-0.0403989	1.02185	-1.31216	-0.278004	-0.85678	-0.408804	-1.06713	-0.360474	-1.27822	-0.398757	-1.00614	-0.651692
M163T196	0.960236	-0.117132	0.068347	0.176836	-0.035373	-0.180244	-0.195921	0.710947	0.720077	2.44856	2.31467	-0.926294	-0.823702	-0.940917	-0.693426	-0.902942	-0.546497	-0.881906	-0.335472	-0.819845
M163T254	0.891742	0.513352	-0.412491	1.02725	0.229054	1.27005	0.450389	1.00456	0.626932	2.21789	-1.32821	-0.851062	-1.0573	0.048903	-1.31985	-1.12774	-1.20605	-0.083194	-0.592916	-0.301297
M163T353	-0.59199	0.189355	0.901706	-0.616959	0.1722	-0.224259	0.132293	-0.23624	-0.75766	-0.435972	-0.41353	3.19838	1.31769	0.157641	0.800785	-0.865157	-1.27906	-0.932437	0.13663	-0.653415
M164T306	0.536598	1.03667	0.535371	1.17687	0.69899	1.19322	1.35678	1.1795	0.622429	1.17653	-0.951753	-0.950469	-0.952103	-0.950821	-0.952026	-0.950405	-0.95189	-0.950576	-0.951891	-0.951027
M164T33	0.356921	-0.708325	0.274695	-0.784951	-0.04576	-0.739129	-0.644964	-0.570028	0.831509	-0.508026	-0.757215	1.17446	-1.12307	1.50148	-0.979258	1.32606	-1.00022	1.7911	-0.894151	1.49888
M164T358	-0.75366	-0.790406	-0.756097	-0.726378	-0.776769	-0.720529	-0.663204	-0.59692	-0.674883	-0.700969	1.36288	-0.206933	1.50617	-0.265302	1.60658	-0.118009	2.0619	-0.1241	1.6296	-0.292961
M165T125	-0.209211	1.07813	-1.98401	0.500887	1.68084	1.1638	0.339418	0.0320684	0.692583	0.180631	-0.520694	0.356627	-0.137871	0.131411	-0.0722821	-0.262171	-2.85331	0.252463	-0.0933626	-0.275957
M165T134	0.663255	-1.39103	1.02492	0.197163	2.51601	-1.71525	0.602611	0.287834	0.756301	-1.81339	-0.116697	-0.0230431	-0.749807	-0.0126086	0.717722	0.455443	-0.636937	-0.307735	-0.391918	-0.0628457
M165T154	-0.452987	1.60383	-0.475678	0.202347	0.185028	1.45442	-0.0974301	0.210487	1.54222	1.74729	-1.08649	-0.374107	-0.654202	0.206185	-1.13141	0.429719	-1.51501	0.0167924	-1.65697	-0.154046
M165T174	1.58598	0.423482	0.601426	-0.0415153	0.024625	0.81409	0.692022	0.160078	1.19736	0.224724	-1.53977	0.34327	-1.02547	-1.21934	-1.26057	-1.0328	-0.82844	-0.675114	2.05361	-0.49765
M165T184	-0.433981	0.564339	1.63857	-0.187216	2.77358	-0.563468	1.58424	-0.115658	1.07297	-0.330727	-0.930506	-0.458573	-0.271115	-0.571164	-0.53738	-0.833179	-0.752728	-0.440257	-0.727512	-0.48023
M165T199	-0.840303	-0.142201	0.181784	-0.0949356	0.524199	-1.5719	-0.610376	-0.760823	-0.0136099	-0.595523	-0.881383	-0.404042	0.0887667	3.20518	0.22955	-0.104851	-0.342467	1.03284	-0.193507	1.29359
M165T284	-0.972259	-0.240978	-0.783771	-0.243777	1.74716	1.53487	1.792	1.53001	0.239585	0.156517	-1.51467	-1.10502	-0.930408	-0.489706	0.275003	0.0683661	0.0980697	0.399625	-0.470239	-1.09037
M165T313	0.406791	1.4376	0.831529	1.06232	0.780161	1.17823	1.08795	0.980371	0.503849	1.22017	-0.9362	-1.09817	-1.0983	-0.899179	-0.889527	-0.899964	-0.9532	-0.89227	-0.921707	-0.900461
M165T34	-0.305026	0.0308788	-0.268001	-0.320408	-0.569926	-0.548329	-0.455492	-0.317618	-0.320846	0.0678347	-1.66627	1.4821	1.05861	0.981309	0.788897	-1.78207	1.08324	1.28466	1.30007	-1.52361
M165T39	-0.40675	4.12004	-0.303763	-0.324202	-0.202504	-0.099391	0.192035	0.22155	-0.0234066	-0.167154	-0.533602	-0.254037	-0.240494	0.0219396	-0.500997	-0.453775	-0.40429	-0.402839	0.253995	-0.492352
M165T41	-0.372287	-0.742622	-0.692253	-0.531916	-0.827006	-0.94191	-0.911139	-0.651824	-0.263518	0.570668	0.834518	0.22869	0.610923	0.444578	-0.675958	-0.61759	-0.13927	-0.0620015	1.69472	3.0452
M166T162	2.09221	0.469084	-0.230702	0.128511	0.191064	-0.712233	-0.608089	0.0833511	2.5256	-0.337857	0.523051	-0.535861	-0.496525	-0.975894	-1.01189	-1.28389	0.357048	0.0156844	0.985634	-1.1783
M166T2	-0.49498	-0.143357	1.02917	-0.226916	-0.638363	-0.183575	0.630845	0.727255	3.06706	1.04597	-1.32145	-1.10613	-1.23616	-0.308742	-0.0409607	-0.486341	0.555582	-0.758552	0.0737939	-0.184139
M166T21	-0.633075	-1.0484	-0.261936	1.03714	0.8538	-0.0832033	-0.159334	1.7154	2.11692	0.0692373	-1.14206	-1.41743	-0.430271	0.410231	-0.545079	-0.89876	-0.289583	1.4994	0.214912	-1.00791
M166T22	-0.444181	-1.15475	-0.0741511	2.49353	1.21189	-0.404975	0.0271258	0.161391	0.171665	-0.191888	-0.787236	-1.07159	0.345591	2.46356	-0.377185	-0.701491	-0.154423	-0.202614	-0.710361	-0.599895
M166T267	-0.91788	-1.00784	-0.975499	-0.977868	-0.933728	-0.922629	-0.932918	-0.982188	-0.941386	-0.883444	1.03336	0.448155	0.899833	0.490871	1.31933	0.804943	1.34453	0.869834	1.42624	0.838288
M166T3	2.47758	0.681503	-0.116979	-0.594277	-0.307349	0.241874	0.153514	0.0271007	0.0602842	0.28725	2.49132	-0.00792787	-0.893015	-0.909746	-1.5896	-0.773632	-0.604755	-0.314615	-0.539871	0.231347
M166T370	-1.27513	-1.09621	-1.40038	-0.940294	-0.345603	-0.668896	-0.333234	-0.903698	-0.638956	-0.6275	-0.136886	0.042499	0.933538	1.23912	1.41235	1.99411	1.29232	0.857836	0.453818	0.141196
M166T64	1.17935	0.591891	0.500726	0.755998	0.532188	0.847408	1.03381	0.828328	1.24065	1.18668	-0.542881	-2.50252	-0.963855	-0.801046	-0.786201	-0.600153	-0.778241	-0.595196	-0.437608	-0.689331
M167T173	0.0450103	-0.680971	2.13865	-0.61678	-0.811214	-0.760868	-0.788786	-0.886249	-0.266031	2.08597	-0.585643	0.322403	1.35048	-0.617787	-0.368963	-0.632211	-0.815057	-0.30597	0.813845	1.38017
M167T265	-0.940159	-1.08349	-0.957963	-1.10291	-0.853937	-0.893773	-0.896624	-0.972549	-0.844572	-0.670676	1.51666	0.312629	0.829146	0.216779	1.08706	0.531538	1.12119	0.97332	1.55073	1.0776
M167T69	1.07347	0.947686	0.773648	1.17046	0.858968	1.16443	0.555802	1.14934	0.670979	1.24951	-0.964363	-0.970324	-0.965596	-0.956621	-0.975464	-0.94389	-0.983055	-0.940997	-0.978288	-0.935697
M168T169	1.57346	-0.0118664	1.09418	0.165252	1.38058	0.643843	0.807018	0.791153	1.58827	0.996956	-0.83475	-0.962403	-0.957313	-0.93435	-0.980732	-0.927379	-0.834925	-0.927056	-0.830366	-0.839572
M168T2	3.74238	-0.49157	-0.14491	0.0898012	-1.10031	-0.885448	-0.417366	0.0043084	0.0707692	0.419329	0.917467	-0.50322	-0.102154	0.0113601	-0.927569	-0.184813	-0.469863	-0.0145605	-0.283399	0.269768
M168T21	0.414069	-0.493983	1.03795	1.13362	1.10837	1.62127	1.38173	0.848375	0.671339	0.912184	-1.40704	-0.676944	-0.941202	-0.258445	-1.09539	-0.507472	-0.983843	-1.07542	-1.00933	-0.679817
M168T452	1.25924	0.920095	0.494376	0.180894	0.61192	0.609101	0.399984	0.74267	2.18108	1.4531	-1.12416	-0.737096	-0.894855	-0.790756	-0.948651	-0.926886	-0.861435	-0.779252	-0.788361	-1.00101
M168T655	-0.0517867	-0.104063	2.18435	0.0698882	0.757451	0.302097	0.21033	0.984919	-0.501356	0.0747392	-0.540685	2.36161	-0.400442	-0.539715	-1.3823	-0.526962	0.252634	-1.00259	-1.51458	-0.633536
M169T35	0.329508	1.54241	-1.49481	0.209827	-1.40705	0.289672	-0.34315	-0.430687	0.512678	1.15593	-1.3528	0.361188	1.14523	-1.16618	0.979616	-0.0715071	-1.36478	-0.564701	1.57502	0.0945934
M169T375	-0.546414	-0.591915	-0.554102	-0.57507	-0.677972	-0.693708	-0.622079	-0.604452	-0.685045	-0.597454	0.238495	0.0901406	0.487316	-0.0152009	3.77654	0.221655	0.297189	0.181077	0.634701	0.236299
M170T104	-0.958551	-0.955177	-0.963264	-0.960211	-0.965754	-0.973241	-0.986837	-0.954401	-0.960274	-0.95154	1.33254	0.817641	0.862262	0.51405	0.915034	0.896545	1.17241	1.00237	1.14448	0.971912
M170T396	1.73935	0.124858	0.445239	-0.0675566	0.79819	0.887248	0.776601	1.5187	1.61219	0.482758	-0.904955	-1.36246	-0.805346	-1.12827	-0.806989	-0.744034	-0.235388	-0.589629	-0.210391	-1.53011
M171T115	1.23163	0.771439	0.680095	0.983708	0.834663	1.25441	0.76187	0.829856	1.02388	1.14203	-0.956917	-1.47263	-0.822721	-0.945888	-1.12931	-1.04309	-0.625165	-0.938519	-0.671831	-0.907501
M171T171	0.476908	-1.01003	1.73405	0.77518	0.67032	0.464027	-0.885156	-0.420123	0.364135	-0.326819	-1.35772	-0.345202	-0.792615	2.49406	-1.35389	-0.130721	-0.462188	0.675156	-0.912277	0.342897
M171T34	-0.506842	-0.0885842	-0.153517	-0.959092	-0.609059	-0.393778	-0.953071	-0.905537	-0.778619	-0.85053	-0.156906	2.70192	0.19526	2.29433	0.0956436	0.932319	-0.321226	-0.0454544	-0.233786	0.736524
M171T376	1.66185	-0.95849	1.37935	-0.920904	0.841089	0.889066	-0.134624	0.158395	1.47444	0.268707	-1.0492	-0.708575	-0.879296	0.214551	-0.905166	-0.378766	-2.00664	0.127679	-0.216666	1.14319
M172T161	-1.68647	-0.00485617	-2.28429	1.66889	0.478027	-0.651023	1.73527	-0.335206	0.636936	-1.28159	-0.303144	0.416308	1.08266	0.47213	0.0988676	0.322253	0.492838	-0.0750464	-0.389968	-0.392578
M172T190	0.204404	-0.910165	-0.727996	-1.3332	-0.922649	-0.661171	-0.94688	-0.918858	-0.415161	-1.12778	0.608394	1.21546	-0.230425	2.03433	0.105726	0.967899	-0.187672	1.78447	0.537585	0.923684
M172T198	0.779167	0.962626	1.17366	1.40215	-0.682899	1.23088	0.835167	1.89828	-0.11654	0.711864	-0.844072	-0.84516	-0.434162	-0.963625	-0.450682	-0.652765	-0.883748	-0.851489	-0.950519	-1.31813
M172T229	-1.08644	-0.683432	-1.2315	-0.692043	-0.517814	-0.24875	-0.745107	-0.53125	-1.00425	-0.831052	-0.305091	0.906888	-0.120997	1.75882	0.168966	1.67208	-0.159014	1.91215	0.394136	1.34371
M173T161	0.79553	0.245491	0.374933	1.00671	1.16694	0.722461	-0.359824	1.56153	0.494598	-1.3197	-0.699617	1.84457	-0.946613	-0.965906	-0.846164	-1.34059	-1.37942	0.230084	-0.713246	0.128242
M173T3	1.57678	0.332172	-0.649239	-0.99059	-0.464691	0.882725	1.77961	0.761364	-0.408381	-0.182276	1.8759	-0.818334	-0.718046	-1.47812	-0.832056	0.75756	0.292458	-0.16125	-1.31726	-0.238312
M173T415	-0.358462	-0.797543	-1.72081	0.0672494	-0.218354	0.0376619	2.46102	0.299689	-0.870997	-0.311073	1.957	-1.08527	-0.69406	0.596647	0.310229	1.12377	-0.0746598	-0.524166	-0.696591	0.498712
M174T106	1.89348	0.364941	1.02985	0.38227	0.767887	0.439482	0.972661	0.917894	1.33667	0.872054	-1.00104	-0.658976	-1.1481	-0.638526	-1.04517	-0.612978	-0.816495	-0.710679	-1.62216	-0.72306
M174T161	-0.140697	2.48792	-0.218164	-0.565823	0.130399	-0.0950124	2.99672	-0.339103	-0.848053	-0.787887	-0.249198	0.255178	-0.745683	-0.248359	-0.223205	-0.566357	-0.38395	-0.443755	-0.508195	0.493222
M174T231	-0.397719	-1.14387	-0.559545	-1.09479	-0.635209	-1.21716	-1.15423	-1.15296	-0.39982	-1.11149	0.864839	0.490736	1.75494	0.614821	1.42414	0.514986	1.07998	0.390101	1.37654	0.355704
M174T429	-0.214123	0.882662	-0.77025	1.63849	-0.693948	1.43924	1.92446	0.801686	-0.909993	1.77484	-0.896338	-0.800221	-0.434029	-0.331944	-0.130053	-0.510746	-0.552917	-0.742591	-0.570053	-0.90417
M175T107	1.13428	1.0863	0.779149	-0.957406	0.990321	0.728543	1.44476	0.973571	0.958019	1.23348	-1.10296	-0.836931	-0.221172	-1.14957	-1.2262	-0.581174	-0.832937	-0.574274	-0.633146	-1.21265
M175T166	0.713689	0.448071	3.0031	-0.6766	-0.0145163	0.993163	-0.412768	-0.327327	-0.155047	1.54638	-0.819813	-0.294323	-0.0726517	-1.66079	-1.03086	-0.476101	-0.366361	0.116514	-0.110787	-0.402974
M175T173	-1.0754	1.53264	1.64431	-1.3011	-0.483417	-0.672622	-0.88554	0.0300768	1.49034	-0.261694	-0.783514	1.50463	-0.434896	-0.256917	-1.17039	1.38846	-0.39054	-0.397284	0.740748	-0.217891
M175T198	-0.0181426	1.09859	-0.54875	0.453102	-0.088465	1.9571	1.37397	0.989493	0.806282	1.49119	-1.11767	-0.797046	-1.31435	-0.837815	-1.15463	-0.379154	-0.809597	-0.808809	0.383205	-0.6785
M175T515	0.567422	0.407084	-0.76878	2.92013	-0.978138	0.481081	0.922521	1.27815	-0.174914	0.639374	-0.564749	-0.523678	-0.793882	-0.813715	0.534873	-0.899554	-0.703958	-0.803788	0.306651	-1.03213
M175T530	0.248793	0.456309	-1.64912	0.668863	0.811562	1.13104	1.81371	0.222022	0.161876	0.580433	-0.0238363	-2.06544	-1.19423	0.69	0.278997	0.355557	-0.185118	-0.35397	-0.109404	-1.83804
M175T93_1	-0.264992	0.222004	0.569561	-0.284525	1.67975	0.729082	2.39873	-0.556886	1.23578	0.657006	-1.21704	-1.36707	-1.11216	-0.656366	0.464141	-0.00675206	-0.206041	-0.525948	-0.855973	-0.902298
M175T93_2	-1.02095	-0.43724	-0.75715	-0.56777	-1.02732	-0.554464	-0.710632	-0.775704	-0.960075	-0.646975	1.18762	1.16746	1.05389	-1.79567	1.03021	1.03289	0.865827	0.727324	1.36858	0.820144
M176T392	0.245982	1.05668	0.191257	1.17602	0.389803	1.26532	1.37429	1.39879	0.569446	1.36636	-1.20769	-0.688855	-1.01668	-0.725258	-0.999951	-0.545192	-1.11008	-0.754483	-1.15237	-0.833389
M176T516	-0.423656	-0.573471	-1.07317	1.04663	-0.267747	0.420254	0.494499	1.23557	2.36238	1.65664	0.761999	-0.732482	-0.736759	-1.07716	-0.679209	-0.984228	-0.809817	-0.965917	0.194022	0.151621
M177T110	-1.23855	0.313642	-0.695269	-0.492313	-1.39977	-0.602635	-0.196122	-0.438371	-1.33024	-0.811801	-0.407055	-0.634577	1.06037	1.67571	0.268159	1.74972	0.341426	1.32396	0.0459562	1.46777
M177T151	-1.61218	-1.82956	-0.580988	-0.518348	-0.334302	-0.323244	-0.351624	-0.0322732	-0.206798	-0.851516	0.578903	0.996567	0.128944	0.568988	0.295199	2.5736	0.806525	0.931741	-0.96006	0.720429
M177T212	1.00818	-0.730402	1.6607	-0.714755	1.37852	1.44826	1.17208	1.54019	0.9841	-0.755739	-0.65657	-0.712206	-0.640583	-0.737507	-0.66242	-0.710269	-0.707055	-0.710412	-0.715174	-0.738933
M177T323	-0.331838	0.384483	0.171817	0.254389	-0.6139	1.07227	1.00088	2.77821	-0.654439	1.67572	0.253377	-0.790574	-0.621727	-1.00362	-0.667294	-1.03229	-1.05148	-0.589372	-0.329745	0.095143
M177T332	-1.13741	-0.790403	-1.0121	-0.879233	-1.00407	-0.877678	-0.933171	-0.8729	-1.05653	-1.02026	1.06219	0.887832	0.810543	0.606298	1.04296	0.896725	1.49053	0.88951	1.13606	0.761093
M177T346	1.05296	-0.748807	0.769833	0.60914	-0.802293	-0.75616	1.23978	0.773651	0.447648	-0.711337	-0.741302	-0.766654	-0.700758	-0.741668	-0.731671	1.79012	-0.686841	2.19327	-0.728143	-0.760767
M177T351	-2.41473	-0.722546	-0.356916	0.442942	-0.631503	1.64381	-0.241238	-0.801899	-0.671821	1.12143	-0.239402	0.872588	1.1066	-0.146352	-0.781738	-0.464368	1.22229	-0.500564	1.47242	0.0910036
M178T142	1.23401	1.04547	-0.630845	-1.12317	-0.902913	2.17349	1.63667	0.77359	0.560913	0.227983	-0.600919	-0.830006	-0.69256	-1.01788	-0.738399	-0.423216	0.0403295	-0.474824	-1.12669	0.868971
M178T198	0.608327	0.659077	-0.0820039	0.873705	0.325735	1.30369	1.25892	1.60892	0.358112	1.88883	-0.87171	-0.88284	-0.873876	-0.896659	-0.876193	-0.883187	-0.873416	-0.889676	-0.877068	-0.878675
M178T333	-0.887898	-0.608259	-1.32001	-0.98352	0.195126	-1.51029	-1.0235	-0.000954265	-0.312389	-0.740352	0.861973	1.21162	0.738646	-0.242756	1.4168	0.940638	0.89807	0.660069	1.75346	-1.04647
M178T429	1.77024	1.02504	1.59243	0.891798	0.896402	0.829319	1.14759	-0.201346	0.285205	0.613944	-0.871056	-1.15554	-1.04812	-0.935984	-1.13374	-0.854698	-0.517202	-0.76707	-0.7171	-0.850124
M179T109	-0.626061	1.48907	-0.746632	1.32978	-0.702873	1.35955	1.35965	1.40741	-0.645935	1.8608	-0.327041	-0.754051	-0.603547	-0.792211	-0.538806	-0.675364	-0.491131	-0.599907	-0.925053	-0.377646
M179T134	0.15613	-0.181039	-0.14885	0.673494	0.288823	-0.231155	0.47591	0.887924	0.939393	0.767149	-0.379851	-2.18832	0.74485	-0.713136	-2.41775	-0.869096	0.919641	-0.0505729	1.53474	-0.208283
M179T159	0.233821	2.5403	0.551474	0.770288	1.83665	0.498627	0.493697	0.751804	0.228399	0.0660339	-1.14993	-0.349962	-1.10882	-0.808759	-0.681079	-0.577143	-0.618433	-0.563141	-1.21227	-0.90155
M179T171	0.243566	2.01802	-0.278203	0.258793	0.149148	0.987764	0.700464	1.96104	0.98045	1.22032	-0.670423	-0.88768	-0.980162	-0.932993	-0.757538	-0.995447	-0.660135	-0.675719	-0.834464	-0.8468
M179T183	-0.678516	-0.811861	-1.1097	2.20763	-0.348385	1.55203	0.692708	-0.450311	-0.893502	-0.590717	1.52874	-0.71977	1.13216	1.18525	-0.573582	0.0638449	-0.393951	-0.876944	-0.14324	-0.77188
M179T285	1.201	0.63747	1.25597	0.668804	1.29481	0.729131	0.669772	0.787334	1.51968	0.689584	-1.09793	-1.03134	-0.859363	-1.02438	-0.842235	-1.02176	-0.839303	-1.00129	-0.725164	-1.01079
M179T332	-1.27777	-0.924212	-0.997313	-0.771656	-0.91083	-0.783465	-0.980423	-0.917078	-1.03947	-0.928481	1.21407	0.706605	0.820889	0.677949	1.03326	0.77694	1.38727	0.640664	1.27514	0.997914
M179T416	0.0950792	-1.4233	-0.117363	1.87039	2.05733	-1.02238	0.542691	-0.940114	0.104355	-0.987845	0.697072	-1.36578	0.972973	0.589004	0.832696	0.483371	-0.654545	-0.646299	-0.52186	-0.565474
M179T539	-0.630091	-1.23289	-0.775482	-1.24093	-0.910906	-1.23021	-0.876285	-0.88316	-0.71901	-0.837042	1.23255	0.881065	0.764568	0.73019	0.564373	0.546263	0.805131	0.854392	1.31844	1.63903
M179T65	-0.929597	-0.894355	-0.993347	-0.895702	-0.955114	-0.889534	-0.888194	-0.891098	-0.926596	-0.860458	1.46104	0.282486	1.22119	0.0534343	1.36847	0.642269	1.25173	0.770451	1.46	0.612918
M180T134	1.08224	0.487623	-0.185207	0.623109	0.513403	0.667339	0.757511	1.19169	0.925449	1.01905	0.179173	-3.02894	-0.806247	-0.936542	-0.593395	-0.75558	-0.282985	-0.735484	0.316623	-0.438831
M180T229	0.397297	0.623528	1.27519	0.69153	0.445137	2.57862	0.540633	0.100522	-0.104351	1.57157	-0.95203	-0.607156	-0.761479	-0.677757	-0.878743	-0.710337	-0.892334	-0.813867	-0.883093	-0.942883
M180T255	0.775033	0.416343	0.422185	1.02389	0.693854	1.32062	0.779413	1.22584	0.86164	1.70941	-1.14352	-0.961368	-1.07638	-0.908289	-1.08934	-1.16873	-0.890422	-0.697951	-0.887254	-0.404974
M180T302	-0.209987	-0.522086	1.5585	1.16735	-0.557856	-0.462008	2.67322	0.223728	-0.842519	0.890808	-0.508061	-0.0377827	-0.921899	-0.689814	-1.38796	0.655327	0.665268	-0.108015	-0.876964	-0.709244
M180T39	-0.257225	0.58286	-0.127581	-0.797633	0.0406795	-0.897511	-0.669707	-0.606168	-0.242666	-0.619627	-0.667842	2.44089	-0.963861	1.51869	-1.20378	1.65442	-0.375199	0.784336	-0.574779	0.981696
M181T156	0.384305	0.968534	-1.66839	1.56941	0.534701	1.62101	0.152834	-0.195087	1.03922	0.0323408	-0.170954	-1.94333	0.859194	-0.568799	-0.953196	-0.211068	-1.10404	0.209148	-1.10674	0.550903
M181T166	1.58471	0.0434117	0.0497168	1.41503	1.47287	-0.986482	-0.100431	-0.243466	1.74049	0.468911	-0.603821	0.578214	-1.0562	-0.34626	-1.33658	0.278585	-1.16107	-0.573035	0.335405	-1.55999
M181T182	-0.085675	0.454286	1.43728	0.766441	0.833909	0.81382	0.320389	-0.0230185	0.325961	2.30236	-0.425724	0.324747	-0.70756	0.17004	-0.188924	-0.883792	-1.58118	-1.53356	-1.37132	-0.948467
M181T183	1.06903	-0.521077	-1.03948	-0.346302	-0.544352	-0.530261	-0.481763	-0.105522	0.136938	0.982051	1.52209	-1.08627	1.15768	-1.26309	0.299188	-1.06485	-0.677072	-0.83138	2.01571	1.30873
M181T217	0.382971	2.36171	1.7663	0.834647	-0.729767	0.941281	0.710405	0.81914	0.34679	0.573424	-0.808623	-0.806387	-0.779503	-0.825528	-0.766281	-0.80111	-0.773467	-0.818757	-0.790311	-0.836937
M181T232	-0.805929	-0.187887	0.343222	-0.563852	0.153474	-0.347623	-0.218774	-0.719004	-1.43792	-0.695367	-0.353058	0.578452	0.791961	3.55469	0.611838	-0.600653	0.213772	-0.136594	-0.291606	0.110865
M181T333	-0.951979	0.38151	-0.326539	-0.456522	-0.790128	-0.787718	-0.664	-0.268232	-1.08636	-1.08516	0.266406	3.1809	1.01684	-0.0126972	0.00670064	-0.519976	0.397342	0.241768	1.33931	0.118533
M181T362	-0.818752	-0.456811	1.71625	1.62466	1.7773	1.46424	-0.523795	1.00979	-0.0555059	0.963609	-0.918159	-0.609438	-0.242553	-0.686406	-0.370391	-0.721466	-0.575507	-0.95336	-0.65844	-0.965262
M181T39	-0.259146	-0.345869	-0.446577	0.372611	-0.182617	-0.321823	-0.302558	-0.338396	-0.399345	-0.178246	1.07756	0.894828	2.17158	-1.26356	1.48169	-1.34768	0.992317	1.05409	-1.43971	-1.21915
M182T126	-0.930867	-0.773983	0.0429595	0.801514	-0.44822	-1.05329	-0.213888	-0.435287	-0.821852	-0.752813	-1.13172	0.846996	1.93913	2.33435	-0.278291	-0.0594456	1.58063	0.0248952	-0.54737	-0.123458
M182T210	1.56623	1.27802	0.691761	2.09378	1.24798	-1.52835	-0.632261	0.418863	-0.900223	0.407754	-0.863041	-1.07807	-0.242352	-1.49989	-0.0689961	-0.00416679	0.146898	-0.320116	-0.29821	-0.415618
M182T271	0.28841	0.9162	0.886979	0.704152	2.25623	0.370445	0.415827	0.552448	1.76925	0.17241	-0.84168	-0.595822	-1.17417	-1.12941	-0.836373	-0.28374	-1.06077	-0.811626	-1.22908	-0.369677
M182T295	-0.176237	1.96636	-1.7712	0.388005	0.319075	0.743496	2.09591	0.739989	0.129972	0.813011	-0.500092	-0.428095	-0.82655	-0.233276	-0.555447	-0.845206	-1.67667	0.52264	-0.438112	-0.26757
M182T309	-1.6651	-0.396914	-1.38849	-0.00158393	-1.2199	-0.467824	-0.173786	-0.8889	-1.26016	-0.759083	0.07327	1.94965	0.574312	0.995775	0.535537	1.24984	0.353255	1.24362	0.510632	0.735852
M182T358	0.468336	1.51603	-0.962421	2.31123	-0.140213	0.158618	-0.23405	1.31088	0.0428641	1.09966	-0.734739	-0.97061	-1.06457	0.556848	-1.18504	-1.08606	-1.09565	0.1046	-0.527461	0.43176
M182T417	2.68145	-1.05242	1.51846	-0.815826	-1.09488	-0.944154	-0.872531	-0.95453	0.305204	-0.31928	1.15804	-0.633442	-0.49824	0.0995418	1.16207	-0.0608255	0.43715	-0.268022	-0.192367	0.344599
M183T328	-0.270841	-0.647479	-0.906982	-0.971947	-0.843682	-1.14554	-1.10423	-1.38805	-1.10843	-0.839248	1.14792	0.490573	0.990836	0.507551	1.18557	0.876917	0.782001	1.03754	0.584056	1.62347
M183T33	0.214224	-0.0372999	-0.715786	0.0688582	0.411135	-0.622982	-1.55429	-0.706177	0.473752	0.0810482	2.16009	-0.055375	-1.56085	1.97334	-0.241022	-0.160065	-1.35002	1.33135	0.0651984	0.224878
M183T407	-0.46939	-1.12404	-0.185926	-0.280646	-1.0853	-0.941953	-1.59339	-0.377552	-0.225229	0.0239095	-0.382098	1.5366	0.866828	1.32574	-0.414728	-0.902256	0.434505	2.29542	0.647778	0.851731
M184T148	2.1461	-0.864896	1.55776	-1.11305	1.30939	-0.942334	-0.984453	-0.928948	1.4332	-0.937302	-0.594967	0.396005	-0.490805	0.156115	-0.671912	0.467477	-0.18124	0.371331	-0.766799	0.63932
M184T354	1.90997	-1.59979	0.120646	-0.49403	0.483322	-1.12055	-0.596215	-0.426201	0.0753035	0.161404	0.457037	-0.703729	-0.181225	-0.656794	-0.056104	-0.149034	-0.548519	-0.148059	2.94669	0.525874
M184T512	0.0188571	-0.79633	-0.507014	-0.885453	-1.14409	-0.545101	1.33058	1.62119	-0.879762	1.9074	-0.712349	-0.809214	-0.437706	-0.716765	-0.351451	1.67496	-0.0728692	-0.451132	0.453957	1.30229
M185T148	1.94563	-0.876891	2.24047	-0.833344	1.07274	-0.892382	-0.851792	-0.513605	1.33724	-0.819509	-0.930605	0.178698	0.0144635	0.22032	-0.747392	0.386135	-0.826546	0.387695	-0.848386	0.357052
M185T35	0.878103	1.89987	1.14352	-1.26053	0.136568	0.43866	0.55672	-1.27143	0.466332	-1.19338	1.26345	-0.519078	0.82067	-0.436093	-1.26462	-0.357087	-1.35448	-0.994224	0.764602	0.28244
M186T148	1.34316	-1.42053	1.57928	-1.03968	1.69301	-0.876082	-0.744568	-1.13596	1.67865	-0.448123	-0.713239	1.15179	-0.563334	-0.136124	-0.561522	0.209131	-0.319262	0.372423	-0.442203	0.373177
M186T253	1.7475	0.482408	1.02243	-1.17195	0.888442	1.46511	-0.305199	1.48922	1.44241	0.346071	-0.563565	-0.9194	-1.04361	-0.694542	-0.629101	-0.539711	-0.566944	-0.6126	-1.06369	-0.773274
M186T399	-0.0585824	-0.650001	-1.25737	0.599137	-0.39421	-0.680781	1.09021	-1.36851	0.379414	0.244924	-0.153793	-0.926895	-0.92413	2.38228	-0.243627	0.201552	0.527994	1.48346	-1.29322	1.04214
M186T405	-0.353561	1.34642	0.0522865	-0.291375	-0.221516	1.13938	2.08633	1.36419	-0.476344	-0.816401	-1.23821	0.793159	-0.923294	-0.600925	-0.947199	0.892939	0.786301	-0.316705	-1.40439	-0.871087
M186T409	1.24542	0.769876	0.646094	1.05611	0.300047	1.06835	-0.526188	1.25185	0.938375	0.818045	-1.5529	0.362335	-1.75483	-0.00460571	-1.42625	-0.432345	-0.869952	-0.315514	-1.40339	-0.170529
M186T431	-0.219337	-0.407682	-1.86907	-0.935307	0.689792	0.0134812	1.24229	-0.805305	-0.651454	2.19764	-1.01115	0.625965	-0.538551	0.199016	-1.15899	1.25153	0.529368	-0.559912	0.344883	1.06279
M187T200	-0.846844	1.35663	0.506552	1.25288	0.254714	0.287575	-2.47912	0.994554	1.13891	0.562462	-1.88235	0.557497	0.174698	-0.237776	-1.17354	-0.157328	-0.207	0.142521	0.254042	-0.499072
M187T257	-0.0115713	0.166248	1.2678	1.34134	1.24581	1.57539	1.01905	0.876836	0.452578	1.08887	-1.19528	-0.961387	-0.90714	-0.824759	-0.984434	-0.750105	-0.98428	-0.862556	-0.657052	-0.895358
M187T303	0.780079	-0.873436	0.446905	3.09923	1.54148	-0.0274666	-0.352445	-0.238245	0.446251	0.436008	0.0706947	-0.963013	-0.299388	0.131008	0.0174654	-0.755744	-1.0994	-0.450576	-1.0797	-0.829712
M187T359	-0.631515	-0.684797	-0.679058	-0.638843	-0.632818	-0.661563	-0.692797	-0.623647	-0.636866	-0.668482	1.71508	-0.323513	1.76947	-0.493965	1.54386	-0.348476	1.56663	-0.323003	1.76515	-0.320852
M187T377	-0.595561	-1.60535	-0.603218	-0.575555	-0.55817	-0.558956	0.0446008	-0.430904	-1.27967	-0.353375	-0.287412	0.207386	1.87061	2.288	-0.0284645	0.570595	-0.270501	0.0846829	0.213996	1.86727
M187T39	-0.59516	1.35969	-0.512574	-0.326769	-0.576228	-0.682169	-0.619387	-0.706867	-0.142112	0.225148	-0.549416	0.297877	-0.578192	-0.198474	3.51159	-0.128275	1.09978	-0.47885	-0.350273	-0.0493374
M187T42	-0.784756	-0.723672	-0.652063	-0.84152	-0.812185	-0.661723	-0.493984	-0.615701	-0.806894	-0.872432	1.35177	1.28149	0.790193	-0.600398	0.25343	1.4589	2.381	0.987003	-0.0954516	-0.542999
M187T475	1.17357	-1.48421	-0.0842524	-1.66632	0.562205	-0.819374	-1.30357	-1.3663	0.530176	-1.46006	1.06323	0.240599	0.616758	-0.134128	1.05533	0.153167	1.11047	0.316896	1.24468	0.251119
M188T267	-0.99801	-0.94894	-1.08033	-0.912734	-1.05234	-0.911233	-0.908969	-0.837105	-1.02646	-0.824816	0.905015	0.684118	0.556476	0.865708	0.681983	1.39518	0.794144	1.23494	0.917059	1.46631
M188T506	-0.0918916	1.05644	1.3208	1.31901	0.422212	1.64609	1.41249	0.1187	0.985645	0.452431	-1.306	-0.724179	-0.704551	-0.528631	-1.03814	-0.960849	-0.325182	-1.11375	-0.768096	-1.17255
M189T109	-0.73749	-0.91931	-0.883418	-0.91855	-0.853628	-0.866827	-0.871152	-0.863761	-0.75986	-0.836345	0.671406	1.13703	-0.00668614	1.25967	0.0182021	1.45624	0.171972	1.85156	0.299987	1.65096
M189T160	1.41266	1.19796	0.687763	0.575268	0.862691	0.835774	0.937188	0.822495	1.0535	0.895248	-1.10122	-0.584295	-1.18758	-0.14063	-1.1293	-0.737351	-1.19897	-1.3819	-1.06954	-0.749759
M189T291	-0.972358	-1.09896	-0.340394	-0.694389	-0.833636	-0.824692	-1.47674	-0.962369	-0.421517	-0.143166	0.066532	1.60477	1.84452	0.941382	-0.280613	-0.167989	0.300089	1.42229	0.56844	1.46881
M189T362	-0.82377	-0.0881664	-0.202544	-0.25499	-0.880739	-0.444983	-0.436628	-0.650979	-0.985067	-0.524159	-0.762003	2.01241	2.16457	1.587	-0.359127	0.926212	-1.39961	0.649507	0.410418	0.0626418
M189T507	-0.657986	1.31948	-0.917607	1.29659	-0.604377	1.60887	1.53887	1.23231	-0.619354	1.83419	-0.454254	-0.684711	-0.541559	-0.707652	-0.539428	-0.673914	-0.571993	-0.680744	-0.495375	-0.681352
M189T528	-1.5781	-0.591024	-1.8979	-0.012073	-1.19102	0.0987994	-0.0917401	-0.435171	-1.14326	1.83393	0.265158	-0.63227	0.0389449	0.360768	1.31717	0.299719	0.137357	0.720012	1.54287	0.957828
M189T69	-0.394108	-0.71314	-0.627678	-0.474388	-0.708954	-0.908089	-1.10184	-1.01487	-0.89191	-0.899447	1.89152	0.765504	1.1418	0.99956	0.254422	-0.33544	-0.475157	0.132837	1.75477	1.60461
M190T161	1.14298	0.778759	0.622832	0.416002	0.846336	0.675651	1.1208	1.29724	0.853078	0.9984	-1.68686	-0.809816	-0.524277	-1.42659	-0.718524	-0.217557	-1.03182	0.186695	-1.13571	-1.38762
M190T182	-0.324647	4.21796	-0.0304017	-0.435488	-0.355539	-0.411675	-0.225535	-0.246252	-0.0168721	-0.207509	-0.323132	-0.0820342	-0.20385	-0.322578	-0.201332	-0.123193	-0.0424872	-0.226818	-0.228744	-0.209873
M190T189	0.223215	-1.42616	-0.260606	-1.15672	-0.393169	-1.25535	-1.26954	-1.13295	-0.111084	-1.08629	0.0278266	1.23174	0.443437	1.57571	0.0684731	1.31655	0.28454	1.5603	0.282345	1.07773
M190T507	-0.63273	1.42566	-0.763729	1.52735	-0.801746	1.45151	1.49742	1.32968	-0.73335	1.64173	-0.496716	-0.692955	-0.471801	-0.637361	-0.427076	-0.701652	-0.48709	-0.667814	-0.578478	-0.780839
M190T526	-1.43524	-0.0859072	-1.67045	-0.826497	-1.36219	-0.172865	-0.081804	0.926217	-1.17913	1.87303	1.53146	-0.312297	-0.253903	-0.60658	0.802229	0.939107	0.680121	-0.105473	0.808085	0.532094
M191T163	0.345111	-0.388168	-0.344283	-0.397458	-0.373582	-0.362022	-0.424308	-0.3659	0.283912	2.71173	-0.555665	-0.558214	-0.435847	-0.540447	-0.474521	-0.553194	-0.467476	-0.549639	0.645704	2.80427
M191T189	-0.0277598	-1.16894	-0.159133	-1.06975	-0.644844	-1.29013	-1.41886	-0.751688	-0.138165	-0.797252	0.0400376	2.16743	0.293839	1.66745	-0.325889	0.659247	0.112709	1.13049	0.492479	1.22874
M191T258	0.466998	1.37131	1.74412	0.869856	1.11315	0.874831	1.17263	0.457667	0.768269	0.435563	-1.06624	-0.813324	-0.945139	-0.773392	-1.05519	-0.830353	-1.00557	-0.872152	-1.09705	-0.816006
M191T301	0.349175	-0.338895	-0.658418	-0.303173	-0.40773	-0.496266	0.289469	-0.279384	-0.418403	-0.559983	3.83811	0.30352	-0.186951	0.182516	0.0683797	0.42275	-0.895927	0.490645	-0.896341	-0.503091
M191T324	0.103847	-0.681472	-0.583741	-0.0702105	0.473813	-0.173219	-0.818725	-0.0168483	-0.016291	0.117868	1.90168	-1.59313	0.289296	-1.09369	0.636368	-1.07985	1.87784	-0.858916	1.95755	-0.372178
M191T36	-1.47333	-1.08907	0.808149	0.139051	-1.79516	-0.855567	-0.755242	-0.0194741	-0.928301	0.0331096	1.13452	1.39352	1.05856	0.370776	0.0579791	-0.452152	-0.811297	1.56994	0.326223	1.28777
M191T375	-0.714189	-0.870874	-0.824992	-0.682442	-0.604187	-0.789712	-0.747703	-0.855471	-0.787946	-0.428403	1.78061	-0.222168	1.50341	0.0228322	2.03421	-0.122849	1.25865	-0.145576	1.47756	-0.280763
M191T94	0.00827997	1.83869	2.94108	0.347859	0.190575	0.07464	-0.775687	-0.302491	-0.0874412	-0.151313	-0.748489	-1.10228	0.867629	0.315089	0.0245388	-1.55891	-0.211568	-0.737863	-0.44878	-0.483562
M192T163	-0.36689	1.34025	-0.0753758	1.23251	1.21523	1.04454	0.870878	-0.542151	0.52742	-0.180753	-1.03833	-0.64179	-0.146508	1.75431	-0.502822	-0.0606274	-0.86141	-0.258452	-1.16474	-2.14529
M192T32	-0.371439	2.8713	-0.341308	-0.660166	-0.526953	-0.617821	2.59345	-0.669392	-0.694063	-0.680639	0.05776	0.161838	-0.563034	0.243003	-0.65512	0.130681	-0.575254	0.138733	-0.111006	0.269433
M192T328	-0.832512	-0.797209	-0.852611	-1.05304	-1.13528	-1.19067	-0.742395	-0.716511	-0.913223	-0.795721	0.608522	1.37505	0.295107	1.08187	0.399192	1.00411	0.421067	1.58197	0.551403	1.71088
M192T399	-0.591866	0.0679843	-0.521508	-0.903637	-0.389888	0.44642	-0.836564	-0.760782	-1.05025	-1.3409	0.634654	1.2593	1.66773	2.07285	-1.57183	0.447949	0.37747	0.485526	-0.371119	0.878446
M193T163	-0.864389	-1.18964	0.411149	-0.573384	-0.0608752	-0.973836	-0.543392	-0.745999	-0.694389	-0.484398	1.71298	-1.49874	0.60032	0.100189	1.3332	0.110666	1.56428	0.133574	1.97839	-0.315707
M193T197	0.305444	-0.0487957	-0.829853	0.527458	-0.370977	0.734527	0.470548	1.49122	-3.40759	1.48718	0.205834	-0.55588	-0.225875	-0.408895	0.0715572	-0.309562	0.383291	0.0209079	0.414553	0.0449107
M193T262	-1.57022	-1.12512	0.0766396	-0.327375	-0.247846	-0.925579	-0.383661	-1.18158	-1.4252	-1.41589	0.666327	1.26836	1.41742	0.312785	0.762954	0.866478	0.318217	1.22308	1.10962	0.580594
M193T33	2.17891	0.740764	0.250566	0.0527953	-0.527162	-0.374823	-0.0924008	0.315974	0.0688742	1.93786	1.64512	-1.742	-0.44025	-0.951237	-0.745972	-1.0999	-0.714578	-0.459361	-0.128232	0.085052
M193T332	-0.512019	-0.696902	-0.719934	-0.517561	-1.07707	-0.393719	-0.795378	-0.592009	-1.96643	-1.54545	1.51127	0.921038	0.824986	0.790696	0.743019	0.635116	1.4162	0.288468	0.91134	0.774347
M193T345	-0.571806	0.300344	-0.0920882	0.95166	1.64937	1.23861	0.478761	1.07397	0.446737	2.2094	-1.3234	-0.930919	-0.237501	-0.48164	-1.10095	-0.760609	-0.59815	-0.786744	-1.05155	-0.413491
M193T94	-0.531953	1.72373	0.0279602	-1.39822	-0.941492	1.37941	-1.09472	-1.14237	-0.167002	2.16387	0.149354	-1.26427	-0.45693	0.603547	-0.0680392	0.377817	-0.551051	0.442778	-0.203661	0.951241
M194T141	0.695835	2.00678	0.862102	1.18258	1.35526	1.66267	0.385061	-0.0213901	-0.309889	0.348123	-0.919486	-0.455577	-0.696287	-0.708426	-0.526236	-0.53048	-1.09439	-1.24924	-1.1507	-0.836292
M194T192	0.582221	1.73551	0.566971	1.20879	-0.735498	1.13446	-1.08927	-0.0673624	-1.33806	1.24268	-1.16485	0.644007	-0.904387	0.602095	-1.19175	0.338187	-1.24065	0.322914	-1.08913	0.443129
M194T321	0.817726	0.973112	-0.727059	1.06654	0.734451	1.28009	1.36721	1.16245	0.744104	1.40638	-0.882751	-0.882417	-0.882754	-0.882298	-0.88292	-0.882063	-0.882691	-0.882212	-0.882508	-0.882388
M194T328	0.042882	-0.0425063	-0.796361	-0.688388	0.145514	0.391198	-0.924179	-0.680995	1.97181	1.72349	-1.22929	-0.142637	1.70367	0.492224	0.0694225	-1.51738	-1.18732	-0.590013	0.584623	0.674225
M194T34	-0.424223	-0.542946	-0.424825	-0.634286	-0.445788	-0.579493	-0.586373	-0.586127	-0.368205	-0.56623	-0.629141	1.60388	-0.677745	1.18849	-0.67834	1.80255	-0.6264	1.96796	-0.562776	1.77002
M194T36	-0.729613	-0.5263	-0.336486	-0.476858	-0.672948	-0.611664	-0.681109	-0.600794	-0.586428	-0.473444	-0.335123	1.93944	-0.475485	1.98554	0.398311	-0.217914	-0.488345	1.25517	-0.637767	2.27181
M194T89	-0.419673	1.74991	-0.486421	-0.574202	-0.638119	0.54501	0.752146	1.94054	1.22089	0.975487	-1.40318	-0.356609	-1.22161	-1.2754	-1.06304	0.00991566	-0.481544	1.04132	-0.214174	-0.10125
M194T93	0.618662	1.05643	0.0898825	0.889245	0.212379	1.40773	0.927495	1.56704	0.333617	1.71807	-0.960379	-1.03999	-1.28892	-0.840812	-1.09984	-0.459866	-0.979019	-0.685878	-0.738891	-0.726962
M195T192	0.175175	1.45268	0.18876	1.34025	0.163548	1.81676	-0.0344883	-0.639588	-0.241746	1.46188	-1.41705	0.433277	-0.94675	0.717242	-1.00094	-0.224715	-1.34662	-0.174534	-1.60542	-0.117713
M195T247	-0.962119	-0.983373	-0.955459	-0.97098	-0.962827	-0.965805	-0.96298	-0.95231	-0.903542	-0.940001	1.25471	0.777738	1.12132	0.770376	1.06649	0.305583	1.08802	0.960143	1.24529	0.96972
M195T302	-0.579576	-0.858963	-0.775067	-1.02767	-0.973182	-0.740949	-0.880749	-0.766617	-0.831129	-0.691832	-0.977641	1.77805	0.386577	1.29173	0.88071	1.313	0.412255	1.46483	0.436159	1.14006
M195T325	0.681248	-0.200795	-0.137721	1.21542	-0.331011	1.13914	2.13088	1.59151	0.332199	1.32622	-0.713142	-1.35778	-0.592873	-0.986736	-0.520059	-1.01462	-0.575577	-0.558653	-0.644007	-0.783642
M195T34	0.497764	-1.10767	0.607068	-1.26742	0.157745	-1.42027	1.41531	-1.38359	-0.992036	1.9724	0.736066	0.465447	-1.14467	0.588685	0.306713	0.448708	0.571975	0.401365	-1.18614	0.332553
M196T192	2.4373	0.375977	-0.416653	0.806383	0.348838	0.274296	0.725071	0.482919	0.504012	0.329612	1.10308	0.236044	-1.15054	-0.637983	-0.696503	-0.699275	0.35248	-1.08664	-1.85232	-1.43609
M196T246	-0.94864	-0.937872	-1.01464	-1.02801	-0.939443	-0.98946	-0.961505	-0.928922	-0.936764	-0.886166	1.41193	0.697962	1.15535	0.900938	0.814773	0.542324	0.954018	0.734287	1.13844	1.2214
M196T37	-1.18004	0.595079	0.355358	0.465436	-1.38237	0.953742	0.604613	0.642625	1.41373	1.44972	-1.22684	-0.74752	0.17983	-0.99289	0.854456	-0.739124	-1.53869	-0.255266	1.33934	-0.791196
M196T382	0.0734426	-1.15002	-1.07119	-0.521932	0.13842	-0.03921	0.122572	0.098464	-2.19438	0.189573	0.2318	-0.0982661	-1.08418	1.36969	0.0756069	1.6812	0.148178	2.08454	-0.748183	0.693877
M196T42	0.815273	0.557035	0.627286	-1.05105	-1.65273	0.702604	0.813028	0.801999	0.70999	0.699087	-1.93728	0.170486	-1.53912	-0.781464	0.467857	-0.628677	-0.824359	-0.292964	0.927891	1.4151
M196T64	-0.927777	0.588527	-1.15663	2.45385	-0.688298	0.132553	-1.37095	0.295271	0.530081	1.39577	-1.53784	-0.175454	-0.300425	1.33114	0.302937	0.3413	-0.872917	-0.661363	0.0382473	0.281972
M197T108	-1.58063	-0.468536	-0.390355	0.175591	-0.190592	-0.940545	-0.336408	-0.824413	-0.290748	-1.66415	-0.519042	1.02308	-0.326328	1.73866	0.104203	1.25626	-0.376683	1.70987	0.391544	1.50923
M197T174	-0.848666	0.00559091	0.313077	2.52128	0.520403	0.38156	0.642298	0.404822	-0.929771	-0.706985	-1.05095	-0.271454	-0.254154	0.0475475	-0.702974	2.13148	0.632655	-0.706029	-0.968143	-1.16159
M197T247	-0.833356	-0.0982262	-0.916238	0.417602	0.10087	1.87514	-1.18192	0.309457	0.418639	-0.685534	-1.16406	-0.443378	-0.404775	0.451935	-0.43456	-1.2643	-0.592196	0.867614	2.24076	1.33653
M197T357	1.57516	-0.135553	1.24523	0.757758	1.10075	0.185477	0.308605	0.465277	2.24988	0.442776	-0.470942	-1.13903	-0.424453	-1.00458	-0.572375	-1.0933	-0.867637	-1.28432	-0.546687	-0.792035
M197T36	-0.846913	-0.601802	-0.381621	-0.28382	-0.613657	-0.558933	-0.732356	-0.644432	-0.740868	-0.257282	-0.471136	-0.303178	1.94101	1.84795	-0.351297	1.88087	-0.305816	-0.225175	2.00286	-0.354404
M197T360	1.15742	1.05167	0.70985	1.12583	0.588703	1.24457	1.74918	1.18799	-0.364661	0.332894	-1.36294	-0.766199	-0.683128	-0.955136	-0.743269	-0.712645	-0.590821	-0.995778	-0.967124	-1.00639
M197T384	0.209961	1.72728	2.99138	0.616855	0.278656	0.235598	-0.0308427	-0.468801	-0.379325	-0.317813	-0.230289	0.775525	0.45779	-1.16446	-0.941731	-0.826715	-0.730322	-0.94882	-0.495261	-0.75866
M198T111	-1.22265	0.186451	-0.0862255	0.118319	0.0305865	0.336288	0.522039	0.677225	-0.882637	0.908799	-1.53316	-0.576162	0.296282	1.05233	-0.770261	0.593307	-1.7969	1.44311	-1.16776	1.87101
M198T254	0.178358	1.28132	0.129712	1.36618	1.07904	1.00612	0.596508	1.43135	0.570794	1.21473	-1.41167	-0.355926	-0.683494	-0.441453	-0.892816	-1.38242	-1.13826	-0.892625	-1.06025	-0.595187
M198T258	0.36537	1.90413	1.9553	1.2975	1.21274	-0.758781	0.187992	0.284912	-0.73325	1.22666	-0.831057	-0.00246038	-0.81596	-0.571619	-1.01295	-0.738128	-0.577563	-0.690309	-0.93854	-0.76399
M198T302	-0.487633	0.580653	1.7113	1.66124	1.56929	0.608426	0.0496674	-0.565393	-1.64133	-0.370083	-0.84125	-0.778379	1.21369	-0.585554	0.559142	0.358215	-0.475659	-0.347975	-0.677596	-1.54077
M198T314	-0.972006	-0.488422	-0.777075	-0.736128	0.173928	-0.203046	-0.661986	-0.330824	-1.06977	-0.780954	1.18343	-0.803116	1.48666	-1.0183	1.53769	0.0536248	1.76299	-0.0758015	1.87097	-0.15187
M198T356	1.12014	0.561366	2.11531	0.801759	1.92723	0.484776	0.0286454	0.0309673	1.03111	0.318229	-0.941688	-0.681952	-0.913236	-0.681447	-0.965676	-0.838574	-0.815738	-0.795605	-0.989662	-0.795952
M198T389	2.36314	-0.443296	0.654502	0.659738	-1.18404	0.978261	-0.993324	1.09911	1.51325	-0.873526	-1.15105	0.533607	-0.78406	0.260616	-0.442087	0.227186	-0.63874	-1.27352	-0.0921713	-0.41359
M198T415	-0.320603	-0.802791	-0.158543	-0.318948	-0.166456	0.0279192	1.26801	-0.268926	-0.973018	-0.349311	2.21565	-1.29977	-0.347149	1.74379	1.91775	-0.00676642	-0.983908	-0.9455	-0.220551	-0.0108809
M199T195	0.831409	0.0273939	-2.17511	0.515392	-2.34864	-1.66511	-0.0684922	0.794776	0.507424	0.649839	0.542276	0.587617	0.629909	-0.215554	0.871143	-0.690233	0.459387	-0.37208	1.01395	0.104698
M199T258	0.479926	0.0859608	0.120045	1.17219	-1.39311	0.547862	1.311	1.83318	0.296351	-0.346143	-0.446087	-1.0419	-0.255874	-0.933028	0.275753	-1.63045	0.0999534	0.873461	-1.86017	0.81108
M199T300	-0.114753	2.88705	1.02877	0.605723	-0.163444	-0.720833	-0.799753	-0.789437	-0.0471912	-0.0284621	-0.727119	2.23447	-0.521149	-0.82277	-0.360493	-0.147261	-0.760486	-0.342825	-0.284591	-0.125445
M199T324	1.09945	1.36495	1.0315	1.11119	-0.0806087	-0.431675	1.56104	0.960754	0.972588	0.464288	-1.0446	-0.268501	-1.14649	-0.755581	-1.51499	-0.627725	-1.4001	-0.0618759	-1.09236	-0.141241
M199T35	-1.08258	1.00841	0.0409276	-1.55552	0.330416	0.717773	0.677336	0.637544	-1.55203	0.325385	-1.4888	1.53871	-0.810016	0.470258	-0.773436	1.56725	-1.01826	0.818956	-0.201078	0.348756
M199T40	-0.558205	-0.787194	-0.682984	-0.456834	-0.268574	-0.573758	-0.519379	-0.40995	-0.619615	-0.531394	0.413019	-0.102374	-0.70831	-0.214374	0.0909593	3.17526	1.34213	1.57483	-0.703779	0.540534
M200T258	0.579149	1.5466	1.62058	1.05323	1.04992	0.790046	1.09496	0.457771	0.737354	0.334651	-1.04356	-0.806134	-0.988941	-0.726815	-1.02404	-0.825969	-1.06584	-0.856666	-1.1134	-0.812893
M200T261	-0.715378	-0.269951	-1.25607	-0.865498	-1.0555	-0.856653	-0.599478	-1.10876	-0.95531	-0.862088	2.03555	1.04077	0.572608	-0.19623	0.794383	1.13178	0.72048	0.04697	0.982828	1.41556
M200T303	-0.844257	1.1816	-1.08417	-0.9346	-1.00673	-0.940901	-0.418083	-0.575174	-0.644804	-0.971547	0.203547	3.03729	0.146937	0.970343	0.359627	0.618206	-0.0828159	0.390254	0.313259	0.282006
M200T353	0.317035	-1.3345	0.354985	-1.47035	1.21979	-0.947689	-2.2771	-1.05299	0.475244	0.0148481	-0.377785	0.715871	-0.0315616	0.296764	0.346036	1.68475	0.175942	1.36337	-0.0473303	0.574667
M200T402	-0.950171	-0.953766	-0.917781	-0.874729	-0.932173	-1.07586	-0.844464	-0.902561	-0.939284	-0.925601	0.240927	1.39408	0.912634	0.691703	0.5756	0.980003	1.61523	1.38056	0.720439	0.805211
M200T53	0.763062	-0.711738	-0.631101	-0.862801	-0.95001	0.0961176	0.205136	3.22863	-0.193538	-0.221789	-0.0943359	-0.360771	-0.811469	-0.72019	-0.496443	0.476176	0.658169	1.6069	-0.392455	-0.587545
M201T156	-0.149293	1.2621	2.14417	-0.54181	1.39748	0.214977	1.49599	-0.223458	1.4043	-0.131448	-1.22127	-1.02046	-0.837449	-0.219513	-0.788832	-0.439164	-1.22142	-0.0168088	-0.470811	-0.637279
M201T173	-0.259387	1.06308	0.0427455	1.22503	0.174661	1.31217	2.50327	0.985906	0.127022	0.839072	-1.00644	-0.789594	-0.81241	-0.743906	-0.631402	-0.962936	-0.778721	-0.909088	-0.811543	-0.567527
M201T183	-0.392731	3.1655	0.055721	-0.327822	0.249184	0.692035	0.141896	0.541235	0.967496	-1.00725	-0.553852	0.132233	-0.81232	-0.885057	-0.50388	-0.508439	0.244587	1.02682	-1.25413	-0.971215
M201T258_1	0.63163	1.48329	1.55333	0.591292	1.09262	0.866799	1.17422	0.569625	0.856674	0.557999	-0.994381	-0.845938	-1.01283	-0.759051	-1.06138	-0.814705	-1.06984	-0.850705	-1.12939	-0.839254
M201T258_2	0.350241	1.59016	1.53988	1.10021	1.33432	0.443237	1.11102	0.276266	0.637378	0.533577	-1.23078	-1.14894	-1.09752	-0.507707	-1.03728	-0.449669	-0.503358	-0.853602	-1.20577	-0.881643
M201T303	-1.57157	-0.763821	-0.572515	0.0137581	0.0137858	-1.02781	-0.655483	-0.0936946	-0.316765	-1.78021	0.0497872	0.192597	0.384572	2.88805	0.635817	0.234614	0.0727134	1.02074	0.693107	0.582319
M201T37	0.354985	0.786107	-0.421294	-1.17996	-0.707794	-0.693449	-0.573757	-0.73947	-1.08735	-0.812914	0.838314	3.14572	-0.415213	-0.48901	0.471078	0.583732	0.0294129	-0.263275	0.015572	1.15857
M201T404	-0.967149	-0.968563	-1.02089	-1.01536	-0.889096	-0.912215	-0.982557	-1.01239	-0.945139	-0.994428	0.797689	1.04012	0.819464	1.01918	0.935883	1.2084	1.0137	1.05432	0.914088	0.904958
M201T435	-1.01537	-0.858913	-0.354141	-1.03072	-1.23477	-0.736077	-0.231436	-1.10385	-0.783637	-0.808692	0.397157	0.221828	1.79448	0.676352	0.909888	-0.133641	0.664202	0.594162	0.706577	2.32661
M202T257	-0.564447	1.80029	2.03257	0.497753	1.45195	1.07524	1.4177	-0.147475	0.23218	-0.646257	-0.8341	-0.820286	-0.864683	-0.410478	-0.680052	-0.661069	-0.764853	-0.600866	-0.853335	-0.659784
M203T174	1.15131	0.565409	0.126451	0.714072	0.26435	-1.13962	2.44791	1.00845	0.633179	-0.366512	-1.00072	0.737771	-1.05819	-1.15733	-1.06193	-0.892207	-1.3536	0.236717	-0.138042	0.282529
M203T258	0.393935	1.36099	1.08786	1.49728	0.811635	1.08264	0.997541	0.94457	0.467809	0.780995	-1.10963	-0.784193	-0.958286	-0.771389	-1.06477	-0.85198	-1.02654	-0.886494	-1.0786	-0.893344
M203T303	-1.4443	-0.565362	-0.232399	-0.886685	-0.259057	-0.276285	-0.164059	-2.1449	-0.982421	-0.20775	1.71047	1.28465	0.364356	-0.104047	0.475967	1.48657	0.539415	0.245324	-0.366911	1.52742
M203T359	0.136156	-0.535145	-0.0928291	1.51065	-0.506129	-0.199384	-0.555002	-1.38326	-1.03273	-0.482778	1.06873	-1.38149	1.36654	0.225318	1.32633	-1.08911	0.84817	-0.32609	1.82386	-0.721813
M203T389	0.22688	-0.967298	-1.06897	-1.33166	1.05444	0.904657	-0.130597	-0.922874	0.159125	-0.428873	-0.645408	3.3596	0.0594034	0.0610613	-0.18105	0.155748	0.24513	-0.0285736	-0.0110534	-0.50969
M203T39	-0.54833	-0.559859	0.664165	-1.06944	-1.02368	-0.431857	-0.659884	-0.484984	-0.76509	-0.504287	0.524714	1.6915	-0.204745	-0.503941	-0.668575	0.367196	1.5976	2.73445	-0.0611766	-0.0937912
M203T409	-0.88045	0.494585	-0.304243	1.45686	0.480128	0.813356	0.407942	0.3343	0.535671	0.879251	-1.91826	0.848583	-1.19999	1.05829	-1.45071	0.380715	-1.41836	0.724143	-1.33451	0.092702
M203T429	0.433679	-0.181933	0.092413	-0.0328204	3.16292	2.04161	-0.0936319	-0.448435	0.592507	0.023053	-0.245395	-0.880651	-0.747498	0.0478546	-0.206093	-0.741281	-0.914715	-0.640344	-0.678798	-0.582441
M203T495	-1.62909	-0.508529	-1.65857	-0.309691	-1.66011	-0.181714	-0.0109376	-0.478369	-1.614	-0.253814	1.08656	0.810286	0.844102	0.743487	1.04878	0.709421	1.06625	0.460516	1.16765	0.367785
M203T533	-0.563352	-0.473739	-0.764993	0.681961	-0.9204	-0.557961	0.180615	-0.568977	-0.884647	0.205656	-0.789864	-0.307352	0.305906	-0.346586	-0.263333	1.51267	-0.252558	0.264969	0.132117	3.40987
M204T174	1.03593	1.64958	1.49369	0.0364869	-0.731167	-1.01102	0.542074	-1.28578	-0.233554	1.55726	-0.0450648	1.25221	-0.316353	-1.00017	-1.51213	-0.497757	-0.865537	-0.782674	0.0667802	0.647196
M204T258	0.322714	1.01988	1.08582	1.22787	1.14937	0.837745	1.13199	1.19852	0.622107	0.935808	-1.08092	-0.896577	-0.835564	-0.822719	-1.07749	-0.944931	-1.00376	-0.923655	-1.04326	-0.902958
M204T303	-0.163213	0.36263	0.684555	0.986938	0.745443	-1.67342	-0.521035	-0.851263	-1.28061	-0.670873	1.73208	-1.42191	-0.0719114	1.98131	1.16798	-0.348785	-0.284209	-0.4444	-0.309445	0.380144
M204T309	1.46776	-0.830808	2.03788	-0.014125	1.89655	-0.24004	-0.929571	0.0361736	1.76442	-1.35356	-0.323224	-0.219555	-0.15908	-1.01092	-0.0794775	-0.567504	-0.758423	0.150935	-0.302323	-0.56511
M204T409	0.266767	1.95328	1.00971	1.88033	0.466528	0.671355	1.00913	0.153273	-0.539393	0.245993	-1.41738	-0.0656795	-0.918528	-0.38809	-0.424698	-0.148646	-1.3904	0.0580579	-1.66795	-0.753672
M204T429	0.233789	2.54201	1.0886	0.359333	0.372985	0.961852	1.15038	1.1606	0.482818	0.0633313	-0.991753	-0.621115	-0.761023	-0.912607	-0.852559	-0.77653	-0.782271	-0.995661	-0.867204	-0.854987
M204T457	-0.919214	-0.781571	0.130955	-0.837516	-0.732373	-0.850763	-0.809744	-1.04608	-0.537303	-1.13246	0.0881944	1.74327	1.85445	1.43583	1.50694	0.997628	-0.0180355	-0.541501	0.0898732	0.359417
M204T495	-1.37893	0.00885586	-2.05726	0.166177	-1.79252	0.00371775	-0.0613855	0.463856	-1.53704	0.667607	1.5085	0.886093	1.29516	-0.0848775	0.345902	0.166694	1.02848	0.47152	0.408137	-0.508683
M205T153	-0.0895159	-0.0801054	-0.0528829	-0.433296	-0.100327	-0.276007	-0.676547	-0.176156	0.070025	-0.227835	-1.32928	1.14154	-0.803952	1.50916	-1.20785	1.59637	-1.20649	1.86135	-1.00921	1.49103
M205T173	-0.664558	-0.787615	-0.787919	-0.73312	-0.534838	-0.611595	-0.537758	-0.51333	-0.620187	-0.568202	0.382709	3.12321	-0.301943	1.14714	1.19595	1.35622	-0.150699	-0.410071	-0.20478	0.221385
M205T198	-1.06483	0.275969	0.869397	-0.639293	0.862488	1.28065	-1.35483	1.0602	-0.530926	0.7131	0.972976	0.393155	-1.46289	-1.25129	0.575209	-1.09845	0.71154	-1.45175	-0.0949725	1.23455
M205T202	0.255655	1.40153	1.1192	1.00129	0.969985	1.13509	1.75128	0.456614	0.37504	0.300618	-1.33698	-1.15533	-0.61649	-1.1034	-0.526098	-1.05488	-0.403025	-0.983985	-0.302402	-1.28369
M205T258	-0.323824	-0.0408112	-0.46961	0.284487	-0.257971	0.109207	0.244626	-0.568384	-0.943552	-0.148083	-1.11632	-0.985005	0.712975	1.99364	-1.09353	2.42329	0.172802	-1.16757	-0.240583	1.41421
M205T267	-0.950719	-1.01722	-1.14296	-0.753355	-1.06162	-0.853497	-0.903772	-0.945034	-1.02776	-0.858148	0.668891	0.817976	1.11123	1.23187	0.566332	1.11646	0.767952	1.06979	0.682679	1.48091
M205T296	-1.08387	-1.25024	-0.759784	-0.819484	-0.351631	-0.745947	-1.00402	-0.0595926	-1.37534	-1.08898	-0.0747048	0.555232	0.769455	1.16626	1.08225	1.8001	1.26621	1.30999	0.447414	0.216665
M205T297	-0.795365	0.32839	-0.598091	1.15362	-1.41701	-1.74194	1.79985	1.99986	0.484627	1.06658	-0.308279	0.213627	-0.327522	-0.0404315	-0.566189	0.523275	-0.446677	-0.415982	-1.25763	0.345289
M205T312	2.29545	0.0690623	0.326969	-0.0538977	0.510973	0.701078	0.718571	0.674228	0.876164	0.90067	0.25418	-1.25917	-0.743436	-1.36636	-1.30028	-0.0902609	-1.4508	-1.07858	0.806788	-0.791344
M205T359	0.0440932	-1.50632	-0.655497	0.390599	-0.488569	-1.87496	-0.528347	0.116101	0.810877	-0.195356	1.36683	-0.974025	1.82842	-0.266304	1.18174	-1.01517	0.627842	1.18866	0.659494	-0.710102
M206T148	1.34157	-0.506374	2.88411	-0.114011	1.58502	-0.725224	-0.714364	-0.59304	0.853415	-0.900601	-0.993799	0.330257	-0.0286927	0.414845	-0.835518	-0.287684	-0.751093	-0.171214	-0.724664	-0.0629383
M206T154	0.520882	-0.797843	-0.784889	-1.2095	-0.229225	-0.255218	-0.423801	-0.345057	-0.0600536	-0.0958684	-0.448083	0.468047	-0.839499	0.573025	-1.11876	1.86496	-0.679785	2.69808	-0.120083	1.28267
M206T177	-0.0488757	1.8119	0.684366	1.51743	0.382028	1.68915	1.27135	0.032212	0.219795	0.892676	-0.934051	-0.875616	-0.896272	-0.748136	-0.869192	-0.453293	-0.600221	-0.994284	-0.991832	-1.08914
M206T234	1.36365	0.838167	0.679209	0.976542	0.699841	0.969397	0.95509	1.11924	0.741248	1.26903	-0.977653	-0.926894	-0.987625	-0.961137	-1.0322	-0.948357	-1.02032	-0.870024	-1.01774	-0.869456
M206T247	2.49927	-0.268094	-0.541654	0.0590898	0.251969	0.0989209	0.972768	0.892479	0.326004	1.11239	1.39972	-0.926236	-0.139287	-0.674882	-0.341493	-1.10358	-0.522565	-0.88158	-0.365287	-1.84795
M206T324	1.19575	0.00938235	1.51606	1.51647	1.7634	0.690824	0.421131	-0.218651	-0.127789	1.30537	-0.652261	-0.53342	-0.357425	-0.392411	-1.01829	-0.997097	-0.700845	-1.09981	-1.05065	-1.26974
M206T352	0.249208	0.0800986	0.75923	2.19158	2.64271	-0.126528	-0.108658	-0.305561	1.24002	-0.26884	-1.04713	-0.362853	-0.494087	-0.66216	-1.05638	-0.578068	-0.286866	-0.236474	-0.887951	-0.741285
M206T385	-1.39958	0.247429	-1.33532	1.80977	0.334142	0.456248	1.90836	1.13744	-1.44691	0.00754607	-0.760114	0.587414	-0.701896	0.510021	-0.975333	0.560915	-0.714202	0.416624	-0.929956	0.287403
M207T134	1.65196	0.389369	0.756802	0.272957	0.858587	0.833253	0.726202	0.716476	1.53403	1.23708	-1.11259	-0.917412	-1.27235	-0.818568	-1.1999	-0.727522	-1.14022	-0.189242	-1.08644	-0.512469
M207T170	-0.457289	1.19603	1.36363	1.0906	1.5386	0.493671	1.46161	1.13919	0.678942	-0.159369	-1.38588	-0.528879	-0.901363	-0.599315	-0.725461	-0.495826	-0.725919	-0.699585	-1.06233	-1.22107
M207T180	0.328112	-0.00329649	-0.611764	0.109865	-0.615303	-0.332602	-0.255985	-0.29312	-0.207486	0.466965	-1.76741	-1.82704	0.959394	0.732487	0.641628	0.734394	0.654834	-1.79753	1.14229	1.94157
M207T183	-1.38462	-1.00528	0.981659	0.937699	-1.82376	1.21096	-0.960012	-1.46416	-0.883763	-0.546357	1.03248	-0.0934821	0.13426	-0.453818	0.591848	1.5013	0.463414	0.297584	0.648719	0.815336
M207T190	1.09851	0.736629	2.34521	0.456004	1.97479	0.507844	0.0407023	0.261133	0.7098	0.0635505	-0.763682	-0.713777	-0.735122	-0.753046	-0.795047	-0.974458	-0.938299	-0.950725	-0.850897	-0.719124
M207T258	1.43343	1.42554	1.94979	-0.043465	-0.15066	0.312896	0.93376	-0.261151	1.02434	1.05073	-0.94156	-0.49084	-0.814386	-0.150254	-0.611824	-0.0356626	-1.25791	-1.02219	-1.57333	-0.777249
M207T31	-0.359047	0.413036	-0.190626	0.0286965	-0.267462	0.116355	0.318815	0.351773	-0.0979068	0.386969	-0.555194	-0.509206	-0.665596	-0.430358	3.94828	-0.680735	-0.237986	-0.561711	-0.323561	-0.68454
M207T313	0.555096	-0.319396	-0.0728931	0.456183	0.862697	0.214953	2.96465	-0.571807	1.9751	0.25925	-0.920929	-0.797782	-0.94958	-0.547255	-0.680308	-0.139718	-0.62588	-0.498722	-0.492181	-0.671473
M207T33	-0.616953	-0.372536	-0.479585	-0.577656	-0.608532	-0.342023	-0.15138	-0.405571	-0.70835	-0.595109	1.15982	-0.87004	1.85604	1.22749	1.74897	-0.889325	-0.947043	1.86346	0.58587	-0.87755
M207T346	0.162807	0.95948	0.805612	1.51927	1.26058	0.486309	1.30548	0.944557	1.02512	0.800011	-1.19513	-0.833274	-1.12253	-1.01053	-0.68156	-0.926055	-0.701541	-0.740202	-0.807593	-1.25081
M207T375	-0.701964	-0.772946	-0.837061	-0.746259	-0.717962	-0.876731	-0.9045	-0.851876	-0.704298	-0.757974	1.97287	0.119748	1.11596	0.203028	1.27453	-0.19391	1.62692	-0.102235	1.79949	0.0551635
M208T134	1.72511	0.501397	0.751404	0.889141	0.648767	0.69781	0.631556	0.862141	1.19589	1.29215	-1.11383	-0.357006	-1.35155	-0.803233	-1.19688	-0.736522	-1.13463	-0.648668	-1.0441	-0.808952
M208T183	-0.689378	-0.435833	-1.31191	-1.13224	-1.49331	2.29315	-0.679984	-0.632386	-0.199125	0.151551	1.79939	1.05919	0.463203	-0.576803	0.454461	0.149194	1.1691	0.160414	0.0717349	-0.620406
M208T216	1.45604	0.746078	0.643936	0.965093	0.86331	0.822141	0.627929	0.976237	1.39786	1.04633	-0.969622	-1.01394	-0.985082	-0.769462	-0.928335	-0.990967	-0.946145	-1.0074	-0.916238	-1.01776
M208T258_1	1.60525	1.46591	0.2925	-0.00383877	1.11671	0.121671	1.94252	-0.295316	0.587107	0.0470637	-0.774714	-1.58187	-0.952384	0.0396094	-0.397224	0.551204	-1.47464	-0.897208	-0.310317	-1.08204
M208T258_2	0.814477	1.71442	0.335131	0.732518	0.997611	0.883971	0.952265	0.330549	0.891804	1.60703	-0.941433	-0.949357	-0.947869	-0.918522	-0.90794	-0.920815	-0.942386	-0.932559	-0.908209	-0.890696
M208T300	0.888749	0.809129	0.948371	1.50528	0.707588	0.907098	1.37011	0.781847	0.786875	0.879254	-0.958758	-0.957542	-0.958043	-0.958498	-0.958486	-0.95823	-0.95854	-0.959283	-0.95873	-0.958194
M208T323	1.02783	0.500912	1.49385	0.867328	-0.447243	-0.617819	0.0977048	2.05787	1.52852	1.24093	-0.768447	-0.778333	-0.769034	-0.779825	-0.782279	-0.782098	-0.768313	-0.773185	-0.768803	-0.779574
M208T33	-0.842128	-0.631605	-1.07635	-0.904212	-1.29186	-0.908511	-0.544116	-0.86364	-1.04424	-1.0248	1.02549	1.49776	0.892524	0.587766	0.614458	1.45183	1.22473	1.13709	-0.0234186	0.723223
M208T411	0.254251	1.09752	2.56629	0.600914	0.0355528	1.37666	1.7064	0.225484	0.039929	-0.247464	-0.770244	-0.741972	-0.752047	-0.765564	-0.763956	-0.761571	-0.769909	-0.775365	-0.776101	-0.778814
M209T118	0.351036	0.398513	1.05398	1.4868	-0.0925808	1.39547	0.00245537	1.29128	0.370253	1.59452	-1.49808	-0.0881288	-1.35463	0.089655	-1.04754	-0.0318381	-0.794247	-0.96776	-1.04968	-1.10948
M209T145	0.415256	0.89585	0.692164	1.29158	0.926404	1.40853	0.321571	1.18391	0.530514	1.0191	-1.58934	-0.398242	-1.31136	-0.270717	-1.25801	-0.244649	-1.35505	-0.318594	-1.33898	-0.599955
M209T165	0.971499	1.24816	0.618458	0.157091	1.11885	0.872741	1.04048	0.903481	0.798915	1.40403	-1.32199	-0.956557	-1.22301	-0.843956	-1.1657	-0.300671	-0.981265	-0.23563	-1.14058	-0.964337
M209T327	1.531	0.892668	0.409019	1.5549	0.656663	1.03809	-1.15021	1.50504	0.634302	1.03366	-0.948687	-0.84559	-0.665524	-0.891371	-0.759996	-0.712585	-0.649066	-1.03143	-0.76882	-0.832061
M209T36	-0.673365	-0.991429	-0.736407	-1.0204	-0.691098	-1.02285	-0.518058	-0.716643	0.135274	-0.751143	-0.416828	0.057405	-0.331853	1.82476	0.468554	1.91787	0.608575	1.21821	-0.270905	1.91032
M209T37	-0.512384	1.14172	0.165233	0.412367	-1.44733	1.33744	0.222985	-0.625391	-1.24243	-0.54222	-1.70357	1.19683	0.984677	0.736175	0.608704	0.654821	-1.5681	0.52881	-1.07693	0.728582
M210T145	0.643062	0.620325	1.10539	1.4517	0.793353	0.554561	1.3338	0.987246	0.539161	1.11799	-1.44069	-0.581858	-1.2027	-0.442186	-1.40925	-0.556182	-1.01445	-0.567051	-1.15619	-0.77603
M210T164	1.97285	-0.283407	-0.631614	0.725923	0.621098	0.886959	0.00869927	0.408257	1.72559	1.60318	-1.12278	-1.00632	-1.32202	-0.174114	-0.756675	-0.714572	-1.29294	-0.637701	0.0235221	-0.0339234
M210T172	-1.30804	-0.0959215	0.0728911	1.21091	-1.20707	-0.428065	-0.487193	0.300452	-0.220486	-0.514513	-0.423344	0.748861	2.76555	1.18294	0.893656	-1.20429	-0.104027	0.41532	-0.67438	-0.923247
M210T242	1.21724	-0.178109	-0.838883	0.398574	0.456389	-0.206097	0.0745757	0.145417	-0.670293	-0.363019	-0.554116	3.27676	-0.0141705	0.468379	-1.00833	-0.824054	0.159724	0.634846	-1.16615	-1.00869
M210T38	-0.314638	-0.684161	-0.568715	-0.706503	-0.557787	-0.721966	-0.719146	-0.671659	-0.465771	-0.609777	-0.193824	1.16119	-0.53917	1.27794	-0.53513	1.51952	-0.448169	1.7812	-0.406916	2.40349
M210T393	0.529047	0.03398	0.228111	-0.801703	2.69576	-0.241805	-1.18907	-0.406418	-0.0823392	0.387485	-0.491191	0.140365	-0.86689	0.959716	-0.14034	-0.0143369	-1.43733	-0.515171	-0.79807	2.0102
M210T651	1.42036	-0.492685	-0.234421	-0.589956	-0.667389	-0.138538	2.95529	0.364989	-0.970204	-0.993838	-0.428821	-0.583537	0.317448	1.79953	-0.441173	-0.236402	-0.417607	0.394839	-0.719228	-0.338657
M210T680	0.60821	0.541349	0.137951	-0.749067	0.602023	-1.25227	0.796467	-1.7134	1.01102	0.639397	-0.846747	1.54973	1.20834	-0.498841	-1.46007	1.49768	-0.100467	-1.10743	-0.512994	-0.350881
M210T701	0.683385	0.355839	-0.460832	-0.515884	0.533612	2.24113	-1.79112	0.427696	0.298192	1.99439	0.264173	-0.684212	0.363005	0.0152576	-0.8685	-0.749453	-0.164983	-1.77051	-0.0713277	-0.0998606
M211T149	-0.306755	-1.32391	1.13129	0.673124	-1.04593	-0.725044	-0.406572	-0.0762063	-0.659602	-0.967066	2.19981	-0.369095	2.44096	-0.517228	-0.0138441	-0.343432	0.665336	0.254616	0.045551	-0.655989
M211T241	-0.112293	1.96792	2.38414	1.45743	0.0383469	0.160336	0.438582	-0.229377	0.236775	0.19498	-1.33584	0.419304	0.122241	-0.511056	-1.11073	-0.68729	-0.999965	-0.697884	-0.820221	-0.915402
M211T318	0.296693	1.55523	1.29256	1.31559	1.34559	1.60652	0.497499	0.475512	0.224462	-1.51603	-1.32345	-0.286147	-0.526451	-0.575551	-0.843147	-0.344776	-0.971852	-0.662753	-0.836982	-0.722519
M211T359	-1.08084	-0.989688	-0.946756	-0.892438	-0.851778	-0.808398	-0.693143	-1.04845	-1.04176	-0.610571	1.66149	0.883746	1.18317	-0.0734527	1.34764	0.675857	1.17163	0.319757	1.36539	0.428613
M211T36	1.25924	0.635482	1.53868	1.03806	-0.176415	0.765937	2.33993	-0.67952	-0.796335	1.1219	-0.748183	-0.677595	-0.716042	-0.680209	-0.817104	-0.520145	-0.754428	-0.848115	-0.830997	-0.454136
M211T38	0.719399	-0.606959	-0.491562	-0.885858	0.270263	-0.816278	-0.84435	-0.832908	-0.636085	-0.877269	-0.522759	2.66181	-0.269855	0.606692	-0.614843	1.73035	-0.172205	1.28618	-0.510725	0.806974
M211T399	0.62483	0.34488	0.22688	0.821083	0.992878	1.5133	1.10613	1.19359	0.532758	1.72189	-1.06051	-1.2935	-1.08369	-0.857926	-0.964401	-0.820917	-0.821214	-0.616939	-0.848726	-0.710394
M211T94	0.478803	-0.439998	-0.482302	-0.298818	-0.103252	1.38879	1.58857	1.77417	-0.355943	2.518	-0.641673	-0.734521	-0.95197	-0.628597	-0.777306	-0.55158	-0.706186	-0.265745	-0.648956	-0.161472
M212T220	1.20943	0.00597178	-0.469207	-0.448551	-0.489618	-0.383031	1.44502	3.10555	0.777522	1.02478	-0.567083	-0.594742	-0.597341	-0.597032	-0.597843	-0.590631	-0.543892	-0.548891	-0.572361	-0.568054
M212T247	-0.87467	-1.09944	-1.13165	-1.04177	-1.01191	-1.04336	-0.954124	-0.673733	-0.592753	-0.956465	1.34918	0.628754	1.26887	0.747167	0.925235	0.16843	1.15361	0.910787	1.17282	1.05502
M212T39	-1.23893	0.544443	0.054805	0.0893981	0.969102	2.37541	0.260927	-1.21524	0.247867	-0.68458	-0.835814	0.313108	-0.454219	-0.758032	1.10596	-0.18319	-0.408504	-1.2773	-0.731078	1.82587
M213T247	-0.927952	-1.0072	-1.11189	-0.802216	-0.877056	-1.12298	-1.13096	-0.700744	-0.739724	-0.71129	1.10791	0.40579	1.05018	0.621269	1.24198	-0.103387	0.839521	1.30278	1.35698	1.30899
M213T336	-1.14235	-0.461542	-1.06656	-0.48677	-1.18341	-0.841016	-0.982417	-0.511936	-1.74014	-0.0174746	0.33741	1.70874	1.44862	0.709767	0.339161	0.978641	-0.0246995	1.28359	0.721186	0.931196
M214T247	-0.781168	-0.967239	-0.906521	-0.99078	-1.01506	-0.989515	-1.03494	-0.971235	-0.885893	-0.880989	1.52778	0.879004	1.54454	0.708375	1.00784	0.545079	1.065	0.501675	0.926033	0.718015
M214T260	-1.08096	-0.788978	-1.02429	-0.921382	-0.785377	-1.04602	-1.02811	-0.559834	-0.787801	-1.03999	1.009	0.740844	1.22078	0.212486	1.69303	0.551051	1.31561	0.344268	1.46425	0.511408
M214T313	-0.728484	-0.812685	-1.12523	-0.819278	-0.969298	-1.27172	-0.866162	-0.9545	-1.01225	-0.99211	0.862487	1.44191	0.870049	1.15109	0.691872	0.967109	0.699344	1.0938	0.704939	1.06912
M214T414	0.219275	1.0871	-1.30246	-0.651946	-0.340744	0.967205	1.9287	0.454679	-0.882501	-0.477308	0.168225	-0.0185644	-1.26338	-0.621236	-0.971118	1.88446	0.0582219	-1.26352	-0.206504	1.23141
M215T14	1.08418	2.10789	0.329416	0.492906	0.167843	0.23803	0.882657	0.463771	0.401346	1.68232	-0.792171	-0.749643	-0.329688	-1.6711	-1.65148	-0.836846	-0.904083	-0.667733	0.14756	-0.395171
M215T154	0.457099	-0.345827	-0.704769	-0.428709	-0.256054	-0.279037	0.446417	0.25995	-0.321243	0.530019	0.150888	0.945947	-0.925851	0.455693	-0.364196	1.09071	-3.27513	1.14246	0.0590557	1.36258
M215T247	2.31468	1.17947	-0.284048	0.925999	0.29373	0.242064	2.02254	-0.609836	0.66585	-0.320834	-0.166261	-0.317384	-0.949223	-1.08398	-0.998025	-0.338474	-1.05286	-1.3071	-0.0648467	-0.151465
M215T248	-0.795941	-0.989868	-0.908699	-0.923945	-0.941251	-0.909908	-0.881459	-0.952757	-0.961574	-0.8836	1.36064	0.712927	1.95224	0.491416	0.929842	0.348911	1.27645	0.425067	0.949908	0.701604
M215T319	-1.2319	-0.771794	0.316808	-0.837224	-0.353099	-1.02537	-0.984697	-1.33442	-1.11992	-0.736753	0.227241	1.04538	2.14896	0.416035	0.37471	0.188188	1.54264	0.948358	0.958948	0.227913
M215T356	-0.697309	0.456861	0.400552	0.52138	-0.544143	2.08093	1.43015	1.17863	0.873414	0.95439	0.078307	-0.214277	-1.24319	-1.08333	-0.933605	-0.637804	0.657697	-0.925587	-1.05234	-1.30073
M215T38	-0.700682	1.53666	-0.244654	1.58705	0.818526	-0.553686	-0.489979	-0.409225	-0.0478222	2.63973	0.0866522	0.00142274	-0.970804	-0.198994	-0.732388	-0.957778	-0.988515	-0.901807	-0.385839	0.912135
M215T484	-0.802394	1.45773	0.690867	0.756523	-1.3358	0.0842089	0.0428475	1.29259	-0.852638	1.26241	0.419679	0.331097	1.35408	-1.90917	-1.12921	-0.865129	0.814525	-0.52815	-0.343223	-0.740849
M215T507	-1.99207	0.732351	-0.920899	0.612683	-0.190451	1.60724	-0.766205	0.76714	-0.221815	0.360649	0.379226	2.25894	0.310503	-0.947175	-0.541035	-1.29399	0.262471	-0.0388926	0.499207	-0.877868
M216T319	-0.486739	2.40805	0.405002	2.23966	0.165008	0.980493	1.03894	0.461572	-0.551215	0.409375	-0.660125	-0.661776	-0.726631	-0.651719	-0.73095	-0.682001	-0.772709	-0.817483	-0.740932	-0.625814
M216T532	-0.930574	-0.995355	-0.961409	-0.98772	-0.957743	-0.966975	-0.970694	-0.929282	-0.972866	-0.962629	0.680558	1.3875	0.888851	0.976326	0.968105	1.04687	0.796283	1.20517	0.700819	0.984765
M217T157	0.971537	2.33329	0.507353	-0.0281291	1.66816	1.17022	1.24337	-0.483556	0.0101193	-0.229591	0.0301149	-0.770806	-1.12346	-0.669245	-0.569401	-0.621453	-0.858936	-1.10883	-1.12559	-0.345176
M217T181	0.622886	1.07381	1.3181	-0.341448	-0.119977	-0.0467809	2.21804	1.26085	-0.719719	-0.942809	1.53444	-1.4405	-0.631941	-0.211436	-0.932442	-0.619797	-0.0835029	-0.644042	-1.02517	-0.268571
M217T215	-0.853987	0.0971852	-0.548693	-0.350833	-0.857231	0.484071	-0.557361	-0.937459	-1.13772	-0.679416	-0.660925	2.74642	1.84097	0.56436	-0.286898	1.0325	0.785344	-0.104871	-0.670754	0.0953002
M217T247	-0.812937	-1.17911	-0.934733	-0.975841	-0.95095	-1.11246	-0.702961	-0.829242	-1.31416	-0.616861	0.848472	0.633104	1.49093	1.08148	0.896628	0.848285	0.947754	0.557249	1.36891	0.756456
M217T369	-0.813855	-1.13935	-0.804337	-1.28496	-0.798892	-1.07802	-0.826398	-1.00497	-0.85592	-0.916647	0.525679	0.674988	1.17975	1.18171	1.02679	1.24586	0.964255	0.829727	1.20778	0.686818
M217T39	-1.46818	0.802341	-0.921737	0.946251	-1.07671	-0.715782	-0.904501	-0.732936	-0.245708	0.212882	0.205975	2.00147	-0.10526	2.3789	-0.500663	-0.0613126	-0.909685	0.218301	0.224995	0.651361
M218T247	-1.01591	-0.692674	-1.04221	-0.765971	-0.954015	-0.960808	-0.738081	-0.93509	-1.20814	-0.777661	1.15778	1.10873	1.36808	0.785352	1.30221	1.24893	1.40087	0.0587826	0.306613	0.353214
M218T435	-1.00451	-0.872999	-0.952184	-0.926917	-0.93932	-0.948899	-0.943973	-1.01493	-0.960409	-0.947606	0.843121	0.86488	1.49076	0.782556	1.33885	0.547389	0.890859	0.757195	1.30927	0.686871
M218T68	1.14294	0.164619	-0.545027	1.40008	1.58468	-0.010147	1.46316	0.172547	0.319674	1.79549	-1.34235	-0.701306	-0.53748	-0.18808	-0.73153	-0.616959	-1.47206	-0.234473	-0.470202	-1.19357
M219T185	1.13553	1.75383	-1.10426	-0.0359753	-1.10224	0.58855	1.07036	0.100646	-0.384547	-0.345388	0.952358	-0.967387	0.196198	-0.696718	-1.00947	1.21481	-0.77338	1.56532	-0.770197	-1.38803
M219T200	0.570325	1.21183	0.34799	0.946841	0.391483	1.38979	0.980339	0.921449	-2.78219	1.10925	-0.36084	-0.74783	-0.584103	-1.08816	-0.276858	-0.752931	-0.168439	-0.375851	-0.250345	-0.481739
M219T246	0.698004	0.834404	0.867961	0.626163	-0.0473379	-0.689572	0.915132	2.38624	1.17143	1.32318	-0.796187	-0.815315	-0.801621	-0.814331	-0.825893	-0.823888	-0.802128	-0.797631	-0.800769	-0.807836
M219T273	-0.731344	-0.256327	-1.48382	-1.12609	-0.64779	-0.969924	-0.931508	-0.954928	-1.08466	-1.15361	0.818621	1.00263	0.967595	0.831365	1.1079	0.980409	0.511466	1.11525	1.37384	0.63093
M219T28	1.19324	1.8352	0.566483	0.378026	1.40055	1.46082	0.693924	-0.352059	-0.622822	1.25397	-0.704973	-1.13547	-0.757261	-1.09208	-0.957526	-1.14082	-0.49958	-0.807798	-0.636011	-0.0757968
M219T332	-1.7977	-0.746606	-0.766945	-0.341173	-0.805911	1.1941	-0.98409	-0.0960937	-1.60956	-0.867418	0.652088	0.72616	1.07504	0.308092	2.00305	0.746371	1.1443	0.167805	-0.00671584	0.00520658
M219T34	-0.595533	-0.710971	-0.68017	-0.781831	-1.53957	-0.74447	-0.679342	-0.638305	-0.614092	-0.53247	1.53679	0.478861	1.26933	0.572842	1.22964	0.632005	1.33316	1.0108	-1.54251	0.995846
M219T357	1.35346	-0.599233	1.53768	-0.320755	1.14564	-0.41093	-0.0551721	-0.107516	1.16394	-0.0756157	0.997797	-1.48713	0.581607	-1.32022	0.203869	-1.45866	0.778321	-1.26456	0.564086	-1.2266
M219T385	-0.767522	-0.416284	-0.922557	-1.52486	-0.643109	-0.445518	-0.228546	-0.328988	-0.700787	-0.928452	0.28975	0.563034	1.0669	0.324872	1.36526	-0.584075	0.856295	0.122481	2.88744	0.0146688
M219T413	-0.949462	-0.505447	-1.139	-1.55803	-1.86255	-0.205863	-0.0540565	-0.028557	-1.43429	-0.40365	0.661089	0.799529	0.332299	1.11825	1.7242	0.856683	0.492372	1.05387	0.178456	0.92416
M219T429	0.851962	1.67713	1.03553	0.703839	1.95191	0.382168	0.937324	-0.353722	1.09899	0.0868514	-1.09652	-0.464201	-0.958507	-0.331974	-0.793361	-0.693096	-1.08971	-1.0235	-1.16271	-0.758395
M219T436	-1.08812	-0.433925	-0.953284	-1.10105	-1.04294	-0.844656	-0.931096	-1.02878	-1.00094	-1.01784	1.13425	0.80637	1.38279	0.53879	1.33536	0.723035	0.671282	0.648806	1.12589	1.07606
M219T456	-0.693335	-1.55204	-1.51884	-0.593029	-1.07737	-1.10942	-0.677922	-0.476279	-0.379425	-0.4541	0.713408	0.178019	0.688939	1.12373	-0.0446902	0.793655	1.18563	1.76264	0.657875	1.47256
M220T168	1.22573	0.508885	0.843655	0.813138	0.549595	1.47586	0.846261	0.68328	0.30103	1.923	-0.930616	-0.90881	-0.930382	-0.892088	-0.920955	-0.882051	-0.945221	-0.919119	-0.943964	-0.897226
M220T185	-0.464996	3.17445	-0.454149	-0.864572	-0.640527	2.00692	-0.835826	-0.562339	-0.141097	0.929727	-0.524244	0.0166536	-0.342251	-0.480577	-0.450549	-0.269164	0.312102	0.320602	-0.206434	-0.523734
M220T27	0.682676	1.14357	0.652242	0.275979	1.72796	1.92437	0.906339	-0.0437277	-0.554948	1.3566	-0.864891	-1.19494	-0.741003	-0.893299	-0.652621	-1.16512	-0.516351	-0.90796	-0.673563	-0.461308
M220T273	-0.937551	-0.899986	-1.44296	-0.77751	-0.889651	-0.810885	-0.776945	0.0450692	-1.07351	-0.217002	1.58796	-0.106336	1.20765	0.0374162	1.24682	0.0341133	1.39947	0.376409	1.92786	0.0695634
M220T356	1.61719	-0.29424	1.71609	-0.0945969	2.05676	-0.116867	-0.157004	0.115894	1.80139	0.1335	-0.378341	-1.0342	-0.30401	-0.982608	-0.357418	-1.03013	-0.326773	-1.05417	-0.292539	-1.01792
M220T357	1.18103	-0.600962	1.59881	-0.233674	1.42391	-0.0234773	-0.121846	0.0701981	1.5053	0.0719038	0.182935	-1.34628	0.97224	-1.60242	0.208213	-1.38776	0.341581	-1.51938	0.0280955	-0.748415
M220T429	-0.498945	0.322099	1.7572	-0.966658	-1.31623	-1.11197	0.147029	1.27913	-0.200663	-1.26563	-0.282687	2.0445	1.00117	-0.328086	-1.3662	-0.154929	0.848368	0.467518	-0.396463	0.0214539
M220T61	-1.02089	-0.264298	0.27587	2.17839	2.39229	0.933097	-0.698536	0.266143	-0.175538	1.55484	-0.625522	-0.815561	-0.13428	-0.554966	-0.162014	-0.683539	-0.668762	-0.62923	-0.764058	-0.403431
M221T160	0.31844	0.747793	3.08064	0.166644	1.87913	-0.223563	-0.236543	-0.533888	0.778927	-0.523381	-0.750569	-0.214002	0.0319618	-0.234474	-0.969519	-0.459379	-0.636895	-0.441507	-0.984601	-0.795217
M221T169	1.24022	0.266944	0.258511	1.84371	0.458612	0.648176	1.79511	0.82787	0.371117	0.999177	-1.14898	-1.11297	-1.16061	-1.09585	-0.755623	-0.564002	-0.61435	-1.07994	-0.68295	-0.494176
M221T275	2.84443	0.459389	0.394275	0.0150893	1.92741	0.103204	-0.713556	-0.383345	0.672575	0.16684	-1.10554	-1.00726	-0.480323	-0.888365	-0.729001	-0.43671	-0.416648	0.239135	0.460437	-1.12204
M221T33_2	0.10874	-1.6991	-0.0877898	-1.75774	-1.73708	-0.0892173	-1.7824	-0.155676	0.0620443	-0.0656569	0.652893	1.03844	0.663255	0.894194	0.35849	-0.142293	0.676565	1.17448	0.58536	1.30248
M221T362	-0.616813	1.44918	-0.910305	-0.304735	-1.15356	-1.71133	-0.951858	-0.0258088	1.09634	1.28961	-0.892212	0.470568	0.297813	-0.431846	-0.252347	-1.16898	1.03151	0.785533	1.76264	0.236595
M222T248	-0.932243	0.332653	1.10445	-0.172177	0.424417	0.950784	0.0138544	0.813802	0.817973	0.629996	0.480481	1.11699	1.41056	-1.02242	-0.217647	-0.246698	-2.47619	-1.30187	-0.961759	-0.764943
M222T255	-1.54419	1.7197	1.96163	1.57409	0.360786	0.494752	0.743472	0.203627	-0.0753721	0.415916	-1.39936	-0.222908	0.584341	-0.623914	-0.639302	-1.113	-0.414864	-0.319106	-0.667695	-1.03861
M223T153	-0.419108	-0.466725	-0.404534	-0.639844	-0.551779	-0.490303	-0.630635	-0.484691	-0.568819	-0.566734	-0.570607	1.35078	-0.679598	1.52195	-0.847911	1.89855	-0.189655	1.87521	-0.799315	1.66377
M223T172	1.32991	0.382434	-0.320522	0.449452	-0.120803	-0.282773	1.00595	0.785469	0.904978	-0.142221	0.305073	2.69418	-0.924745	-0.894316	-1.31002	-0.878117	-1.32483	-0.368521	-0.651329	-0.639256
M223T247	-0.875495	1.47125	0.0079915	0.759365	0.853121	-0.608811	-0.0677357	-0.302062	-0.177078	-2.44875	-1.10863	-0.266302	-0.434304	0.16907	0.445331	-0.0530612	2.38767	-0.521982	0.760483	0.00992823
M223T268	-0.856128	-1.23935	-0.996122	-0.764986	-0.749653	-1.05163	-1.02068	-0.449536	-1.10854	-1.20667	0.804383	0.655068	0.676078	1.18226	0.679371	1.30864	0.723111	1.26123	0.976055	1.1771
M223T33	-1.20419	-0.31923	-0.247961	-0.313924	-1.29035	-0.464181	-0.629161	-0.151093	0.400399	0.607075	1.41105	1.0028	0.593141	1.02322	0.480776	-1.33376	-1.43361	-1.12155	1.86243	1.12813
M223T35	0.624654	-0.241046	-1.43576	-0.285785	-0.0265046	0.542578	0.491923	0.0198949	-1.57443	0.291388	1.81615	-0.00845213	1.14927	-0.607821	-1.52087	-0.374267	1.77434	-0.956969	1.09621	-0.774491
M223T375	-0.684107	-0.496902	-0.606121	-0.703965	-0.807235	-0.457218	-0.506708	-0.746951	-0.655782	-0.620907	3.04801	0.257624	0.754793	-0.515355	0.580252	-0.240131	1.45481	-0.146445	1.44346	-0.351127
M224T154	-0.698971	-0.716568	-0.940052	-0.932493	-0.772292	-0.406783	-0.938212	-0.738091	-0.285174	-0.199159	-0.428794	1.43601	-0.146788	1.11883	-0.719312	1.51077	-0.500342	2.15958	0.719272	1.47857
M224T170	0.688618	0.357124	0.561935	-0.379909	0.118057	0.206065	0.341009	0.339011	0.0418889	-0.0863351	-0.205202	-0.187236	-1.21893	-0.970394	-0.500721	-1.38441	-0.456155	3.52082	-0.561275	-0.223961
M224T210	1.09661	0.840455	1.24665	0.907516	1.10436	0.321371	0.848546	1.46323	0.139322	1.32386	-0.949867	-0.954284	-0.89405	-0.95446	-1.10371	-1.08174	-0.70457	-0.858813	-0.962442	-0.82798
M224T447	-0.429204	0.342657	0.0610366	0.92727	0.196936	1.5203	1.35342	1.24488	0.117766	1.61878	0.211519	-1.09874	-1.10955	-0.631484	-0.649647	-1.55778	-0.64156	-0.294381	0.536107	-1.71834
M225T111	-0.728738	0.406277	-0.927487	1.27308	-0.742228	1.5983	2.441	1.60366	-0.919967	0.626956	-0.162476	-0.845755	-0.732894	-0.412882	-0.626723	-0.172584	0.0673615	-0.38761	-0.684292	-0.673
M225T199	1.76416	1.00378	0.215176	1.50412	-0.385816	0.756713	0.990402	1.54838	-0.455276	0.341449	-1.47101	-0.489104	-0.951999	-0.0981329	-0.967228	0.0272354	-0.595519	-0.66988	-1.72362	-0.343824
M225T39	-0.854217	-0.806539	-0.254472	-0.777557	-0.592634	-0.80658	-0.970718	-0.927708	-0.530259	-0.728062	1.71548	1.23241	-0.979192	0.877967	-0.903133	0.991388	1.02711	0.695838	1.76934	0.821531
M226T324	-0.879701	-0.763498	-0.78081	-0.69002	-0.792042	-0.827062	-1.08561	-0.982161	-0.732971	-0.812272	2.11378	0.249121	1.58692	0.261203	1.20077	-0.0101029	1.17041	0.445219	1.33385	-0.00500734
M226T376	0.474673	-1.0884	-0.798608	-0.565232	-0.63319	0.125114	-1.06186	-1.22776	0.1648	-0.32696	2.35787	-0.349596	-0.0711742	-0.305161	-1.48129	0.376581	1.10102	0.712248	1.64462	0.952309
M226T382	1.13034	0.837319	1.00571	0.920167	1.30319	0.754573	0.74402	0.780898	1.21474	0.951517	-1.06273	-1.05071	-0.902747	-0.880715	-0.982464	-0.94224	-1.01789	-1.03932	-0.91703	-0.84664
M226T39	-0.117012	0.615116	0.581303	1.06912	0.630279	0.44462	0.143741	0.0742469	-2.29815	-0.146713	-0.00856439	1.56371	1.35493	0.939538	0.150581	-1.03062	-0.473737	-1.0267	-0.668972	-1.7967
M227T320	-0.362744	2.1054	-0.28322	1.05771	-1.25988	0.731435	1.16912	0.857157	-1.16038	-0.729839	0.0550912	1.19373	0.13627	1.20282	-0.564245	-0.583215	-0.475689	-1.01394	-1.3323	-0.743291
M227T323	0.017942	-0.418185	-0.0408434	-0.0974451	-0.27678	0.0620843	1.39523	1.36016	3.04178	0.6877	-0.704947	-1.08444	-1.01579	-0.799854	-0.939646	-0.924552	-0.353224	0.0255629	0.0582289	0.00701911
M227T327	-1.56405	-1.05037	-1.20375	-0.332349	-0.755616	-1.4794	0.268794	-1.03547	-1.10674	-0.315221	0.657398	1.33407	0.612841	0.261151	1.18796	1.48134	0.836887	0.96812	0.648116	0.586285
M227T357	-0.968825	-0.820951	-0.395236	-0.228911	-1.58627	-0.953	-1.32057	-0.51494	-0.308389	-1.09484	0.106794	0.979816	1.34526	1.28381	0.211877	0.0703081	0.883501	1.89086	1.26149	0.158208
M227T365	-0.798988	-1	-0.946707	-0.998646	-1.08546	-0.81748	-1.09595	-1.13101	-0.754127	-0.808754	0.62383	1.3063	0.655311	1.21157	0.747467	1.57295	0.678784	1.01737	0.613058	1.01047
M227T39	-0.872974	-0.0028191	0.623678	-0.738281	-0.559358	-0.334464	0.373274	0.444104	-0.668481	-0.622191	-0.762126	3.04358	-0.0987375	-0.410016	-0.746151	-0.468309	2.14272	0.213382	-0.521956	-0.0348765
M227T399	2.14075	1.41317	0.347236	0.671424	-0.904166	1.65763	0.90322	0.554444	0.568535	-0.110778	0.146457	-1.15532	-0.623462	-0.432836	-1.0308	-1.00925	-1.19944	-0.659367	-0.88575	-0.391706
M227T414	-1.30379	-0.921389	-0.174025	-0.758875	-0.704207	-0.892606	-0.634461	-1.27484	-1.10974	-0.870199	0.503924	1.44687	0.636116	1.37864	0.635197	0.634548	0.342796	0.668019	0.294021	2.104
M228T257	0.695882	-1.0613	-0.881066	-0.937162	-1.45913	-1.27571	-1.24711	-0.0623817	0.402403	0.407504	0.471631	1.12241	-0.448743	1.90735	2.02465	0.346704	-0.53613	0.165517	0.472886	-0.108199
M228T313	-0.76189	-0.895399	-0.924222	-1.06356	-0.96732	-1.01738	-1.01614	-0.867973	-0.926639	-1.03985	1.04212	1.43496	0.791553	0.403502	0.760381	0.997783	1.3409	0.795725	1.24462	0.668816
M228T39	0.119751	0.761934	0.46431	-0.416807	-0.488708	0.673548	-0.0647349	2.24174	2.34016	0.893414	-0.560545	-0.189263	-1.20998	-0.884564	-0.721611	-0.898562	-0.725725	-0.664526	0.336611	-1.00645
M228T422	-1.318	0.796532	-1.72662	0.924241	-0.766594	0.125699	1.13226	0.425251	-1.77503	0.53009	-0.896732	-0.30753	-1.44567	1.02457	0.34105	0.657392	0.227546	1.42197	-0.152154	0.781727
M229T198	-0.700022	-0.539188	0.251906	-0.483444	-0.536756	-0.514283	-0.243005	-0.290399	-0.934799	-0.616382	1.3387	0.39866	0.156659	0.534066	-1.75343	0.97089	-1.63052	1.52577	1.46603	1.59954
M229T252	0.253829	-0.852031	-1.04544	-1.28974	-0.716708	0.181436	-0.647476	-0.303444	-0.964509	-0.630543	2.52048	-0.264503	-0.898854	-0.148732	-0.206191	1.24396	0.304925	0.925025	1.43356	1.10495
M229T304	-0.307147	-0.402517	-0.353874	-0.52629	0.0355302	-2.46686	-0.19624	-0.429973	-0.371469	-2.47073	0.552755	0.692404	0.567167	0.746647	0.766159	0.982216	0.809199	0.631542	0.909494	0.831985
M229T320	-0.630493	0.739604	1.44633	0.0856382	1.86433	1.70376	-0.727391	0.523233	0.585022	1.74148	-0.662867	-0.829792	-0.783723	-0.78257	-0.740684	-0.726374	-0.692845	-0.730744	-0.69904	-0.682883
M229T327	1.62001	-1.64049	-1.43043	1.25306	1.61315	0.394522	-1.12709	1.09952	1.22113	-1.47759	0.11606	-0.261613	-0.412989	0.0599269	-0.0248354	-0.666514	-0.30568	-0.22578	0.479941	-0.284299
M229T367	-0.63959	-1.41152	-1.16845	-1.08477	-1.23975	-0.674036	-0.408702	-0.471046	-0.255515	-0.28738	0.36103	0.302773	-0.076154	1.34603	-0.310245	1.55413	0.218328	1.66965	0.644955	1.93026
M229T377	-1.46725	-1.28281	0.571222	0.644048	-1.74085	-0.52446	0.422533	-0.745788	-1.29036	-0.0488094	1.39042	0.52589	0.274918	0.541227	0.0538081	-0.0418818	-0.784906	0.569924	2.14746	0.785659
M229T38	0.244461	0.889153	0.451859	-0.369803	-1.97321	-0.562458	-0.152922	-0.729658	-1.15056	-0.325307	1.94056	1.19803	0.265823	-0.576271	-1.42878	0.324387	0.140337	0.558014	-0.542869	1.79922
M229T41	0.130306	1.7321	-1.04792	1.47125	0.317824	1.17033	1.41794	1.23056	0.184654	1.23528	-0.830971	-0.744776	-0.771477	-0.794856	-0.696949	-0.787485	-0.831029	-0.784553	-0.803554	-0.79668
M229T417	-0.967791	-0.963623	-1.30035	-1.44689	-0.413517	-0.0405173	-0.0379649	-0.62354	-1.34225	-1.43238	0.800759	-0.0796384	0.739025	1.35288	1.43036	1.1078	0.945763	0.742194	0.869109	0.660566
M229T96	-0.705183	-0.867317	-1.01753	-1.02478	-0.862412	-0.430039	-0.643121	-1.001	-0.874357	-0.444334	2.15456	0.0931516	0.53323	-0.159386	1.04379	0.657699	0.471521	-0.261553	1.76173	1.57532
M230T216	-0.29625	0.805425	1.55901	1.22354	0.863626	-0.285433	-0.351315	0.699723	1.95898	1.65923	-0.704864	-0.891932	-0.905284	-0.857646	-0.762943	-0.832076	-0.989349	-0.709142	-0.566572	-0.616731
M230T305	-0.87719	-0.250894	-0.979876	1.11551	2.13179	0.70964	0.946405	-0.915173	-2.03697	-1.18504	-0.450474	0.626604	0.10612	0.232627	0.88597	-0.0955163	0.160409	0.295767	0.783096	-1.20281
M230T367	2.36858	0.791737	0.241092	0.712988	-0.520442	-0.555186	1.29017	0.208994	-0.75616	0.28169	-0.807078	-0.68284	-1.90748	0.941608	-1.57921	0.180403	-0.879094	0.15251	-0.0229084	0.540628
M231T202	-0.44003	-1.12341	-2.0717	-0.586167	-1.46802	0.398125	-0.120342	0.505827	-0.849848	0.544093	-0.0578291	0.381202	-0.969654	0.61314	-0.308631	1.2224	0.749102	1.70738	0.223295	1.65107
M231T304	0.462434	0.395716	-1.89842	-0.912582	0.944446	2.79135	-0.15625	-0.123202	-1.14513	1.58272	-0.133006	-0.18499	0.0817528	-0.796218	0.293791	0.356322	-0.525279	-0.614403	-0.154077	-0.264968
M231T322	-0.82955	-0.749176	-0.778818	-0.833487	-0.672566	-0.758195	-0.792522	-0.768581	-0.889712	-0.923855	1.57555	0.846117	0.812426	-0.392214	1.24831	-0.0579092	1.89848	0.42202	1.78394	-0.140261
M231T341	1.77924	1.08786	0.844196	0.861636	0.941417	0.318472	0.34717	1.63811	0.396453	0.707531	-0.883188	-1.35917	-0.945745	-1.13365	-0.960773	-0.541707	-0.351314	-0.738186	-0.866611	-1.14174
M231T368	-0.783222	-1.1976	0.821048	1.54203	1.49709	1.034	1.49341	0.0566681	-0.410742	0.762532	-1.88837	-0.627596	0.26015	0.859872	-0.534153	0.0755407	-1.05711	-1.01534	-0.391781	-0.496434
M231T385	1.45322	-1.03325	1.95526	0.929426	0.581117	0.607497	0.0504046	-0.482201	-0.0404998	0.25046	-0.500749	-1.04141	2.2663	-0.839398	-0.759505	-0.711575	-0.775773	-0.642591	-0.473237	-0.793495
M231T409	-0.869474	-1.04626	-1.0593	-0.900077	-1.01022	-0.83128	-1.11952	-0.98574	-0.972999	-0.828313	0.793109	0.749027	0.920621	0.894202	1.08325	1.05837	1.0653	0.807573	1.43791	0.813822
M231T411	-0.505171	-0.828868	-0.924719	-0.76952	-0.802041	-0.902269	-0.81796	-0.38041	-0.267426	-0.203904	0.800091	-0.343788	-0.329111	0.232393	-0.343258	-0.379611	0.848759	2.04135	2.50632	1.36915
M231T427	-1.18553	-0.913562	-0.604105	-1.22127	-0.829251	-0.666664	-0.437955	-0.840881	-0.672985	-0.670424	-0.0257475	0.0161426	0.759191	0.468866	0.725809	1.54343	2.34818	1.50087	0.705304	0.00058066
M232T202	-0.0124065	1.91494	-1.62275	0.357641	-1.43893	0.113034	-0.821469	0.425183	-0.134388	1.82607	-1.50169	1.44518	-0.419571	0.0490531	-0.110065	-0.503274	-0.872833	0.721741	0.15248	0.432048
M232T257	-0.433012	0.402165	0.642586	-0.153524	0.824168	1.78702	1.28902	0.969871	0.699867	-0.901836	-0.656879	-2.28732	-1.26128	-0.142421	-0.236863	1.04954	0.589026	-0.66766	-0.940207	-0.57225
M232T298	-0.587337	0.349453	0.142437	-0.192256	-0.755453	-0.602201	-0.73794	-0.79881	-1.06889	-1.10713	1.35723	1.32105	0.068274	-2.20716	0.565697	0.442653	0.248391	0.730658	1.86745	0.963875
M232T323	1.37108	-0.65488	0.673736	1.01919	0.497426	1.84768	1.31081	1.54577	0.900787	-0.609071	-0.759643	-0.799141	-0.803214	-0.793768	-0.794135	-0.777989	-0.811292	-0.78653	-0.803619	-0.773186
M232T364	0.635609	1.02839	0.982776	1.40534	0.732345	0.918487	1.22151	0.779885	0.555341	1.28143	-0.963475	-0.767571	-0.953383	-0.927373	-0.99153	-1.01025	-1.0795	-0.879012	-0.99476	-0.974262
M232T38	-0.751003	0.232126	-0.221473	-0.180729	-0.441996	0.0120765	-0.122244	0.0323619	-0.523582	-0.192092	0.923305	-1.54279	1.64238	1.38406	-1.29915	1.58524	-1.50495	0.96969	-1.1245	1.12327
M232T385	-1.13319	0.728449	-0.115423	1.15078	0.212436	1.50258	1.36829	1.13019	-0.998924	0.598376	-1.42693	-0.744672	-1.33596	-0.23863	-0.483115	1.2213	-1.58277	0.416119	-0.423841	0.154932
M232T443	-1.12473	-0.791831	-0.314441	-0.831062	-0.771316	-1.02391	-1.39624	-0.729789	-0.602576	-0.718078	0.140101	1.48133	1.67776	0.738452	-0.107892	0.053239	0.756977	0.674157	1.95607	0.933799
M233T166	1.41293	0.885727	0.572995	-0.76089	0.600949	-0.928006	1.1584	1.73748	0.937531	1.73013	-0.957383	-1.17286	-0.70013	-0.630281	-0.671313	-0.898765	-0.511322	-0.760033	-0.393808	-0.65134
M233T247	-0.515063	-0.881319	-0.555851	-0.371033	0.655067	0.700536	-0.385111	-0.54303	-0.600815	-0.645788	-0.874376	-0.904391	0.128034	1.93648	2.26763	2.00061	-0.238451	-0.0813639	-0.875593	-0.216176
M233T249	-0.87648	-1.26043	-1.3768	-1.14257	-0.655323	-0.876388	-0.901273	-0.605163	-0.985363	-0.0281081	0.481821	0.327287	0.233295	0.649135	0.449219	0.978277	1.13854	1.70126	1.64943	1.09964
M233T251	-0.876155	-0.761217	-0.819731	-0.924563	-0.845072	-1.02627	-0.95759	-1.01883	-0.890686	-1.03681	0.636019	0.739204	1.67052	0.602223	0.132328	1.15467	1.23533	0.373909	1.27955	1.33317
M233T266	0.273356	0.912726	0.214167	1.86531	-0.020896	1.04737	1.7876	1.50551	0.197647	0.749675	-0.871995	-0.768527	-0.902991	-0.940879	-0.94308	-0.801532	-0.574243	-0.989533	-0.888454	-0.851233
M233T329	-0.305676	-1.05013	-1.01983	-1.08083	-1.06259	-1.07029	-1.05039	-0.89408	-1.08227	-0.552248	1.33058	0.523104	1.1554	0.82355	1.22329	0.231593	1.21707	0.484038	1.43876	0.740962
M233T33	-0.486997	-0.500477	-0.51417	-0.527424	-0.50105	-0.341481	0.0468774	-0.420976	-0.542962	-0.502959	0.113378	0.0783759	0.0509742	-0.596672	0.341384	2.56359	3.01656	-0.597787	-0.0922677	-0.585918
M233T356	0.904608	1.05069	0.86603	0.60732	0.555094	0.903176	0.872252	1.11926	1.45144	1.21186	-0.707471	-1.14514	-0.890369	-1.12052	-0.9145	-0.92268	-0.966626	-0.942516	-0.897034	-1.03487
M233T386	-1.04018	-0.817371	-1.18272	-0.973179	-0.887745	-0.608674	-0.733653	-0.930277	-0.987973	-1.3868	0.949964	0.748157	0.645354	1.04288	0.897929	1.12013	0.863926	1.31396	0.915105	1.05118
M233T443	-0.774947	-0.967689	-0.693973	-0.199933	-0.712046	-0.788641	-0.938172	-1.0144	0.107658	-0.253181	0.0364061	-0.466026	1.45731	0.850933	0.369042	-0.294762	-0.142152	0.279145	3.03391	1.11151
M234T121	0.973817	1.21673	-0.0280934	-0.481251	-0.166042	0.378091	0.738449	1.93189	1.70775	1.64002	-0.822278	-0.819041	-0.826118	-0.858844	-0.802603	-0.821472	-0.788245	-0.768356	-0.681516	-0.722884
M234T167	-0.755578	-2.22057	0.722305	-1.08002	-0.819918	0.637035	0.591256	0.988955	-1.73348	0.778484	0.629678	-0.232238	-0.260144	0.589516	-0.379129	-0.403696	1.54493	-0.273908	1.45218	0.22433
M234T197	-0.19837	1.23211	-0.300135	1.36942	-0.294233	1.62106	1.85476	2.11256	-0.166173	-0.392275	-0.673145	-0.671387	-0.675687	-0.680228	-0.702229	-0.696438	-0.677536	-0.69577	-0.696919	-0.669384
M234T249	-0.211708	-0.878868	-0.737836	-0.190487	-0.151292	-0.112823	-0.801734	0.262526	2.25481	1.57429	0.227242	-1.36393	-0.256665	0.858314	1.53217	-1.08763	-0.113415	-0.824212	1.0957	-1.07445
M234T262	-0.892697	1.9372	1.18266	-1.00203	0.775951	2.07379	1.36343	-0.497943	1.18759	-0.27686	-0.640919	-0.351722	-0.424842	-0.677624	-0.610898	-0.546462	-0.678951	-0.586393	-0.74192	-0.591364
M234T355	0.366556	0.52926	-0.872238	-1.07817	-0.159539	0.132422	1.39776	1.35857	0.161602	0.0230664	-1.01402	0.358527	-1.57058	-0.538009	-1.50553	2.05251	-1.17471	0.753906	0.116032	0.662593
M234T450	-0.507346	0.528221	0.0150494	-0.575197	-1.01795	-1.56892	-1.52271	-1.2043	1.13829	-0.663783	1.05073	0.592368	1.57896	0.663585	-0.365588	-0.808767	-0.28316	0.324107	1.71263	0.913775
M234T55	0.103277	-0.350914	0.248675	3.89506	1.08694	-0.386681	-0.0339337	0.390342	-0.407393	-0.321749	-0.392064	-0.528669	-0.392792	-0.205492	-0.489379	-0.467483	-0.295668	-0.465821	-0.507454	-0.478797
M235T171	-0.306755	-0.550951	-0.318282	2.94046	0.748822	-0.402306	-0.364071	-0.307912	-0.353592	-0.220679	-0.377654	-0.582929	-0.0517764	2.67195	-0.246881	-0.463785	-0.4397	-0.47823	-0.508576	-0.387157
M235T247	-0.587826	-0.794803	-1.16335	-0.490718	1.37574	-0.857884	1.58949	2.06713	-1.20919	-0.915475	-0.0971517	-0.674801	0.481462	-0.175902	1.1093	-0.423058	0.727189	-0.949092	1.06216	-0.0732123
M235T248	-0.935979	-0.997822	-0.885809	-1.00416	-0.878675	-0.909904	-0.972029	-0.968542	-0.932836	-0.897421	1.40091	0.785356	1.46157	0.654231	1.34116	0.519109	1.16322	0.436923	1.04255	0.578158
M235T32	-0.743435	1.21127	1.13721	-0.702298	-0.666375	-0.662198	1.43949	1.38228	1.30592	2.24822	-0.558311	-0.54106	-0.568594	-0.627609	-0.521104	-0.708041	-0.573694	-0.630297	-0.583489	-0.637902
M235T331	-0.965928	-0.97575	-0.970464	-0.925934	-0.96579	-0.926634	-0.936565	-0.918565	-1.03845	-0.936225	1.2959	0.538105	1.093	0.514611	1.16343	0.808054	1.06038	0.882311	1.30328	0.901242
M235T357	2.03472	-0.111517	0.911541	0.238645	1.21412	0.387636	0.196895	-0.10369	1.2229	0.777762	0.822698	-1.50899	0.00609608	-1.29483	-0.677612	-1.15456	-0.197336	-1.50583	-0.0530838	-1.20556
M235T417	-1.4015	-2.0642	-0.363941	-0.298483	-0.673484	-0.998305	-0.761611	-0.920978	-0.697132	0.203752	1.09769	0.922177	0.991565	0.590534	1.05525	1.8201	0.0530118	0.118794	0.196114	1.13066
M235T55	-0.158242	0.731012	0.792752	1.34146	1.66048	2.8833	-0.389321	0.174541	-0.43284	0.0707319	-0.737043	-0.381551	-0.639244	-0.640786	-0.673092	-0.713371	-0.677176	-0.6933	-0.812705	-0.705607
M236T32	-0.539076	-0.156968	-0.297949	-0.41578	-0.489145	-0.461234	-0.227831	-1.66745	-0.255176	-0.417998	-1.5448	0.659419	0.617512	0.0959135	0.280096	3.31119	0.572466	0.262362	0.439174	0.235283
M236T327	-0.70926	1.22003	1.06606	1.60032	0.506402	1.0042	1.2077	1.31098	0.766374	0.779653	-0.897987	-0.813074	-0.827199	-0.864957	-0.942302	-0.89562	-0.890703	-0.853618	-0.865445	-0.901543
M236T331	-1.47306	-0.654415	-0.692166	-0.757684	-0.772464	-1.53502	-0.82665	-0.634093	-1.0363	-0.875363	1.08785	0.612389	1.27099	0.544575	1.11143	0.533685	1.30424	0.79878	1.27403	0.719244
M236T356	1.30528	-0.478294	1.37833	-0.44152	1.13304	-0.296184	-0.289454	-0.282448	1.26066	-0.0252	1.33247	-1.34841	0.483975	-1.32824	0.245252	-1.32862	0.386495	-1.34639	0.915772	-1.27651
M236T357	1.28494	-0.329102	2.19746	-0.0395608	-0.154139	0.275451	1.08419	0.888323	1.24985	0.705837	-0.603345	-0.4603	0.29995	-0.697245	-0.485592	-1.50375	-0.412802	-0.920774	-0.562166	-1.81722
M236T398	1.62044	0.0922406	-0.251622	-0.145759	-0.188571	0.00619822	0.11519	0.948061	0.753652	2.80871	0.508311	-1.84284	-0.613735	-1.17216	-0.59493	-0.598886	-0.508664	-0.548169	-0.443331	0.0558651
M236T421	-0.249141	1.04753	0.115482	1.80969	0.720479	1.3504	1.55844	1.02323	-0.00446825	0.963222	-0.980325	-1.12278	-0.575823	-0.933399	-0.327174	-0.83746	-0.534881	-1.09474	-0.625331	-1.30294
M237T32	-0.850249	-0.338822	0.455509	-0.402724	-1.15175	-0.763604	-1.37582	-0.817003	-0.780339	-1.02281	-1.06888	1.29739	0.992474	1.29569	0.839155	1.05068	0.639539	1.52231	-0.634621	1.11388
M237T326	-0.201186	-0.520607	-0.26797	-0.841321	-0.978551	-2.86097	-0.357986	0.401759	0.0204493	-0.680724	-0.0052371	0.185458	0.254013	0.936668	0.707223	0.826263	0.203413	2.20156	-0.00476377	0.982511
M237T331	-0.936542	-1.03097	-1.0045	-0.925203	-1.06738	-0.873444	-0.857792	-0.881769	-1.11343	-0.838279	1.27577	0.574261	1.17147	0.44974	1.19478	0.939412	1.06614	0.70719	1.22662	0.923934
M237T358	0.980992	0.0943883	1.17493	-0.29936	1.20652	0.516509	1.14358	1.36593	1.63142	0.472771	-0.282033	-1.17863	-1.07233	-1.52011	-0.776757	-0.837563	-0.00198391	-1.08822	-0.457921	-1.07213
M237T38	-0.72721	-0.762065	-0.310148	-1.25817	-0.445215	-0.455547	-0.958627	-0.87586	-0.539388	-0.694176	0.182095	1.3858	-1.28606	1.99334	0.198331	1.17933	0.410066	1.52444	0.0839408	1.35513
M238T189	1.27993	0.0812137	0.801317	0.885967	0.831685	1.22646	0.484193	1.09831	1.2722	1.34419	-0.886935	-0.779513	-0.983694	-1.14548	-1.23148	-0.781866	-0.899657	-0.930044	-0.813883	-0.852918
M238T33	0.0887002	-0.686977	0.593642	-1.34371	0.395645	-0.513821	-0.402282	0.816447	2.64359	0.346597	-0.695654	-0.539304	-1.18187	-0.228603	0.208065	-0.0300436	-0.78337	0.679806	1.80994	-1.17679
M238T331	-0.578527	-0.815215	-0.876221	0.00112271	-0.621325	-1.68194	-0.509597	-0.901104	-0.744542	-1.60774	1.0693	0.427099	1.3679	0.577456	2.03176	0.411751	0.896876	0.567398	0.92123	0.0643302
M238T337	0.540412	0.537049	-0.415935	0.0174979	0.230878	0.21541	-0.204447	-0.507385	0.114543	1.27181	3.08887	-0.873138	-0.463243	-0.922651	-0.849794	-1.44739	0.726786	-0.877879	0.507164	-0.688561
M238T35	0.709813	-0.210067	-0.323495	-0.492279	-0.690707	-0.277694	0.217	0.084355	-0.682883	-0.343223	-1.33617	0.51184	-0.589383	-0.281272	-0.50882	2.77985	-0.365189	2.45924	-0.492672	-0.168245
M238T357	-0.570589	-1.29003	-0.472613	-0.15541	1.27974	1.00992	0.614341	0.95282	-0.101688	-0.106449	2.01998	-0.982074	-0.382054	-1.3121	0.905384	-1.46828	0.83213	-1.01506	0.881964	-0.639923
M238T367	0.726655	1.0982	-0.68781	0.177283	-2.90316	0.755481	-1.31537	-1.39521	0.850773	-0.874834	0.274657	0.167963	0.211576	0.107561	-0.141746	0.462499	0.162386	1.27575	0.520194	0.527153
M238T463	-0.583682	2.7272	-0.284848	1.08219	-0.540435	1.47977	1.53284	0.796638	-0.576916	0.447927	-0.522444	-0.305632	-0.641495	-0.842152	-0.49698	-0.645927	-0.422079	-0.803218	-0.615987	-0.784772
M239T246	-1.06512	-0.86171	-0.745811	-0.697706	-0.887937	-0.899152	-0.853081	-1.02489	-1.06015	-1.00405	1.16059	1.01437	1.84406	0.860962	1.32791	0.742306	1.1046	0.174271	0.671216	0.199323
M239T331	-0.797049	-0.893954	-1.03062	-0.881878	-1.26385	-0.737415	-0.719031	-0.542466	-0.970027	-1.16868	1.40258	0.351654	0.616097	0.521927	1.80185	1.39339	1.2245	0.48233	0.793228	0.417417
M239T34_1	-0.781	1.53842	-1.02173	-1.15315	-0.926225	1.68249	1.5943	1.3603	-1.03282	0.520089	-0.590975	0.833629	-0.652559	0.35956	-0.761268	0.163902	-1.03819	0.535737	-0.796004	0.16549
M239T34_2	-0.853193	0.0535582	-0.905677	-0.172358	-0.913405	-1.02677	-0.795076	-0.127282	-0.646153	-0.349287	-1.20296	0.217693	0.494572	2.6637	1.03959	0.925376	-0.9333	1.3557	0.294579	0.880689
M239T39	1.66028	1.7334	-1.37425	0.992294	-1.41263	0.666494	-1.2659	1.68734	0.69921	-1.01133	-0.250312	0.288234	-0.366842	-0.652984	-0.566631	-0.239016	-0.808016	-0.295375	0.201595	0.314446
M239T447	-0.855054	-0.80397	-0.892936	-0.973022	-0.947184	-0.773478	-1.00985	-0.835385	-0.969199	-0.796439	0.607301	1.92736	0.748518	1.09034	-0.145352	0.892469	0.359154	1.43948	0.542117	1.39513
M240T147	2.6934	0.121164	0.388719	0.257435	0.336319	0.317706	0.554015	0.871524	1.12091	1.03821	-0.0471367	-0.713669	-1.2304	-1.16599	-1.16502	-1.08665	-1.21478	-0.576028	-0.396998	-0.102746
M240T34	0.95705	0.819807	2.32338	0.78373	1.1715	0.704628	0.482527	0.195187	1.01886	0.208577	-0.811924	-0.510042	-0.563442	-1.25138	-0.736442	-1.0847	-0.692206	-1.20165	-0.695654	-1.1178
M240T35	1.07273	0.908179	-1.08757	-0.00525854	-0.503066	-1.96921	0.505995	-0.0943575	0.648932	1.45357	0.133425	-0.773718	0.0234619	-0.783637	-0.54535	-0.712492	-1.55276	1.15687	0.402558	1.7217
M241T156	0.0978921	1.45424	2.16968	1.18342	1.00132	0.415428	0.773744	-0.449233	1.14311	-1.01267	-0.30772	-1.53711	-0.882233	-0.396726	-0.630085	-0.420404	-1.24403	-0.612488	-0.754982	0.00885195
M241T171	-0.362961	-0.0879698	-0.422449	-0.769764	-0.785047	0.237966	-0.532458	-0.879123	-1.10123	-0.839942	0.893989	0.118034	0.0514258	0.298725	1.04175	3.12129	0.284366	-1.27439	0.00561657	1.00216
M241T185	0.0784565	1.80604	1.60799	-1.13267	1.18238	0.265593	0.842506	-0.343487	1.05667	1.61317	0.0438789	-0.459228	-1.19777	-0.77579	-0.730979	-0.691205	-0.736432	-0.65461	-1.03137	-0.743147
M241T261	0.549829	-1.10534	0.52791	0.680156	-0.507343	-0.325658	-1.00522	-0.429923	-1.25655	0.0053305	-1.40051	0.70841	0.790117	1.33751	-0.175934	1.00886	0.131185	1.44507	-2.08396	1.10606
M241T307	-1.5044	-0.402012	-1.17196	1.57194	-0.939852	-1.70443	-0.980162	-0.156573	-0.204459	-1.64032	0.46285	0.740447	0.565941	0.807092	0.6962	0.688074	0.692525	0.774761	0.856745	0.847588
M241T321	1.23621	-0.599568	1.17169	-0.368364	1.72941	1.27777	1.50009	-0.493781	1.24433	0.996264	-0.769295	-0.771974	-0.877262	-0.781172	-0.761086	-0.689725	-0.777109	-0.792083	-0.689388	-0.784946
M241T358	0.456603	0.71394	-0.874709	0.639204	0.702828	-0.803305	3.37851	0.304766	0.786844	-0.0547741	-0.265175	-0.49509	0.10953	-0.927981	-0.169148	-1.03614	-0.542847	-0.521944	-0.693682	-0.707423
M241T37	0.454662	-0.874115	1.19133	-0.306341	-0.819523	-0.669075	-0.772731	1.27909	-0.383807	-1.15992	1.162	-0.861876	1.24971	2.04161	-0.836721	-0.63753	1.19427	0.273083	-0.960879	-0.563235
M241T372	-0.204657	1.17925	0.117187	0.689674	1.05275	0.88908	2.3833	0.669737	0.565704	0.800964	-1.67359	-0.720592	-0.9617	-0.522402	-0.425768	-0.391776	-1.07411	-0.436801	-1.0614	-0.874851
M241T39_1	-0.823959	-0.789333	0.0388119	0.355557	-0.446211	-0.804455	-0.763461	-0.646717	-0.403384	-0.946903	-0.784434	1.49218	-0.140889	1.98341	-0.399141	1.11559	0.431621	2.36756	-0.819733	-0.0161014
M241T39_2	0.476585	0.0973208	0.653327	-0.117805	0.257676	-0.10806	0.101418	0.0340508	0.544167	0.255211	-1.02983	2.04603	0.0346463	-0.401605	-1.00485	0.734815	-1.09013	-1.63705	-1.79817	1.95224
M241T418	-0.984059	-0.749382	-1.08356	-0.595711	-0.540435	-0.395091	-0.502958	-1.08235	-1.04291	-1.17039	-0.470794	0.596369	0.800701	1.20993	2.51865	0.853659	0.87618	0.601593	0.417074	0.743479
M241T454	-1.15101	-1.08233	-0.946176	-0.949561	-0.967628	-0.699669	-1.10458	-0.993	-0.898958	-0.758943	1.01029	0.738141	0.965297	0.694555	0.908506	1.06107	1.22538	0.977243	1.40996	0.561421
M242T156	-0.336978	0.928919	1.32273	-0.0677323	2.3561	1.14645	0.035362	-0.844533	0.818846	0.493981	0.51745	-0.702319	-1.24181	-0.306071	0.313617	-0.0567732	-1.52821	-1.32472	-0.872622	-0.651673
M242T256	-0.549078	0.165714	0.114052	-0.13873	0.551633	-0.801316	-0.785526	-0.785683	-0.679028	-1.59479	-0.17923	0.320107	-1.28906	1.51541	0.316902	2.77294	1.16077	0.24823	-0.401013	0.0377023
M242T271	-1.68641	-0.676566	-0.703802	-0.693402	-0.0823898	-0.579666	-1.21951	-0.115731	-0.387512	-0.539154	1.03061	-0.713087	0.415184	-0.341612	1.94116	0.107544	1.66447	0.0845518	1.92129	0.574043
M242T307	-0.402635	-0.840195	-0.706075	0.206659	-0.186485	-0.717095	-0.351639	-0.206287	-0.677377	-0.325912	-0.602472	-0.568894	-0.499539	-0.196415	1.56214	-0.0628501	-0.309199	2.78434	2.24129	-0.141354
M242T372	-0.0178688	-0.265837	-0.208246	0.0311936	1.70886	0.567005	0.768934	2.4483	0.625201	0.394066	-0.960416	-0.913474	-1.34702	0.0864665	-1.11824	0.401658	-0.631728	0.687811	-1.3546	-0.902062
M242T39	0.0019868	-0.768062	-0.928426	-0.688591	0.418691	2.65059	0.445895	-0.517039	-0.619088	-0.346177	-0.142253	-0.535599	-0.646464	-0.284571	1.78535	1.99704	-0.33181	-0.712267	-0.413164	-0.366043
M242T426	1.60549	-0.266374	-0.168914	1.28594	0.557523	0.30687	1.71805	1.87729	0.559945	-0.0953183	-0.995604	0.0314351	-1.26286	-1.11382	-0.383035	-1.01384	-0.961118	-0.0438136	-1.13245	-0.505397
M242T602	0.700061	0.87069	-0.303769	-0.721546	2.58167	-0.164886	-1.26216	1.34433	-0.471551	1.82301	-0.574508	-0.175172	0.43399	-0.508532	-0.34607	-0.976917	-0.649163	-0.78392	-0.0539799	-0.76158
M243T145	0.612422	-0.449585	-0.709697	-0.0339562	-0.345203	-0.343498	-0.60006	0.366299	-0.683367	-0.0291284	1.24673	1.05646	-2.44338	1.3685	-0.748995	0.838341	-1.30885	1.10159	-0.285186	1.39057
M243T159	-0.515063	0.575686	1.27118	-0.358481	-0.501998	-0.398845	-0.425343	-0.39739	-0.272817	-0.414315	-0.414803	3.68104	0.914806	-0.475898	-0.486853	-0.354901	-0.329688	-0.344998	-0.328125	-0.42319
M243T184	-0.776606	-0.77442	-0.535116	0.402445	3.60785	0.153943	0.321154	0.712285	1.19877	-0.0752067	-0.212495	-0.84858	-0.422204	-0.198338	-0.149812	-0.738858	-0.479762	-0.3692	-0.358382	-0.457469
M243T279	-0.662905	-0.964921	1.55764	-1.14482	1.39587	1.75561	0.126037	0.206961	-0.344317	0.540618	-1.14558	-1.27216	-0.482266	1.33971	0.721437	0.469145	0.180589	-1.26254	-1.03286	0.0187635
M243T296	-1.05811	-0.928805	-1.21444	-0.836162	-1.10054	-0.878164	-0.979142	-0.785293	-0.755142	-0.957239	0.609186	1.03141	1.56271	0.987622	0.521407	0.888893	0.727047	1.00349	1.16399	0.997287
M243T332	-1.61048	-0.742359	-1.01463	-0.860298	-0.970828	-0.653807	0.16866	-0.478441	-0.862775	-1.03782	0.69214	0.212869	0.675261	0.297948	0.969455	1.63883	2.30327	0.561281	0.541321	0.170401
M243T360	0.498662	-1.81548	-0.830639	-1.03042	-0.853948	-1.23486	0.327815	-0.321554	-1.1771	-0.480581	0.941926	0.357488	0.200354	0.85034	-0.332845	0.549686	0.00701859	1.55815	0.643905	2.14208
M243T367	-0.678866	-0.897618	-0.666719	-0.0433621	0.383226	-0.766219	0.887962	-0.577889	-0.29765	0.520138	-0.983377	-1.0128	1.36248	2.23004	-0.955137	1.01673	-0.747483	1.68378	-0.863006	0.405779
M243T372	-1.3228	-1.09565	-0.383551	-0.586875	-0.521737	-0.892442	-1.19376	-0.746748	-0.964862	-0.746002	-0.511446	1.20965	1.54379	1.19553	1.33022	1.47241	0.774168	0.875611	0.38011	0.184375
M243T407	-0.0862554	-1.0612	-0.374564	0.305197	0.489456	1.20409	0.27196	-0.345628	-0.759225	-0.0806879	2.20741	-0.855202	-0.950727	1.57121	1.4081	0.342125	-1.55743	-0.114943	-1.22521	-0.388464
M243T41	1.22055	-0.653824	3.3766	0.250477	0.408052	-0.878817	-0.698042	-0.706197	-0.723603	-0.740865	-0.188723	1.24825	-0.396355	0.237341	-0.519347	-0.180008	-0.451524	0.00214319	-0.552503	-0.0536061
M243T42_2	-0.50144	1.56611	-0.528245	-0.719548	-1.38428	-0.355309	0.0894836	-0.853263	-0.695187	-1.2652	0.786221	2.7757	0.377167	0.512789	-0.997553	0.931281	0.199522	0.031695	-0.0349878	0.0650367
M243T426	-1.37285	-0.114742	1.86677	1.56568	0.203775	0.819743	0.387767	-0.0196888	0.274223	-1.3602	-1.08036	-0.652139	1.027	-1.69082	-0.211088	-0.405864	0.943417	0.017974	-1.03496	0.836354
M244T223	-1.36656	0.0756643	-0.283443	-1.54189	-1.23396	-0.148223	1.22106	-0.00959223	-0.50292	-1.65412	0.161441	0.177868	-0.319438	0.455081	1.20238	2.41684	0.878859	0.244206	-0.144378	0.371124
M244T240	-1.05311	-0.827136	-0.806289	-0.919502	-0.642408	-1.01166	-0.989443	-0.691264	-0.936629	-0.908965	0.138001	1.45841	1.78748	0.738167	0.991119	0.300884	1.24041	1.01267	1.25441	-0.135143
M244T253	-1.12319	0.726311	1.60162	1.51274	1.27358	-1.01233	0.647381	-0.878916	0.694517	-0.936395	-0.171254	0.503914	-1.10202	0.166339	0.396548	-1.58896	-1.58174	0.124161	0.652691	0.094992
M244T468	-0.858318	-0.9437	-1.00104	-0.933311	-0.810739	-0.938644	-1.0527	-1.04093	-1.02468	-0.992385	1.09272	0.667538	1.17438	0.849971	1.25483	0.752417	1.3134	0.690724	1.0222	0.778272
M245T171	-0.982774	-0.810788	-1.00206	-0.76737	-0.883462	-0.824988	-0.980211	-0.657171	-1.26469	-1.03036	1.85816	1.13708	0.968133	0.947583	1.14528	0.357948	0.918081	0.238491	0.903034	0.730084
M245T191	-0.845798	0.64739	-0.947005	0.942621	-0.0651863	1.3853	0.0321947	-0.249793	-1.83895	0.887515	-1.16691	0.791337	-0.349719	0.952447	-0.191469	2.16484	-1.00158	-1.03099	-0.293251	0.177012
M245T227	0.536271	-1.3903	-0.587035	0.418813	-1.16182	0.351134	-0.288069	0.611213	-0.395299	2.84785	-1.22827	0.752717	-0.988397	0.626768	-0.564225	0.744764	-0.707259	0.927708	-0.611127	0.104558
M245T279	0.628487	0.289715	-0.105907	-0.00551919	-0.0845475	-0.669484	-1.32911	-0.2472	1.15966	2.14603	1.80419	-1.69198	-0.0449899	-0.333534	-0.800371	-1.23937	0.0845919	-0.194478	-0.583902	1.21772
M245T326	-0.0550254	0.701886	0.265051	2.72127	1.65106	1.32311	-0.0746554	-0.426637	0.221208	-0.441375	-1.1634	0.0266898	-0.253139	0.0349243	-1.05681	0.126508	-1.04455	-0.599311	-1.29751	-0.659291
M245T353	-1.52296	-0.687429	-1.49839	0.62982	-0.747104	-1.23312	-0.269968	0.976977	-1.14345	0.515519	-0.168842	0.984846	1.23833	1.48174	-0.567761	0.666343	-0.364925	1.66513	-0.47043	0.515672
M245T41	-0.951228	1.88201	-0.649124	-0.714314	-0.624395	-0.712271	-0.511883	-0.442682	-0.500661	-0.8428	1.42434	2.89546	-0.64191	0.214641	-0.529302	0.0120373	0.172329	0.300478	0.0369395	0.182339
M245T414	-0.354406	-0.570059	-0.435943	-0.306773	-0.688633	-0.932326	-0.939669	-0.866585	-0.615892	-0.384649	1.5058	0.757028	2.51619	0.581277	-0.218947	-0.794997	-0.617634	-0.450397	1.50845	1.30817
M245T416	-0.974354	-0.94324	-0.941101	-0.68265	-0.786652	-0.924945	-0.922967	-0.778324	-0.958975	-1.08639	1.06538	0.457807	1.53999	0.399443	1.57939	0.509382	1.40375	0.388169	1.40036	0.255926
M245T458	-1.32583	-0.789052	0.213759	-0.414987	-1.1781	-0.980907	-0.81096	-0.787514	-1.26886	-0.738295	0.613347	1.52261	2.0357	0.0870351	0.166793	0.946104	1.404	0.653866	0.671106	-0.0198161
M246T310	-0.182059	-1.25191	-1.38171	1.21487	-1.36329	-1.15575	1.41181	-1.32143	-0.986552	-1.11292	0.198424	0.922055	0.320555	0.0834994	0.433524	0.734555	0.841422	0.871733	1.16948	0.553694
M246T339	1.05146	0.532005	1.20497	0.641322	0.724157	1.07195	1.22636	-0.0336542	2.02336	0.573202	-0.92809	-0.940486	-0.841411	-0.911335	-0.887563	-0.944934	-0.806002	-0.9439	-0.885706	-0.925708
M246T378	-0.953264	-0.887936	-1.04728	-0.847917	-0.90996	-0.750919	-0.829201	-0.645213	-0.910052	-0.605593	0.299911	1.07817	0.00998692	1.60845	0.0501113	1.6818	0.127299	1.55369	0.380856	1.59707
M246T397	-0.961129	-1.02747	-0.349129	-1.01005	-0.830943	-0.924565	-1.02605	-0.970303	-0.841622	-0.893747	1.25372	0.52935	1.43	0.715289	0.312571	0.750953	0.552701	0.681435	0.413344	2.19565
M246T417	-0.993375	-0.991148	-0.954415	-0.993473	-0.970487	-0.954719	-0.988674	-0.977501	-0.975242	-0.873531	0.960444	0.871275	0.758475	0.76553	0.871131	1.18066	0.876409	1.12759	0.987325	1.27373
M246T439	-0.869049	-1.08525	-0.908044	-1.12976	-1.07965	-0.8781	-0.953982	-0.860039	-0.78989	-0.899583	0.236733	1.02066	1.24228	0.987952	1.2327	0.962044	1.21262	0.605017	1.24127	0.712061
M246T536	1.0933	1.11345	1.07696	1.05401	0.820688	1.00746	1.14129	0.775213	0.730261	0.879427	-0.955245	-0.973875	-0.944665	-0.979694	-0.965973	-0.975304	-0.953901	-0.975564	-0.992556	-0.975292
M247T197	-0.848468	-0.316626	0.246621	-0.902795	0.29265	-0.747228	-1.05668	-0.344442	-0.00713942	0.928005	-0.859341	-0.159855	-1.13769	0.0577237	-0.268378	-0.442419	-0.412683	1.69487	2.05424	2.22964
M247T253	0.736384	0.533924	0.409341	1.20259	0.25739	0.183555	0.707348	0.492828	0.80294	1.40082	-0.632463	-1.53924	-0.886045	-0.84193	-1.15024	2.00773	-1.0837	-0.914166	-0.672869	-1.0142
M247T275	1.97821	-0.459263	0.660861	0.254133	1.57472	0.547732	0.258831	-0.208823	1.62539	-0.72208	-1.51794	-0.365763	-1.26599	0.110683	-1.24654	0.179755	-1.02549	0.890426	-0.761412	-0.507441
M247T317	-0.723941	0.157459	0.402155	-0.457314	1.28544	0.539435	-1.47323	1.54693	-1.52771	0.0137537	-0.185807	0.923848	0.0995485	0.926839	-0.222305	-0.0130965	-1.83882	1.79671	-0.770387	-0.479514
M247T324	-0.968976	-0.831832	-0.953921	-0.898992	-0.946246	-0.00281231	-0.899109	-0.832725	-0.920158	-0.974561	1.62812	-0.0179734	1.29157	0.213775	1.26959	0.225883	1.61168	0.20548	1.66466	0.136546
M247T327	-0.580631	-1.08655	-1.62724	2.56903	-0.745245	-1.18067	-0.680892	0.769985	-0.734292	-0.0338536	-0.0083276	0.189684	-0.209581	0.33021	0.550091	0.760007	-0.627789	-0.166714	1.11476	1.39802
M247T359	-0.634668	-1.2496	0.283879	-1.03006	0.0829075	-1.68484	-0.785975	-0.772222	-0.29139	-0.435785	0.822964	-0.139331	1.73586	0.0222051	0.982276	-0.495008	1.07602	0.38115	2.30363	-0.172009
M247T379	-0.859718	-0.667987	-0.88088	-0.850358	-0.758971	-0.419412	-0.47004	-0.347233	-0.467127	-0.204834	-0.574306	-0.0904745	0.178907	-0.432188	-0.163527	0.676159	2.13804	1.05153	2.85708	0.285334
M247T396	-0.54808	0.268586	1.21661	-0.747678	-0.661183	-0.591325	-1.00718	-0.379879	-0.795643	-0.843739	-0.294501	2.90349	1.83099	0.475626	-0.53321	-0.334131	-0.223811	-0.281117	-0.240646	0.786822
M247T418	-1.01354	-1.01097	-1.04812	-0.860951	-0.959843	-0.963913	-1.07513	-0.996538	-1.03829	-0.728363	1.01454	0.931764	0.895861	0.775859	0.986004	1.13257	0.878107	1.00528	1.10901	0.966659
M247T438	0.0694647	0.22501	-0.217632	1.48401	0.804767	0.818642	2.16625	0.949185	1.19976	1.0294	-0.877553	-0.907182	-0.910852	-0.832752	-0.832499	-0.844659	-0.834881	-0.826449	-0.815529	-0.846497
M247T536	0.922369	1.28201	0.75158	0.998183	0.839397	1.10068	1.23012	0.794085	0.683927	1.04591	-0.975879	-0.97167	-0.906992	-0.934656	-0.899536	-1.00023	-0.976625	-0.981034	-0.978038	-1.02361
M247T98	-0.816351	-1.01864	-0.981686	-0.732582	-1.00063	-0.920208	-0.84193	-0.900809	-0.840568	-0.87141	1.95835	0.366359	0.841818	0.157104	1.3602	0.271925	1.12563	0.754452	1.44222	0.646754
M248T275	0.142382	-1.16275	0.643153	-0.251686	1.62322	1.92279	-1.07686	0.478015	1.88656	0.717476	-0.38916	-0.574339	-0.948105	-0.124038	-1.32171	0.231631	-1.36067	0.255497	-0.395079	-0.296323
M248T324	-1.11713	-1.00554	-1.06546	-0.623282	-0.742912	-1.09965	-1.10664	0.143529	-0.942496	-0.692812	1.54039	0.548093	1.54344	0.219584	1.57607	0.9814	0.98281	0.0729532	1.10458	-0.316934
M248T344	-0.455926	-1.14876	-1.14069	-0.0405573	-0.145913	-2.54023	-0.338497	0.16047	-1.12863	1.05912	-0.223554	-0.366566	-0.00959433	0.179531	1.24903	0.549146	0.681355	1.29185	1.45213	0.916289
M248T414	1.16078	0.160547	1.73577	0.23879	1.01269	0.419543	1.65325	0.0138019	0.225134	0.22589	-1.0114	1.28538	-0.177012	-0.738155	-0.283322	-1.33323	-0.9993	-1.38977	-1.27632	-0.923062
M248T421	-0.76791	-1.03096	-0.858454	-0.891408	-0.899185	-0.893309	-0.939484	-0.966387	-0.860857	-0.893265	0.749762	2.44793	0.754963	0.628595	0.716758	0.584928	0.859832	0.715218	0.907103	0.636124
M248T436	0.988572	-1.10054	-1.13572	-1.66613	-1.42029	-0.111647	0.31865	-0.0901355	-1.35937	-1.53143	1.12143	0.28586	1.04571	0.396128	1.05659	0.19482	0.890183	0.366392	1.19913	0.551794
M249T149	-1.57909	-0.117075	-0.1938	-0.392255	0.663322	0.111405	0.104245	-1.41166	-0.492326	-1.42915	0.861684	-1.30457	1.30393	1.26027	2.14416	0.201378	1.00297	-0.200677	-0.239569	-0.293189
M249T174	-0.308034	-1.2891	-0.228353	0.533409	0.84372	0.855771	-1.6885	2.01604	0.209004	0.11168	-0.990618	-1.13331	-0.51122	-0.220789	0.411601	-0.628461	1.35928	-0.712793	-0.328453	1.69913
M249T32	0.212816	-0.438461	0.0792407	-1.03014	-0.470364	-1.12053	-0.99192	-0.896439	0.115163	-0.864063	-0.221752	1.39479	-0.549512	1.12281	-0.653072	0.829392	-0.298609	2.32969	-0.376756	1.82771
M249T324	-0.884806	-0.563957	-0.73153	-0.557135	-0.729934	-0.845252	-0.788575	-0.744254	-0.460372	-0.735298	-0.682958	0.740151	-0.698098	0.476026	0.652066	0.565608	0.418166	1.59597	2.61382	1.36037
M249T34	-0.300395	-0.416925	-0.718105	-0.529789	-0.489837	-0.68299	-0.805934	-0.407714	-0.812221	-0.787265	1.53784	1.20646	1.36008	-0.688448	1.43278	-0.717144	1.58305	-0.734361	1.69167	-0.720736
M249T347	0.118488	0.77192	-1.25002	1.18477	-0.897617	1.81607	0.830323	0.789661	-0.00163773	1.87481	-0.126656	-1.15631	-0.00167467	-1.26728	0.102238	-0.892357	0.130962	-1.08181	0.267444	-1.21132
M249T393	1.15103	-0.28577	2.00116	0.631659	1.78007	0.71317	-0.0723766	1.54074	0.331365	-0.0663683	-0.663172	-0.958691	-0.730075	-0.621004	-0.256528	-0.448748	-0.484802	-1.13366	-1.27196	-1.15604
M249T405	-1.06022	-1.16003	-0.97224	-0.92317	-0.692718	-0.981487	-1.03996	-0.943982	-0.901749	-0.960233	0.733875	0.759937	0.96849	1.11173	1.25881	0.856139	0.894718	0.906804	1.23122	0.914067
M250T180	0.0763921	-1.35918	0.372073	0.0413858	-0.316038	-0.771526	-0.382951	1.6128	0.677472	-1.04728	0.403353	0.796431	0.623603	1.8808	-0.375148	-0.132681	-1.96613	0.917122	0.441142	-1.49164
M250T232	-0.53704	-0.883983	-0.70473	-0.969646	-0.941481	-0.952467	-1.0643	-1.00127	-0.996055	-0.962242	0.714953	0.846262	1.88547	0.560709	1.74276	0.656957	1.07715	0.524149	0.768018	0.236793
M250T241	1.60091	-0.952686	-0.517694	0.221491	0.385233	-0.765156	-0.817771	-0.55001	1.14157	1.38967	-0.444498	-0.42393	0.373484	-0.356496	-0.175239	-1.15975	-0.62755	-1.18729	2.51537	0.350341
M250T32	-1.78798	0.310023	1.03357	1.37233	2.30087	-0.0821766	-0.388368	0.7196	0.329917	0.300289	-0.692234	-0.117715	-0.709118	1.01334	-0.83368	0.0354649	-0.758093	0.111305	-1.76926	-0.388094
M250T342	-0.740955	-0.108325	-0.438011	0.0529299	-0.512434	-0.877531	-0.865016	-1.29457	-0.914747	-0.880193	-0.197046	1.69556	-0.31182	1.96609	0.41825	1.67003	-0.401605	0.969735	-0.599547	1.36919
M250T347	-1.05443	2.51613	-1.10451	-1.43534	0.115621	-0.0949357	-1.14364	-0.728724	-0.469448	-1.08358	-0.0662288	0.0383796	0.889575	0.238099	1.32334	0.221705	0.698356	0.56261	1.12405	-0.547031
M250T385	0.265584	-0.3009	-0.665421	-0.28224	0.247033	1.84019	0.572773	0.301876	-0.570886	0.390147	0.00173042	-0.0567433	-1.13144	0.794082	-0.374571	-0.854842	-2.16053	0.218207	-0.684187	2.45014
M250T427	-0.988395	-0.946037	-0.833177	-1.17304	-0.830437	-0.907265	-0.959865	-0.942239	-0.911053	-0.93375	0.951094	0.659045	1.14911	1.13162	1.54328	0.685409	1.05744	1.29052	0.465382	0.492356
M251T176	-0.91702	-0.273395	-0.725345	-0.270167	-0.762504	-0.35331	-0.396313	-0.56038	-1.14518	-0.529526	0.243359	1.50366	1.27455	1.39097	1.28474	-2.30765	1.04653	0.605716	0.418436	0.472826
M251T202	-0.0807412	1.23879	1.87124	0.824833	1.46841	0.820279	0.947955	0.326684	1.16514	0.339206	-0.918659	-0.855902	-0.833256	-0.879745	-0.864962	-0.898519	-0.89042	-0.934673	-0.920621	-0.925036
M251T204	0.628907	0.226023	1.01225	-0.443513	0.0757615	-0.669689	-0.670251	-1.12034	1.48164	2.1168	-0.0215918	-0.272561	-0.376357	-1.23203	-0.281743	-1.24229	-0.684598	-0.890893	1.91797	0.446526
M251T258	0.14358	-0.276613	-1.4417	-0.499004	-0.505343	-0.885708	-0.227058	0.765514	-0.106084	0.699011	1.76721	-1.00466	0.676355	-0.845828	-1.03188	-0.581832	0.554117	1.96734	-0.841768	1.67435
M251T304	-0.0618625	-0.120752	0.195996	-1.36446	-1.43123	-2.41672	0.525841	0.487499	-0.428658	-1.5721	1.55388	0.954493	0.0649325	0.405835	-0.00655396	0.98651	0.616564	0.898095	0.59573	0.11696
M251T31	-0.945564	-0.896206	-0.412366	-0.948872	-0.81135	-1.08612	-0.96547	-1.07207	-0.825643	-1.04625	0.434055	2.01617	0.633435	0.808198	0.490862	1.58309	0.931284	0.92731	0.753647	0.431853
M251T357	0.620258	0.273799	1.68595	1.61495	1.31876	0.479266	0.769339	0.575167	0.538042	0.70239	-0.400703	-1.07299	0.0244244	-1.32113	-0.794383	-1.30368	-0.438893	-1.24018	-0.672346	-1.35804
M251T368	1.38782	1.19875	0.801689	0.773951	1.64739	0.619105	0.271781	0.325862	1.52401	0.327355	-0.411122	-1.21978	-0.635987	-1.07903	-0.920039	-1.15991	-0.599523	-1.16346	-0.588052	-1.10082
M251T40	-0.320128	3.56547	-0.244202	-0.374701	-0.403778	-0.375834	-0.429392	-0.081154	-0.0797572	-0.376881	-0.276763	2.07464	-0.318114	-0.405285	-0.449601	-0.272764	-0.146909	-0.309751	-0.370365	-0.404733
M252T142	1.98999	0.180814	1.33488	0.189465	1.46902	0.217743	0.255938	0.416603	1.82944	0.543404	-0.832518	-0.853715	-0.83303	-0.853377	-0.834027	-0.852786	-0.833836	-0.851523	-0.832673	-0.849805
M252T180	-0.197006	-0.714751	-0.406354	-0.837558	-0.325365	-0.822993	-0.818677	-0.774836	-0.250274	-0.818375	-0.169742	1.85998	-0.219626	1.52909	-1.26707	1.4834	-0.261452	1.72019	-0.146629	1.43805
M252T30	-0.469322	-0.600783	-0.472518	-0.608633	-0.458843	-0.625918	-0.638492	-0.622164	-0.438052	-0.636476	-0.582437	1.66675	-0.553113	1.64438	-0.611845	1.809	-0.538312	1.65263	-0.564346	1.64848
M252T32	0.28137	-1.76505	0.888899	0.124852	-0.324177	-0.402653	-0.505925	-0.192361	0.515001	1.26028	0.635762	1.79585	-0.114863	-1.32574	0.337519	0.332802	-0.388587	-0.969874	-1.80223	1.61912
M252T324	1.1389	1.07026	0.0610645	0.217126	0.194036	1.93966	1.10639	1.22869	0.905364	0.367693	-0.878521	-1.49013	-1.09744	-1.52284	-1.29247	-0.567583	-0.455818	-0.374643	-0.202519	-0.347217
M252T357	2.03077	0.103427	-0.376766	1.60892	-0.0967032	-0.399022	0.179121	0.46156	1.72965	1.2125	0.190068	-1.62722	-0.538425	-0.630549	-0.275776	-1.2409	-0.104745	-1.09137	-0.105635	-1.02889
M252T457	0.889273	0.869236	0.816422	0.336805	2.18046	-0.354681	-1.60178	-1.56559	0.160258	0.693246	-0.236078	-0.28449	-0.786214	-0.7977	0.869169	-1.42462	-1.16535	0.49825	0.251773	0.651606
M252T54	0.274888	-0.19051	-0.373221	-0.288131	-0.333162	0.0654769	0.542654	1.76649	2.45222	2.2611	-0.72724	-0.727332	-0.752378	-0.733911	-0.731143	-0.651001	-0.56583	-0.382862	-0.377438	-0.528663
M253T149	-0.974139	-0.174621	-0.66973	0.147206	-0.207799	0.336283	0.658174	0.298829	-0.405041	-0.439747	-0.594516	-1.64259	-0.295275	1.14372	0.906016	1.17461	0.924049	1.69245	0.541809	-2.41969
M253T152	1.82725	0.30268	1.64397	0.330936	1.42867	0.135951	0.281432	-0.0880818	1.88924	0.454711	-0.832011	-0.793992	-0.877991	-0.695095	-0.749222	-0.746164	-0.939548	-0.675626	-0.922867	-0.974246
M253T172	-0.885156	-0.640172	0.320354	0.373305	-0.734546	-0.291845	1.83255	0.920538	-0.545531	-0.402504	-0.630097	-1.20486	-0.307158	0.580512	-0.220727	-0.275696	3.00284	-0.0235249	-0.921688	0.0534143
M253T180	-0.812692	-0.0640967	-0.759482	0.737359	-0.442555	3.53388	-0.507123	0.065609	-0.977249	-0.196973	-1.11554	0.578172	-0.679905	0.401902	-0.578249	0.490238	0.370207	0.242493	-0.504585	0.218593
M253T248	-0.915298	-1.11095	-0.866916	-0.781592	-1.1939	-0.934784	-0.940888	-0.852522	-1.04143	-0.800847	0.487061	1.27417	1.55346	1.04313	0.401554	0.851583	0.883728	1.05771	0.954044	0.932692
M253T31	-0.161451	-0.742115	-0.33054	-0.906309	-0.432011	-0.910747	-0.741656	-0.960817	-0.588789	-0.71831	-0.258264	1.35735	-0.160419	0.821013	-0.0649023	2.40144	-0.313951	0.913941	-0.369194	2.16573
M253T335	0.407119	2.12176	1.59049	-0.468263	-0.408577	0.809063	0.407741	1.6469	-0.853124	-0.484753	0.724958	0.713747	-0.687246	-0.819031	-0.835967	-0.361675	-0.462385	-0.876198	-1.62481	-0.539748
M253T341	-0.938375	-1.13724	-1.24502	-0.951845	-1.05636	-0.395296	-1.06066	-0.954653	-1.10954	-0.476697	1.0604	0.600502	0.974897	1.3648	0.591331	0.526598	0.675789	1.00799	1.36575	1.15763
M253T35	-1.42218	-0.319664	-0.326424	-1.38298	-0.195018	-0.342107	-1.29684	-0.328692	0.0565252	-0.401664	-0.916876	1.67253	0.572439	0.949567	0.719328	1.23672	-0.952179	2.04712	0.832996	-0.202611
M253T356_1	-0.140309	-0.393764	-0.693256	2.88002	-0.2979	-0.345687	-0.531161	-0.596312	-0.516505	2.25762	-0.624357	-0.941201	-0.746074	0.291669	-0.701613	0.21986	-0.659215	0.354233	0.838599	0.345352
M253T356_2	1.42051	0.890861	1.22291	0.508209	0.355495	0.515632	2.11025	0.687257	0.367059	0.138884	-0.218286	-0.62949	-0.1895	-1.46211	-0.369483	-0.841421	-1.29638	-1.50655	-1.07444	-0.629404
M254T180	-0.350553	-0.0156063	-0.852668	-0.276286	-0.903654	-0.417322	-1.61902	1.179	-0.667487	0.56851	1.32381	0.737599	-1.99636	0.383171	1.01728	1.05131	0.768309	-1.36943	0.378887	1.06049
M254T306	-0.95803	-0.732854	-1.03711	-0.847243	-0.998964	-0.947096	-0.894772	-0.577589	-0.92709	-0.836484	1.00766	0.262427	0.031512	-0.0833979	0.656768	1.1921	1.46538	1.42893	1.64403	1.15181
M254T31	-0.484723	-0.61416	-0.571261	-0.593051	-0.341783	-0.698597	-0.719197	-0.74524	0.0385132	-0.517272	-0.486751	2.60584	-0.49686	2.20889	-0.41856	0.749033	-0.402407	0.400811	-0.446695	1.53347
M254T34	1.28888	0.0931953	1.19542	-0.286566	0.598045	0.304854	0.787463	0.130924	2.94202	0.0346713	-0.67791	-0.988711	-0.840918	-1.15564	-0.666447	-0.744265	-0.1587	-0.829373	-0.0914241	-0.935514
M254T342	1.42642	0.995923	0.272433	1.28968	0.444403	1.29537	0.814311	0.971808	-0.0645036	1.41212	-0.647171	-0.645292	-1.12105	-1.01635	-1.32707	-1.3013	-1.05452	-0.595313	-0.420397	-0.729506
M254T355	1.66366	0.570995	1.12261	1.06504	1.15643	-0.695525	1.71574	0.691265	0.490858	0.784023	-0.631408	-0.952349	-0.894091	-0.874218	-0.858375	-0.92717	-0.849485	-0.932497	-0.858298	-0.787208
M254T357	0.604168	1.47479	1.53055	1.28242	0.35899	1.01348	1.24219	0.600207	0.783321	0.384313	-0.788114	-0.871274	-1.02952	-0.975107	-0.96568	-0.880441	-0.95445	-1.00491	-0.859108	-0.94583
M254T449	0.500479	-0.0928343	-0.0844604	-0.97398	-0.356271	-0.279403	-0.387265	-0.567508	-0.398616	-0.170099	1.06379	-0.430956	-0.876436	-1.20509	-1.04194	1.15147	-0.00834853	0.895636	0.0738351	3.188
M255T148	-0.0213919	-0.513751	-0.503622	-1.73186	-0.825065	-1.50704	-0.0327403	-0.12174	-0.694376	-0.434161	1.09515	0.939217	0.0510149	0.951085	-0.639102	0.937938	2.22524	0.873517	-0.986304	0.938002
M255T153	-0.781235	0.371243	-0.693777	-1.3511	-1.14173	-0.0945685	-0.0302625	-0.0607941	-0.563268	-0.704051	1.24881	2.11591	-0.773389	-1.32082	-0.493571	1.21755	1.25667	0.966216	1.06826	-0.23609
M255T170	-0.1787	1.11375	1.21465	1.27396	1.15913	0.914769	0.786687	-2.16834	0.0893406	0.347997	-1.34632	-0.472146	-0.942672	-0.153228	-0.825198	0.23263	0.768647	0.434739	-1.18055	-1.06914
M255T172	-0.750283	0.333336	-0.844873	-0.980053	-0.200302	1.49136	-0.458024	-1.11592	-0.577549	-0.512433	-0.246685	2.08759	-0.538258	-0.678524	2.41049	0.725917	-0.296288	0.339715	-0.646282	0.457075
M255T174	-0.504358	-0.692827	-1.07463	-0.296789	-0.022382	-0.369381	-0.106417	-0.507191	-0.878601	-1.05262	-1.1944	-0.0950657	-0.26165	1.70223	1.67331	2.64761	0.266489	0.343881	-0.140105	0.562896
M255T199	-0.644174	-1.02502	-1.1198	-0.898581	-1.19356	-1.06746	-0.764269	-0.234431	-0.98348	-0.53673	-0.0362453	1.67847	0.320084	1.41602	0.264492	1.28153	0.668221	1.15069	0.114117	1.61013
M255T200	-0.316972	-1.09871	-1.07789	-1.05597	-1.31816	-0.668248	-0.481222	-0.0764834	-1.03873	-0.545383	0.312009	1.35782	0.394733	0.815618	0.0524892	2.23603	-0.431985	1.29222	0.260016	1.38883
M255T319	-1.04308	-0.818518	-1.0681	-0.852622	-0.785897	-1.00443	-0.856223	-0.836287	-1.00928	-1.30806	0.686569	1.1988	1.07814	1.09264	1.126	1.21555	0.941553	0.678049	0.82848	0.736699
M255T321	0.11413	-0.626892	0.11657	-1.46467	-0.280131	-2.10459	-0.943375	-1.72757	-0.34486	-0.271076	0.467717	0.923487	-0.237644	0.908335	0.949095	1.18749	0.423554	1.58651	0.553153	0.770756
M255T357	1.49203	0.528074	0.733325	0.532517	1.39759	0.795747	1.02936	1.08132	0.837962	0.874364	-0.775762	-1.21741	-0.6595	-1.20775	-0.635895	-1.16793	-0.526744	-1.1896	-0.729928	-1.19177
M255T40_1	-0.656691	-0.702562	-0.440936	-1.24738	-0.472968	-0.685886	1.03306	-0.737786	-0.114737	-1.16545	-0.402977	1.76663	-0.452393	1.1865	-0.810555	1.873	-0.387777	1.32128	-0.18882	1.28644
M255T40_2	0.047581	-0.850314	-0.744488	-0.712656	-1.27846	-0.875099	1.35083	-0.253377	-0.496644	0.675247	-1.1038	0.199636	-0.687244	-0.577329	-0.759046	1.58829	1.79378	0.364663	0.445115	1.87332
M255T426	0.685146	-0.0949263	0.503032	0.682583	0.832497	0.985701	0.737897	1.20865	1.24514	2.1069	-0.800985	-1.09901	-0.937463	-0.701413	-0.770902	-1.07117	-0.865325	-0.91192	-0.647232	-1.0872
M255T429	0.237549	-0.398267	0.446832	-0.105245	1.73955	0.237022	0.677812	0.516413	0.204213	-0.7597	-0.232796	-0.814733	-3.08907	-0.45451	0.415492	-0.140878	-0.400477	1.68986	-0.356205	0.587142
M256T165	0.835277	-0.835853	-0.158258	1.65053	0.996854	0.248609	0.0446221	-1.37627	-0.951874	-1.00602	-1.32604	1.88159	-0.843732	0.909463	-0.458937	0.556044	-0.0244856	-0.178946	1.1575	-1.12008
M256T345	-0.162089	-0.317598	-0.664715	-0.516381	0.00767571	-0.536465	-0.205764	-0.930138	-0.884139	-0.341125	1.30467	0.0813802	-0.495735	3.16152	-0.396357	-0.311935	0.38226	-0.0423426	-0.859188	1.72647
M256T363	-1.46517	-0.114106	-0.545434	-1.69515	-1.29133	-0.623316	-0.715561	-1.08896	-0.632714	-0.678733	1.30142	0.949796	1.17458	0.337282	0.595133	0.510533	0.709896	1.24567	1.36089	0.665261
M256T390	-0.851294	-1.01361	-0.971793	-0.976176	-0.966756	-0.941035	-0.918768	-0.899664	-0.937877	-0.817373	1.4656	0.503848	0.35752	0.708551	0.732433	0.955238	0.914126	0.621345	1.41997	1.61571
M256T40	-1.14196	0.334615	-1.23536	0.098945	-1.08853	0.66737	1.00409	1.33758	1.02991	0.93382	1.16706	-0.050555	1.54021	-0.275361	-0.987976	-0.177896	-1.16829	0.541551	-1.33757	-1.19167
M256T405	-0.032156	-1.5282	1.99318	0.318336	-0.392037	-1.34244	-1.14341	0.373322	0.713603	-0.274357	-0.647478	1.3842	1.56041	0.973928	0.0317297	-0.29771	-1.04946	0.734117	-0.365527	-1.01005
M256T46	0.912345	-0.159887	0.0576896	3.66159	-0.180505	-0.443908	-0.428672	-0.120633	0.745812	0.6844	-0.503597	-0.502773	-0.350541	0.0350175	-0.0835161	-0.661653	-0.741928	-1.13183	-0.569963	-0.217448
M256T484	-0.385325	-0.560056	-0.747239	-0.584083	-0.627626	0.539446	1.03008	0.404292	-0.327151	3.43683	0.594032	-0.650536	-0.513543	-0.96399	-0.283095	-0.254532	0.983703	-0.262711	-0.0166266	-0.811868
M256T518	-0.580141	-0.532765	-0.605342	-0.544774	1.61077	-0.528456	-0.0929311	0.113041	-0.491948	-0.555949	3.13538	-0.246873	-0.412022	-0.52785	1.75866	-0.438947	-0.452569	-0.251241	0.217678	-0.573727
M256T605	0.165757	-0.563632	-0.0540293	2.91663	0.357198	0.035167	0.562475	1.11182	0.675958	1.45665	-0.387628	-0.0871277	-0.572191	-0.619607	-0.817874	-1.17245	-1.19577	-1.04601	-0.661479	-0.103858
M256T688	0.613728	-0.3232	-0.831184	0.430535	-0.688889	-0.723465	-0.182153	1.35526	1.62557	2.16821	-0.679032	-0.928495	-1.26316	0.18441	-0.922621	-1.39562	-0.384653	0.813196	0.904876	0.226696
M257T156	-0.0501933	1.93629	2.30728	1.17123	0.792231	0.359361	0.550447	-0.823333	-0.419074	-0.904795	-0.764248	0.179643	0.125538	0.269575	-0.418121	0.0257388	-1.00822	-0.831942	-1.48702	-1.01039
M257T162	1.00426	1.98053	-0.501832	0.0548544	-0.0060786	-0.893595	-0.317554	0.396323	0.678353	1.80269	0.118665	1.09696	-1.04166	-1.25713	-1.22409	-1.14205	-1.30715	0.751732	0.0902882	-0.28352
M257T172	-1.56856	0.559688	-0.505194	-0.624229	-0.571845	-0.909929	-1.14131	-1.03752	-0.908031	-0.268015	0.556751	2.42043	0.0950907	0.474888	0.8154	1.48467	-0.0668784	0.132858	-0.273264	1.33499
M257T176	-0.566348	-0.714064	-0.296738	0.133842	-0.29359	-0.0323602	0.177361	-0.300102	-0.899898	-0.651311	-0.931902	1.30992	1.39151	2.02352	-0.49378	2.30006	-0.742118	-0.741392	-1.09283	0.420217
M257T184	-0.174296	-0.435436	-0.309479	2.72595	1.9935	-0.618132	-0.432845	0.282127	-0.196017	-0.607014	-0.229075	-0.703398	-0.140871	1.903	0.00837625	-0.472694	-0.570181	-0.390507	-0.832787	-0.800216
M257T199	-0.599322	-1.03513	-0.612186	-1.16427	0.00907234	-1.03121	-0.644834	0.441697	-0.493355	-1.07425	0.577981	-0.234409	-0.509215	0.22961	-0.783899	0.840251	0.757447	2.28418	1.11591	1.92593
M257T273	-0.35284	0.202348	0.837368	0.205121	0.891914	0.168648	0.421661	1.42093	3.16594	-0.0399653	-0.937497	-0.903874	-0.67503	-0.4501	-0.589578	-0.757303	-0.637871	-0.782473	-0.441429	-0.74597
M257T341	0.670813	0.658402	0.597456	0.942866	0.821547	1.97559	0.96047	0.593343	0.549648	1.35742	-0.641907	-1.05758	-1.04506	-1.04219	-1.06474	-1.05781	-0.944396	-1.20232	-0.522459	-0.549104
M257T357	-0.959288	-0.456265	1.32098	1.55428	0.698489	0.271417	2.4513	1.03773	0.170761	0.176035	-1.17942	-0.283732	-1.36753	-0.502016	-0.936257	-0.401093	-0.691089	-0.0106587	-0.944413	0.0507769
M257T37	0.157681	-0.511435	-0.672543	-0.469509	0.877498	-0.670907	-1.14157	-1.10782	-0.398863	-0.268682	2.21527	0.705985	-0.277272	-0.812961	0.738571	0.0257293	-0.961907	-0.793735	1.41178	1.95468
M257T42	-0.819179	-0.919666	-0.618321	3.37185	-0.670526	1.19759	-0.133437	0.403978	0.749543	0.590063	-0.77075	-0.0786662	-0.145553	0.7466	-0.474032	-0.572403	-0.172839	-0.395517	-0.710347	-0.578392
M257T443	0.946565	0.182507	0.616514	1.86427	1.56715	0.543143	0.72106	0.968398	1.06607	0.679521	-0.909737	-0.994046	-0.885537	-0.851005	-0.948079	-0.923072	-0.915251	-0.818315	-0.982196	-0.927957
M257T444	-0.811011	-1.23609	-0.55707	-0.857748	-0.386515	-0.966399	-1.10476	-1.14354	-1.12951	-0.949513	0.216347	0.911893	1.01282	0.962854	1.68617	0.907265	1.44138	0.550357	0.877679	0.575392
M257T46	0.271882	1.55904	1.39667	-0.0980887	0.718928	0.13957	0.472943	-0.31088	-0.803981	-1.20558	0.308898	1.70485	0.617578	1.21339	-1.01395	-0.503093	-0.98715	-0.629589	-1.47897	-1.37246
M257T605	-0.128337	0.959571	-0.623989	-0.122197	0.524264	3.31691	-0.290558	1.4622	0.0253919	0.153576	-0.173466	-0.914128	-0.830547	-0.434982	-0.416941	-0.618542	-0.597952	-1.20887	-0.11694	0.0355369
M257T688	-0.599363	0.579251	2.28846	1.11816	0.0645503	1.05648	-0.539435	0.668803	0.215522	-0.70391	-1.17619	-0.794552	1.08772	1.14609	-1.0124	-0.150474	-0.487724	-0.0721594	-1.35902	-1.3298
M258T166	0.104785	-1.37382	-1.0268	-0.890224	-0.930604	-0.742595	-1.26329	0.232246	-0.22847	0.526596	0.650846	-1.0889	-0.204572	-0.485843	0.393209	0.249323	2.01022	1.52403	1.55006	0.993805
M258T184	-1.36233	-0.0853368	-0.161628	2.05417	-1.05373	-0.685353	0.897916	1.10606	1.61523	0.800837	0.0259556	0.253204	-1.29768	-0.501175	-0.105679	0.827469	0.376794	-1.51756	-0.89821	-0.288947
M258T246	-1.62889	-0.776922	-0.70234	-0.913838	-0.705015	-0.767188	-0.805777	-1.03256	-0.946365	-1.00409	0.862292	0.737163	0.812029	0.829754	0.789332	1.81575	0.542381	1.07846	0.751152	1.06467
M258T328	-0.738625	-0.208463	-1.31324	-0.385877	-1.3112	-0.198396	0.839427	-0.228044	-2.1858	-1.10763	0.566841	0.797411	-0.0952728	0.209071	-0.0220616	1.01237	1.26727	0.595552	0.590015	1.91665
M258T386	0.991453	1.02317	0.863582	0.449435	0.609262	0.790913	0.444506	0.761545	0.962138	2.22541	-0.94154	-0.857747	-0.928429	-0.837041	-0.964051	-0.896897	-1.05825	-0.808125	-0.965169	-0.864164
M258T41	-0.685041	3.27887	-0.174227	-0.526113	-0.476519	-0.0583065	-0.095255	-0.10195	-0.361181	-0.395784	-0.518857	2.37121	-0.400965	-0.4773	-0.354188	0.215102	-0.521665	-0.0868398	-0.267193	-0.363796
M258T420	-0.795788	-0.982864	-0.843192	-1.58457	-0.812494	-1.33319	-0.562494	-0.652508	-0.871439	-0.904621	1.0503	0.734896	0.742761	0.707633	0.87366	0.844461	0.761525	0.775721	1.41567	1.43653
M258T435	0.0415357	1.12428	1.87744	0.179123	1.83568	-0.284948	1.34693	0.059954	-0.260553	0.756501	-1.34549	-0.771629	0.102255	0.342394	0.120944	-0.606608	-0.967747	-0.818771	-1.27734	-1.45395
M258T483	-0.378253	3.18272	-0.0833725	0.28895	-0.556778	0.865657	0.863889	0.406524	-0.1033	0.903804	0.129816	-0.476725	0.256165	-1.43119	-0.538874	-1.05646	0.0648619	-0.8752	-0.388703	-1.07353
M258T527	-1.0749	-0.68303	-1.2703	-0.874039	-1.31363	-0.769194	-0.682968	-0.90472	-1.35142	-0.45743	1.43352	0.681698	0.6399	0.909542	0.895769	0.956708	0.856185	1.28959	0.947197	0.771525
M258T688	-0.82985	1.13188	0.836332	0.50705	-0.951876	-0.620893	2.70446	1.47694	-0.501329	-0.755437	-0.948193	-0.574285	0.270101	-0.752884	-0.77128	-0.23161	0.939802	0.398661	-0.554218	-0.773373
M259T186	-0.795663	-0.470404	-0.878338	-0.54622	-0.60961	-0.460097	-0.662403	-0.710636	-1.34775	-1.16439	0.476906	2.11065	0.753862	1.42451	0.798088	2.03871	0.347608	-0.0995598	-0.377941	0.172688
M259T32	-0.747977	-0.0969572	2.24716	-1.11316	-0.982186	-1.03763	-1.35406	-1.25367	-0.889934	-1.13289	0.444903	0.80627	0.619117	0.679281	0.96884	0.0546383	0.62635	0.870028	0.679302	0.612576
M259T358	-0.077982	0.727337	2.02957	0.374228	0.916583	1.12714	1.16312	0.525571	0.699093	1.37177	-0.752708	-0.907202	-0.567116	-1.06074	-0.837959	-1.13226	-0.982541	-0.931997	-0.734081	-0.949811
M259T401	-0.451424	1.11205	-0.682027	1.23864	-0.368246	1.9418	1.62769	1.0982	-0.679522	1.70073	-0.605875	-0.499689	-0.808278	-0.708501	-0.768803	-0.527695	-0.855488	-0.647043	-0.678543	-0.437973
M259T428	-0.875309	-1.2609	-0.37128	-0.95506	-0.517382	-0.837383	-0.884129	-0.384114	-0.561875	-0.711508	-0.445538	0.262829	0.079135	0.458509	2.07376	1.82922	0.223485	1.26835	1.75061	-0.141417
M259T454	-1.04298	-1.03115	-0.940614	-1.02967	-0.833758	-0.947817	-1.1728	-1.09132	-0.423744	-0.985545	1.15639	0.659848	1.01407	0.600263	0.880419	0.953265	1.2525	0.697127	1.34463	0.940876
M260T295	-0.89869	-0.967014	-0.999449	-1.13993	-0.942868	-0.850064	-0.945244	-0.927066	-0.896555	-1.00901	0.80694	0.333089	0.837967	0.98927	1.16195	1.01282	1.07685	1.15389	1.23503	0.968089
M260T367	-0.941837	-0.690968	-0.563744	-1.06466	-1.41591	0.970986	-1.4199	-1.00583	-0.957894	0.538347	1.34905	-0.313986	0.821977	-0.232667	0.260969	0.125437	1.48637	0.83236	1.78128	0.440631
M260T372	-1.00127	-1.06411	-0.927902	-1.02547	-0.940742	-0.964642	-0.973286	-0.871474	-0.855694	-0.972827	0.418846	0.967018	0.864308	0.910361	1.00673	1.23468	1.02958	1.27643	0.781878	1.10759
M260T389	0.0319832	-0.320535	0.0437496	1.836	-0.258382	0.788999	1.48229	-0.40646	-0.958095	0.684937	-0.850199	-0.1278	-0.811438	0.825892	-1.85556	1.37108	-0.593225	0.629504	-1.70232	0.189582
M260T409	-0.994083	-1.17082	-0.0709717	-0.174531	-1.15669	-1.28057	-1.08875	-0.890493	-1.28401	-0.209932	2.31153	0.495422	1.1593	0.423178	0.636599	0.270341	0.817365	0.637186	0.958291	0.611647
M260T44	0.254022	-0.075821	-0.147748	0.452764	1.52692	2.54079	1.34984	0.0413299	-0.586372	-0.0352084	0.148267	-0.743776	-1.0344	0.303615	0.933148	-0.66746	-1.00855	-0.799768	-1.35102	-1.10057
M261T144	-0.920036	-0.599326	-0.852457	-0.948578	-1.37981	-0.578776	-0.899435	-0.50629	-0.642787	-1.04183	1.366	1.55438	0.719213	-0.00259688	1.03994	0.174951	2.07836	0.561041	0.904796	-0.0267497
M261T207	-0.954273	-1.68195	1.30889	0.0997596	-1.99501	-0.451372	-0.506259	-0.82818	-0.349745	-0.99318	0.845779	0.489489	-0.0899887	0.236762	-0.160703	1.10339	0.139403	1.32913	0.887606	1.57045
M261T219	1.90769	0.290068	-1.40535	1.02846	1.69877	0.633671	1.07333	0.277659	1.29993	0.332164	-0.57805	-0.579296	-1.08416	-0.894271	-1.16892	-0.562381	-0.884142	-0.451084	-0.765584	-0.168512
M261T257	-0.877956	-0.695006	-0.444654	-1.00028	-0.616816	-1.22744	-0.850373	-0.982155	-0.890528	-1.08733	0.799201	1.16064	-0.618269	1.15616	0.851754	1.21011	0.552667	0.904037	0.852409	1.80382
M261T286	0.285342	-0.621327	-0.289258	-0.624044	-0.279699	0.0178939	0.470654	2.11695	3.26499	-0.492878	-0.552917	-0.667103	-0.623739	-0.64408	-0.648445	-0.56453	-0.224916	0.0759212	0.111588	-0.110402
M261T31	-0.636513	-0.770273	-0.40108	-0.870994	-0.956958	-1.06327	-0.902192	-1.08924	-0.5029	-0.920878	0.0726472	1.28649	0.727252	1.33899	0.676961	1.43111	-0.844423	1.61295	0.411671	1.40064
M261T34	-0.484801	1.20904	-0.0757401	-0.997115	-0.73541	-0.14563	-0.279371	0.697493	-2.14179	-0.420621	0.783471	-1.0736	-0.133596	-1.56936	0.620202	0.938764	1.29785	1.40868	1.10928	-0.00774443
M261T366	1.54313	0.492355	0.58213	0.435057	1.2997	-0.00343458	-1.27053	0.484316	1.24536	0.874918	0.260183	-2.0946	-0.180105	-1.50945	-0.113966	-1.04947	0.575458	-0.818366	0.2676	-1.02028
M261T372	-0.59087	-1.16038	-0.808544	-1.14604	-0.639281	-1.10189	-1.22344	-1.0718	-0.709582	-0.984274	0.994681	0.908733	0.919146	0.818128	0.275603	0.881357	1.00884	1.15351	1.25418	1.22193
M261T439	-1.01143	-0.867683	-0.906744	-0.702609	-0.997174	-0.909262	-0.952835	-1.11578	-1.08478	-0.90568	0.849873	0.937511	1.4378	1.03362	0.967327	0.940198	1.12128	0.113929	0.980072	1.07236
M261T461	-0.697215	-0.620039	-0.177116	-0.819522	-0.917033	-0.599993	-0.26966	-0.587271	-0.658723	-0.624857	0.298486	0.623115	0.166974	-0.478639	-0.512221	-0.24457	2.60537	2.58886	0.5325	0.391555
M262T163	0.225325	-0.674554	-0.718884	-0.398251	-0.334413	0.301857	-0.069195	-0.408178	-0.736443	-0.391248	3.37962	-0.962328	-0.0670734	0.389612	1.78933	-0.892339	-0.139317	-0.375328	-0.163112	0.244919
M262T239	0.456473	0.918043	0.292308	1.35303	0.452088	1.24012	1.35184	1.3978	0.462525	1.32157	-0.929226	-0.927477	-0.927884	-0.923291	-0.925218	-0.919098	-0.924666	-0.918497	-0.923248	-0.927199
M262T31	-0.261441	-0.561582	-0.110068	-0.919018	-0.247565	-0.992677	-1.19929	-0.99068	-0.63082	-1.19161	0.00786324	1.44136	-1.12386	1.22767	0.528817	2.11726	0.312476	1.32109	0.309717	0.962365
M262T423	-0.878825	-1.10851	-1.06162	-0.760035	-0.840535	-0.930944	-1.18372	-0.963678	-0.961311	-0.887956	0.865425	0.736952	1.22761	0.867923	1.33411	0.859413	1.06811	0.716305	1.22118	0.680102
M262T437	-1.00024	-1.01349	-1.2098	-0.652119	-1.08776	-0.479124	-1.12411	-1.02957	-1.03427	-0.74896	1.09091	0.860842	1.36855	0.513746	1.31268	0.550282	1.16623	0.904577	1.07548	0.536139
M262T525	3.10592	-0.312038	0.448627	-0.506318	0.39269	-0.246178	-0.176866	-0.377102	1.53776	1.03553	0.473119	-0.395958	-1.61509	-0.660908	-0.695621	-0.6766	0.00207627	-0.376371	-0.533498	-0.423166
M263T164	-0.115073	-0.0913283	-0.223768	-1.11584	-1.05077	-0.0918962	-0.198202	-1.25258	-0.295648	-0.141014	-0.526181	-1.21373	1.23015	-1.21856	1.44228	-0.618041	1.54922	1.29488	1.53424	1.10188
M263T171	-0.849706	-1.11658	-1.11046	-0.911821	0.942456	-0.410298	-0.354225	-1.04128	-1.13204	-1.08958	1.3318	-0.410074	0.168736	0.251744	2.13587	0.833857	1.49514	0.257664	0.759444	0.249346
M263T241	-0.865557	-1.04953	-1.0367	-0.923861	-0.970059	-0.984798	-1.03888	-0.928994	-0.960708	-0.900035	0.818967	0.836513	0.89227	0.999516	1.03711	0.785362	1.00608	1.12151	1.37262	0.789161
M263T249	-0.953113	-0.859486	-0.917817	-0.941547	-0.842367	-0.955504	-0.888835	-0.885595	-0.888286	-0.949855	0.714923	1.15459	1.90262	0.597987	1.2138	0.541319	1.40226	0.642884	0.875674	0.036362
M263T261	-0.784746	1.14754	2.67575	0.984761	1.0162	0.856199	1.36015	-0.0543656	-0.734469	-0.0298603	-0.501733	-0.68884	-0.82092	-0.489726	-0.655113	-1.12125	-0.943729	-0.192178	-0.534395	-0.489279
M263T274	0.266239	-0.0765553	-0.30758	-0.00111498	-0.250243	-0.37432	-0.509591	-0.429656	4.13695	0.0850856	-0.429917	-0.241826	0.122854	-0.297513	-0.0853428	-0.497024	-0.475011	-0.251622	0.0274232	-0.411233
M263T297	0.274153	3.18547	-0.039414	-0.784612	-1.72795	0.697181	-0.130162	-0.116441	0.19104	0.0187683	0.0737025	-0.259825	-0.589047	1.63643	0.0017799	-0.0398125	-0.678009	-0.344538	-0.742382	-0.626324
M263T31	-1.06994	0.235934	-1.17278	0.0725042	2.55726	-0.260612	-0.304195	-0.169742	2.8012	-0.135504	-0.408781	0.159381	-0.167052	-0.065585	-1.18809	-0.163713	-0.268518	-0.162353	-0.248466	-0.0409549
M263T336	-0.626414	-0.613359	-0.845369	-0.980935	-0.972728	-0.926011	-1.13192	-0.870224	-0.300108	-0.671973	1.89338	1.10334	0.346331	-0.338425	0.518857	-0.266208	1.34509	1.94712	1.03233	0.357214
M263T360	-0.584904	-1.28641	-0.25895	-0.745385	-0.221767	-1.10455	-1.07511	-0.449122	-0.428334	-1.1524	1.32427	-0.132473	1.31175	0.0126316	2.05897	0.135703	1.68474	-0.0601999	1.25335	-0.281797
M263T362	0.899299	0.976473	0.485831	-0.122153	0.744747	0.396748	2.61304	1.14433	0.703517	0.413607	-0.909109	-0.743203	-0.703466	-1.12499	-0.733721	-1.33529	-0.376219	-0.859624	-0.893	-0.576816
M263T372	1.63236	0.0445715	-0.191669	0.378002	0.766809	1.26066	1.16883	1.43873	0.475659	0.661956	-0.562408	-1.46266	-1.26172	-1.41046	0.0530916	-1.07229	0.393338	-0.858854	-0.119907	-1.33403
M263T389	-0.95639	0.144887	-0.704951	-1.21694	-0.436593	0.00619015	0.20208	1.51719	-0.67936	3.12119	-0.321624	0.512949	-0.116299	0.39503	-1.16397	0.348253	-0.74973	-0.626663	0.117337	0.60741
M263T423	-0.222029	-1.24107	-1.36813	-1.70303	-0.533759	0.958614	0.320033	-0.418482	-0.765225	1.67029	1.11885	-1.20058	0.984687	-1.1947	0.78689	0.511087	1.13745	0.177751	0.535626	0.44573
M263T437	-0.481982	-1.34623	-0.126267	-1.18725	0.344603	-1.61564	-0.66953	0.488488	-1.12577	-0.650179	0.429874	0.63948	1.58411	2.31804	0.88074	-0.220761	0.619661	-0.656311	0.324353	0.450578
M263T457	-1.1108	-1.37407	-1.41576	-0.654992	-0.705018	0.194121	0.170649	-0.182753	-1.11198	-1.05516	-0.0748174	-0.0542579	1.09661	0.295409	0.771021	1.02202	2.22064	0.032916	1.58186	0.354354
M264T144	1.26218	0.292449	0.385841	0.958434	0.340247	0.571957	0.60372	2.02912	-2.13496	0.763394	-0.175797	-0.370402	-0.98799	-0.342861	-1.27266	-0.50126	-0.867735	1.01193	-0.945772	-0.619841
M264T177	0.429191	0.647147	0.499744	1.60564	0.968881	1.51214	0.968289	1.08668	0.276151	1.25033	-0.947866	-1.06489	-0.876536	-0.904512	-0.803336	-0.921952	-0.920519	-0.896762	-0.962282	-0.945539
M264T31	1.32475	-0.0337273	2.61438	0.0375172	1.16354	-0.412742	-0.159946	-0.286682	2.13243	-0.347611	-0.810107	-0.422128	-0.316775	-0.665085	-0.824084	-0.700787	-0.317083	-0.377515	-0.658273	-0.94007
M264T42	-0.434615	-0.496268	-0.296746	1.38772	0.217083	1.96081	3.16193	-0.543791	-0.104739	-0.181724	-0.562126	-0.514155	-0.231827	-0.528922	-0.294833	-0.359649	-0.587568	-0.573124	-0.49935	-0.518102
M264T43	0.760159	0.953242	0.75228	0.879443	0.957161	1.57912	1.05368	0.773546	0.991712	0.820551	-0.839693	-1.10815	-1.02498	-0.962705	-1.30895	-0.637861	-0.865879	-1.1113	-0.87219	-0.789201
M265T171	-1.2157	2.13819	0.606081	1.23756	0.018478	0.609875	0.472012	2.18361	-0.195763	0.664911	-1.13313	-0.199982	-0.862648	-0.579305	-0.874968	-0.0859949	-0.919895	-0.503253	-0.737243	-0.622839
M265T19	-1.11174	-0.784319	-0.172973	-0.728976	0.598773	-1.66211	1.50712	1.31022	0.941924	1.49385	-0.293626	-1.27757	-1.34468	-0.225635	-0.551031	-0.317159	1.13757	0.658964	0.805805	0.015601
M265T198	-0.551372	-0.0366425	-0.371867	-0.547564	-0.490665	-0.486993	-0.5408	-0.53015	-0.547514	-0.547004	-0.117527	4.00286	0.375088	0.0273905	0.429267	0.395818	-0.269869	-0.0808047	-0.0822712	-0.0293853
M265T200	-0.800152	-0.672411	-0.586839	-0.898143	-0.818917	-0.910634	-0.73582	-0.582973	-0.616773	-0.666348	0.761121	-0.200624	1.4829	2.01186	1.56506	0.0971939	-0.783023	1.85726	0.389745	0.107518
M265T257	-0.996774	-0.741846	-1.09357	-1.29154	-0.820307	-0.834421	-1.00479	-0.998952	-0.799685	-0.980202	1.01208	0.70471	0.486175	1.06173	1.29851	1.0493	0.842686	1.06342	1.10716	0.936327
M265T3	0.993183	0.374413	-0.457928	-1.25807	-0.463217	0.226539	0.256897	0.518771	0.506703	-0.706311	2.98508	0.296307	-1.17134	-0.706216	-0.581606	-0.3562	0.00626476	-1.19619	-0.552889	1.28581
M265T327	-1.88405	1.70349	-0.403611	1.83599	-1.26198	-0.823597	0.100814	0.809223	0.359338	-0.24663	-0.494974	0.987447	-0.94328	0.557545	-1.48214	-0.0651699	-0.140367	0.978035	0.52731	-0.113399
M265T34	-0.712415	-0.763615	0.308133	-0.244442	-1.50061	-0.928394	-1.2382	-0.570251	-0.225429	0.260359	-0.159219	1.83344	0.681423	1.39998	-0.916515	1.29925	-0.694974	0.513115	-0.220438	1.87881
M265T350	-0.562251	0.449366	-1.16233	0.369254	-1.85017	1.21828	0.837704	0.328486	-1.89999	0.641167	-0.0778173	0.331574	-0.881626	0.624185	-1.10099	0.540584	-0.0162151	0.543052	-0.34583	2.01358
M265T89	0.0787308	-0.172694	-0.154136	0.0447741	-0.682672	-0.627502	-0.726536	-0.579087	-0.29753	0.240149	-0.711904	1.65537	-0.86619	1.49888	-1.1442	0.64285	-1.14469	1.44425	-0.761915	2.26405
M266T184	-0.320344	-0.169422	0.0429662	0.110692	3.03952	0.687692	-0.529953	-0.598704	2.0013	0.349837	-0.668878	-0.664697	-0.701647	0.504702	0.232913	-0.824634	-1.10214	-0.384781	-0.765242	-0.239172
M266T241	-1.12943	0.334324	-0.339456	0.138582	0.841074	1.16104	1.21003	0.614389	0.959575	0.0921892	-0.168162	-1.5479	-1.11796	-1.53297	1.17353	-0.579086	0.541277	-0.707334	1.46347	-1.40717
M266T257	-0.870795	-0.795487	-0.938884	-0.954977	-0.862777	-0.831465	-0.891151	-0.850435	-0.738177	-0.881109	1.58925	0.923819	-0.137404	1.5168	0.699256	0.615615	0.343973	1.29856	-0.0149486	1.78034
M266T261	0.0432935	0.735159	0.284261	-2.69877	-0.506241	-0.774916	-0.972218	-0.752905	-0.291338	-0.458288	1.62576	1.69791	1.23434	-0.567942	0.53331	-0.301436	0.390052	-0.0211565	0.723694	0.0774352
M266T412	-1.02768	-0.446263	-1.1307	-0.502673	-0.666464	2.4189	1.16581	2.02795	0.340991	-0.777543	-0.583707	0.0563823	0.565762	0.774317	-0.590952	0.52795	-0.0833858	-0.256275	-0.662085	-1.15034
M266T413	0.38976	1.43861	0.667853	0.637774	0.228483	1.21633	1.56373	1.0782	0.564433	1.39991	-0.913869	-0.890824	-1.01529	-1.09682	-0.986511	-0.911953	-0.868636	-0.852076	-0.834535	-0.814567
M266T450	-1.28494	-0.642862	0.0175254	-0.731822	0.526786	-0.301951	1.20752	-1.01974	-1.21532	-1.07865	0.0202611	-0.303281	0.617163	-0.107639	0.485652	0.205505	3.06307	0.8168	0.00885855	-0.282933
M266T85	-0.656206	1.01438	0.666919	2.2907	0.190143	1.60792	0.521182	0.143912	-0.909596	0.568869	-1.51644	0.595548	-0.355944	0.564211	-0.750688	-0.133784	-1.20181	-0.553817	-1.34026	-0.745233
M267T150	-1.01645	-1.16619	-1.48085	-0.644472	-0.960313	-0.62484	-0.440151	-0.604991	-0.951849	-0.283442	-0.245345	1.01987	0.0218457	1.65601	0.153078	1.58173	0.716102	1.43619	0.410065	1.424
M267T189	-0.78443	-0.571144	-1.19272	-0.731536	-0.851727	-1.631	-0.636714	-0.371622	-1.22109	-0.264832	0.589069	1.46409	0.791603	1.18095	0.656881	1.14443	0.483567	-0.699974	1.0658	1.5804
M267T241	-1.08423	0.459427	1.10288	0.698916	0.0134812	0.0189513	-3.21166	0.0163959	-0.423463	-0.381374	-0.0745273	0.126243	0.553651	-0.703608	1.13694	-0.044763	1.71176	-0.243753	0.395559	-0.0668314
M267T325	-0.746629	0.161126	-0.052707	-0.099905	-0.423738	-1.10409	-0.621489	-0.240368	-0.184124	-0.953684	0.157555	-0.205611	0.438919	-0.295951	0.32184	-0.462151	0.335502	-0.238708	0.388977	3.82524
M267T326_1	-0.906558	-1.0375	-0.349163	-0.972508	-0.960949	-0.879637	-0.835775	-1.13762	-0.908972	-0.999848	-0.0655007	1.45813	0.861381	1.62664	0.729778	0.95008	0.413018	1.36605	0.534242	1.1147
M267T326_2	-0.817389	1.41111	2.09889	1.75746	1.26713	-1.14029	-0.952275	0.147382	0.460807	-1.71094	0.102502	-0.221241	-0.0488142	0.25133	-0.0581105	-0.123383	-0.707801	-0.723708	-0.821547	-0.171109
M267T33	-0.116663	-0.574093	-0.444427	-0.714456	-0.294264	-0.746199	-0.660409	-0.669299	-0.203622	-0.690395	-0.638193	0.904446	-0.594779	1.82022	-0.547572	1.88998	-0.814085	1.90422	-0.440278	1.62987
M267T339	-0.912505	-0.110883	0.031382	-1.43848	-0.886064	0.332845	0.577252	0.143999	-0.0764675	-0.50249	-0.513637	-0.14146	-0.973751	-0.94953	0.767013	1.05655	-0.669965	0.271122	0.940238	3.05483
M267T36	-1.07745	-1.11066	-0.166531	0.171076	0.147309	-0.940137	-0.755901	-0.881446	-0.727447	0.317158	-0.871457	1.7194	-0.684745	1.72505	-0.648278	1.8243	1.20247	1.00854	-0.487156	0.235895
M267T367	-0.22078	-0.445953	-0.521449	-0.540521	0.121165	-0.177842	2.24801	-0.830114	0.193017	0.587013	0.20398	-0.940777	-0.299284	-0.811679	-0.366962	-0.548428	3.05591	-0.503957	0.282852	-0.484203
M267T41	-0.514941	-0.0561988	-0.295962	-0.5451	-0.525569	-0.0123444	-0.578319	-0.55882	-0.528267	-0.529074	-0.375778	3.74181	-0.29015	-0.479371	0.892474	0.729478	-0.525936	-0.52778	0.340469	0.63938
M267T449	-1.35851	-0.843339	0.0976669	-1.06113	0.240922	1.05631	-0.669899	-1.02397	0.232966	-0.989923	0.335911	-0.244343	0.51008	0.000164611	0.219935	-0.0523213	3.2184	-0.0708779	0.781749	-0.379785
M267T57	0.167121	-0.455865	-0.598583	0.492468	1.54399	0.459949	0.887223	-1.03693	-0.226186	1.00034	-1.91772	1.70797	-0.465292	0.950898	-1.26205	0.556866	-1.31489	-0.294032	-0.872529	0.677258
M268T145	2.78398	-1.20041	-0.0457211	-0.440398	2.32513	-0.0364149	0.0165912	-0.86434	-0.0882578	-0.0925157	0.289958	-1.17275	-0.623107	-0.0869371	0.200781	0.436675	-0.140436	-1.10939	-0.291692	0.139256
M268T172	2.17137	-0.0941534	1.18602	0.177462	1.64547	0.1721	0.232365	0.192905	1.86421	0.423284	-0.781552	-0.821629	-0.79932	-0.80088	-0.80333	-0.801498	-0.80819	-0.789276	-0.780699	-0.784669
M268T294	-0.0433632	-0.629189	-0.420265	-0.415435	-0.730736	-0.56218	-0.464291	-0.513836	-0.811988	-0.746152	3.70862	0.372915	1.20666	0.0867418	-0.0643258	0.175065	0.260341	-0.20582	-0.405855	0.203098
M268T33	-0.130204	-1.11559	0.411793	-0.829542	-0.181556	-0.354863	-1.0566	-1.11318	-0.866192	-0.433757	-0.866622	0.686185	0.18473	1.90427	0.140586	1.96793	0.151957	0.106193	-0.653049	2.04751
M268T35	0.831248	0.531514	0.304572	-0.0527448	-0.190555	-1.39096	0.328926	-1.95188	0.620079	0.170534	1.77213	0.412308	0.985789	-1.24293	-1.76575	-0.812674	0.858062	0.138129	0.990119	-0.535914
M268T451	-0.794708	-0.734365	-1.21402	-0.633501	-0.846754	0.941664	0.942082	0.687173	-1.4111	-0.657656	-0.133543	-0.233383	1.45602	-0.299769	0.147658	0.0909681	2.81822	-0.0561756	0.35719	-0.425995
M268T98	1.40619	0.431998	1.7597	0.187401	1.21393	0.0818889	0.0958461	0.144039	1.40373	0.319264	-0.516281	-0.186009	-0.145832	-0.366646	-0.325626	-0.425189	-2.23777	-0.307039	-1.99707	-0.53652
M269T135	-0.605531	-0.442738	-0.690131	-1.03073	-0.669365	-0.981944	-1.48966	-1.01731	-0.427278	-1.01148	0.399781	-0.729943	0.915851	1.69284	0.769261	1.4457	0.624897	1.19802	0.921773	1.12799
M269T172	2.29114	-0.218076	1.23889	0.0320347	1.50497	0.312376	0.201234	0.391853	1.61294	0.566841	-0.475483	-0.868025	-0.755244	-1.15556	-0.692881	-1.0233	-0.758551	-0.964262	-0.609713	-0.631176
M269T247	-0.947312	-0.358143	0.752471	1.10877	-0.0124462	-0.951458	-0.903445	-1.25833	-0.892584	-1.00127	0.656247	-0.405204	2.47321	1.73721	0.94401	-0.470061	-0.0522512	-0.477231	0.0475739	0.0102369
M269T281	2.06084	0.33393	-0.385018	0.570514	-0.906635	0.620349	-0.0154843	-0.114687	0.339308	2.71396	-0.611434	-0.898908	-0.954329	-0.871706	-0.811889	-0.26655	-0.787582	-0.588537	-0.32656	0.900418
M269T317	-1.0107	-1.00632	-0.970699	-0.864586	-0.790315	-0.86409	-0.924046	-0.880632	-0.950144	-0.979187	0.448713	0.557345	1.93311	0.584682	1.19079	0.635511	1.13281	0.570056	1.09644	1.09126
M269T324	-0.390338	-1.2591	-1.17929	-0.695741	-1.09983	-0.0414789	-0.747998	-0.717232	-1.13845	-0.412579	0.0402293	0.100875	0.76168	1.01227	0.119281	-0.226446	1.07458	1.69003	0.810383	2.29917
M269T34	-1.46316	0.169508	0.493142	-0.0422064	-1.60335	-0.58743	-0.798564	-0.963032	-0.367886	-0.430109	2.67872	-0.107097	1.41544	0.0986573	0.77584	-0.600383	-0.330171	0.775616	-0.0657522	0.952217
M269T342	0.137426	1.01721	0.27303	1.55967	0.493421	1.46718	1.06003	1.20927	0.364086	1.39966	-1.02158	-0.980265	-0.699312	-1.07628	-0.677602	-1.05488	-0.836523	-0.980936	-0.589592	-1.064
M269T368	-0.643203	-0.833867	-0.666426	-0.590531	-0.725847	-0.98329	-0.914751	-0.844257	-0.895598	-0.838676	1.19383	1.17178	1.48149	1.41153	1.51452	1.10662	1.20629	-0.238626	-0.212129	-0.698858
M269T41	0.0915907	-0.527404	-0.498109	-0.92389	-0.540037	-0.717695	-0.709215	-0.443225	-0.293194	-0.957173	0.419277	1.10957	-0.842052	-0.111519	-0.558288	0.382052	-0.386811	2.62574	0.626265	2.25412
M270T149	0.169237	1.23991	2.81429	2.26416	-0.166337	-0.0773159	0.0444068	-0.470881	-0.500551	-0.47535	-0.851141	-0.385995	-0.0427575	-1.0104	-0.207043	-0.829649	-0.27386	-0.637344	0.124265	-0.727653
M270T172	0.765985	-1.33433	-0.0578123	-1.28195	-0.170577	-0.325975	-0.86387	-1.385	-0.268343	-0.741468	2.46486	-0.461387	0.06786	-0.138262	0.145338	0.423011	2.12765	0.122356	0.238451	0.673471
M270T246	-0.931366	-0.934159	-0.916891	-0.924706	-0.912199	-0.906229	-0.914535	-0.914203	-0.929723	-0.941229	1.75519	0.612742	1.57199	0.633139	1.04163	0.695786	1.09709	0.214687	0.969676	0.633304
M270T34	0.912609	1.11757	1.58186	0.321886	0.946421	0.428275	0.109191	-0.04375	1.04527	-0.382453	-1.47523	-1.39726	-0.391332	-0.143186	1.19511	0.0701405	-1.82302	-1.31314	0.294769	-1.05372
M270T342	0.129271	1.14506	0.485515	1.17841	0.381841	1.33245	1.38511	1.22289	0.690355	1.18897	-1.23928	-0.683036	-0.825983	-1.22998	-0.882717	-0.961516	-1.03869	-0.785759	-0.511455	-0.981458
M271T151	-0.385607	-0.291127	-0.299722	-0.223772	-0.382572	-0.281924	-0.325118	-0.365631	-0.429077	-0.325547	-1.16663	1.7145	-1.22871	1.41126	1.52238	1.34713	-1.19217	1.21831	-1.37896	1.06299
M271T172	-0.982528	0.42756	-1.16779	-1.11968	-0.936846	-1.17828	-1.05241	-1.20398	-0.0627015	0.14472	1.30448	2.1869	0.381577	-0.22609	0.381905	1.46353	0.224473	0.0111004	1.13878	0.265282
M271T199	1.77576	-0.517364	-0.796081	-0.727283	-0.00513754	-0.485282	1.27647	1.10073	0.736757	1.54244	0.543441	-1.4151	-1.30258	-1.37477	-0.612186	-0.916874	0.0153751	0.104123	-0.082622	1.14018
M271T247	-0.266227	1.81566	0.579058	0.576253	2.19963	0.491721	0.494115	-0.00888698	0.637863	0.652063	-0.541057	-0.757664	-0.255045	-0.834262	0.530181	-0.714519	-1.14191	-1.16618	-0.403299	-1.88749
M271T326	-1.14003	-0.903738	-1.15944	-0.972958	-1.1618	-0.897778	-0.970023	-0.940181	-0.98893	-0.352315	0.627548	0.978949	1.37911	1.00218	1.13848	0.960219	1.01332	0.95605	0.900064	0.531275
M271T342	0.472229	1.49478	0.312361	1.55246	0.600118	0.997827	1.1018	1.00123	0.474099	1.2146	-0.829802	-1.12693	-0.631053	-1.15031	-0.826508	-1.12879	-0.823224	-0.882155	-0.976034	-0.846691
M271T355	1.5114	0.438407	0.124445	0.823139	0.639516	1.31599	1.31878	0.64529	0.352841	1.78093	-0.635777	-1.06652	-0.721992	-1.01532	-0.805237	-1.04766	-0.763651	-1.07949	-0.873975	-0.941113
M271T41_1	-0.483688	-0.543423	-0.431836	-0.661087	-0.21256	-0.882565	-0.786148	-0.906324	-0.770454	-0.798092	-0.243375	1.9267	-0.144892	2.31168	-0.198033	1.82779	-0.307098	0.752255	-0.440228	0.99138
M271T429_1	-0.0729999	2.62792	-0.173792	-0.252175	-2.68108	0.765496	0.44424	-0.108682	-0.380029	-0.237988	-0.40708	0.854754	0.202103	-0.119938	-0.852574	0.687249	-0.5071	0.700063	-0.873978	0.385593
M271T429_2	-1.02195	-0.450671	-0.802251	-1.00169	-0.918139	-0.83382	-0.9419	-0.530091	-0.967419	-0.882507	0.596597	2.19714	0.313204	-0.201419	0.66258	1.33717	1.23016	0.120459	1.50226	0.592297
M272T190	0.153654	-1.02937	1.57178	-1.14384	1.40108	-1.62543	-1.4568	-0.549817	1.45999	-1.24486	-0.494225	0.612878	0.0941287	0.650347	0.116181	0.70322	0.183411	0.601991	-0.859861	0.855549
M272T212	0.826539	0.959348	0.281402	1.50831	0.367138	1.51287	0.381515	1.50637	0.477287	1.26178	-1.08216	-0.782595	-0.803158	-0.736983	-0.849735	-0.849912	-0.939761	-0.966594	-1.08396	-0.987702
M272T342	0.531083	1.47777	0.103584	1.41816	0.537123	1.11215	1.43512	0.0432423	0.768996	1.49614	-0.802489	-0.838217	-0.999127	-0.993342	-0.740326	-0.75918	-0.793814	-0.908992	-1.0014	-1.08647
M272T343	2.80289	1.01767	0.559882	0.655438	0.505001	0.626125	-0.880332	-0.206157	-0.544692	1.70867	-0.213585	-0.522235	-0.47657	-0.800257	-0.41637	-0.788534	-1.07832	-1.03626	-0.615025	-0.297341
M272T355	1.556	0.486194	-0.100975	0.367494	-0.0229561	0.900346	2.93192	0.648033	-0.434584	0.604348	-0.210784	-0.0867937	-0.615391	-1.05643	-0.725539	-0.757947	-0.556245	-0.926536	-0.9916	-1.00855
M272T409	-0.995302	-0.957402	-0.985525	-0.965358	-1.00132	-0.953611	-0.944628	-0.920611	-0.967209	-0.925418	0.875039	1.11298	1.1425	0.595943	0.799354	0.726408	1.22521	0.886596	1.339	0.913365
M272T410	-1.20434	2.09995	-1.34955	0.795622	-0.112618	0.836736	-0.815675	0.746308	-0.306013	0.238747	-0.81551	-0.0215697	-0.847012	1.34377	0.301135	0.030754	-1.48512	1.4297	0.15701	-1.02233
M272T42	1.25165	1.19297	0.948674	0.58086	-0.718871	0.0632549	1.11825	0.989188	-0.491552	1.56079	0.257026	-1.25263	-1.26302	-0.206248	0.414391	-0.333057	-1.31583	0.0353082	-1.57287	-1.25828
M272T450	-0.800648	-0.963464	-0.900598	-0.91863	-0.807059	-0.935018	-0.925066	-0.951048	-0.893813	-0.914284	1.80185	0.360646	1.4718	1.13128	0.602138	0.305053	1.59655	0.586301	0.672297	0.481718
M273T152	-0.571212	-0.554862	-0.862699	-0.847612	-0.979728	-0.898609	-0.871142	-0.622325	-0.590291	-0.43189	1.62673	-0.173831	1.05957	-0.324347	-0.0801446	-0.344261	1.94147	2.17963	0.673315	0.672241
M273T173_2	-1.32236	1.07776	-1.03501	-1.02007	-1.11735	0.946282	1.00966	1.12385	-0.818617	1.33899	0.0722883	-0.351978	2.34536	0.202117	-0.208763	-0.589144	-0.37501	0.0499925	-0.698062	-0.629927
M273T190	-0.39499	1.94641	0.258598	0.57423	1.91146	0.123232	0.280824	0.718301	0.833626	0.649543	-1.42957	-1.42683	-1.09074	-0.310042	-0.617136	-1.09139	-1.29407	-0.330619	0.74432	-0.0551652
M273T248	-0.947066	-0.526081	-0.759127	-0.8346	-0.559985	-0.927211	-0.520077	-0.8689	-0.954513	-0.940605	0.315216	0.942063	2.80077	1.49086	0.956088	0.395488	0.581448	0.29586	-0.0293562	0.089726
M273T341	1.27519	0.945741	0.626388	1.4376	0.417715	0.976116	1.46781	0.211553	0.625925	1.15046	-0.715455	-1.26512	-0.815538	-0.884205	-1.13409	-0.6335	-1.16976	-0.819368	-1.20323	-0.494221
M273T355	0.818308	0.184484	-0.0882744	1.34537	1.36702	1.16675	0.448762	0.449255	1.70657	1.39811	-0.679695	-1.09347	-1.06788	-0.922823	-0.622416	-0.963683	-1.01158	-0.866252	-0.718737	-0.849818
M273T41	-1.12953	-1.0269	-0.820965	-1.23132	-0.345697	-0.394578	-0.0432077	-0.673127	-0.921485	-1.05989	0.116303	0.704442	0.334832	0.371312	1.23234	2.12322	1.97426	0.973902	0.160344	-0.344255
M273T429	0.0532395	1.88135	0.0177363	1.19192	0.206673	2.26041	0.670073	0.747253	0.178854	0.953672	-0.600694	-1.02622	-0.695303	-1.03395	-0.7048	-0.859095	-0.942743	-0.979615	-0.568731	-0.750035
M273T44	-0.792872	-0.897359	-0.433367	-0.108825	-0.385806	-0.722933	-0.918386	-1.14578	-0.849154	-0.565349	1.43564	0.227756	2.16837	1.44546	1.71011	-0.0756376	-0.717497	-0.554185	0.319849	0.859973
M273T65	-0.667249	-0.585001	-0.32171	-0.0448062	-0.227525	-0.62694	-1.01236	-0.212053	0.0539078	-1.21274	0.740509	0.207185	1.39691	2.46482	-0.644343	-1.10882	-0.465204	1.78393	1.05971	-0.578214
M273T68	-0.340214	0.991968	-0.19745	1.25604	-0.769624	1.28258	1.02561	0.69187	-0.481549	2.66007	-0.413576	-0.835011	-0.458523	-1.288	0.0805813	-0.192599	-0.455621	-1.01241	-0.740183	-0.803969
M274T231	1.4389	-0.238115	0.557811	-0.352322	0.124227	1.02839	0.613644	-0.110415	0.622135	3.13432	-0.775583	-0.695385	-0.499353	-0.732505	-0.855645	-0.809626	-0.597019	-0.563147	-0.63623	-0.654081
M274T252_1	-1.09912	-1.17094	-0.510371	-0.689794	-1.07774	-0.878983	-0.761918	-0.829186	-1.15267	-1.35081	1.12	0.669832	1.05303	0.856681	1.22859	1.09298	0.921768	0.796308	0.950218	0.832123
M274T301	-0.795637	-0.621284	-0.981477	-1.11638	-1.02701	-1.3327	-0.558128	-0.226923	-0.730582	-0.704184	-0.0229756	1.83929	0.182948	1.27755	-0.281835	1.48849	0.540176	1.26321	0.319417	1.48803
M274T327	1.68531	-0.58132	1.96089	-0.51604	2.08431	-0.552913	-0.495022	-0.541807	2.03789	-0.465617	-0.401565	-0.480566	-0.476572	-0.473816	-0.4899	-0.483798	-0.429099	-0.475139	-0.367498	-0.537724
M274T380	-0.628829	-1.12806	-0.636799	-1.09651	-1.1781	-0.345621	-1.07564	-1.03296	-1.09826	-0.279172	0.378099	1.05899	0.0679642	1.12975	0.225511	1.71146	0.385122	1.52449	0.428895	1.58968
M274T423	-0.929854	-0.944177	-0.986128	-0.908062	-0.906298	-0.913176	-0.960572	-0.920002	-0.862502	-0.922978	0.590832	1.17942	0.218418	1.3019	0.389753	1.48439	0.951389	1.54228	0.670689	0.924684
M274T428	-0.269732	0.114707	0.906967	-0.264877	2.37849	-0.446641	-1.43335	0.694721	1.20144	0.779395	-0.264469	1.29471	-0.22357	-1.74418	-0.961997	-0.105457	-0.889636	-0.300194	0.403776	-0.870087
M274T465	-0.443667	-0.769909	-0.710857	-0.650798	-0.616151	-0.899237	-1.02326	-1.32637	-1.17756	-1.08293	0.954576	1.1997	1.95786	0.655543	1.209	0.614396	0.810352	0.266714	1.22835	-0.195749
M274T57	-0.0328633	0.557023	-0.121058	2.38417	1.8044	-0.16792	-1.46172	-0.192231	-0.0541159	0.0686563	-1.36946	1.24199	-0.35338	-0.453957	-0.48019	1.10729	-1.36047	-0.293842	-0.558692	-0.263626
M275T151	1.11629	0.535128	1.90248	0.736352	0.122461	-0.534577	-0.183197	1.85966	1.49323	-0.0887944	-0.984621	-0.39189	0.129735	-0.540472	-0.775917	-0.792962	-1.00437	0.049598	-1.10585	-1.54229
M275T251	-0.193214	0.548597	0.387088	1.36771	-2.00727	-0.426963	-0.308635	-1.23094	-0.0195904	0.0902646	-1.36182	0.412182	-1.24787	1.07139	1.72913	0.844252	1.34092	0.072986	-0.485469	-0.582746
M275T327	1.72274	-0.482266	1.67031	-0.052788	2.291	-0.575728	-0.466613	-0.518847	1.99596	-0.567449	-0.317836	-0.69407	-0.511851	-0.535685	-0.460574	-0.449923	-0.534138	-0.659903	-0.383582	-0.468764
M275T343	0.317746	-0.0400019	1.01393	0.81453	1.68651	0.644925	-1.19107	-0.882007	1.77996	1.94833	-0.357868	-0.945429	-0.816502	-0.595516	-1.37715	-0.479611	-0.507416	-0.436024	-0.268212	-0.309109
M275T356	1.06277	0.53578	0.925445	0.734913	0.153224	-0.332244	0.794229	1.23991	2.6233	0.0411863	-0.945433	-0.354151	-0.831589	-1.05948	-0.317276	-1.42777	-0.718712	-0.674927	-0.78313	-0.66605
M275T380	-1.07605	-1.04498	-0.936703	-1.00286	-0.969275	0.132526	-0.920024	-0.900748	-1.07923	-0.95663	0.291652	1.33432	0.292707	1.328	0.412874	1.34185	0.338805	1.52495	0.582167	1.30665
M275T452	-0.99953	-0.680394	-0.0303999	-0.334445	-0.662003	-0.788846	-0.940735	-0.926007	-0.899422	-0.931576	-0.151821	2.11766	1.95494	0.158275	0.2318	1.50912	1.49642	0.0598397	-0.0790288	-0.10385
M275T515	-0.545237	0.33041	0.272353	3.92475	-0.512698	-0.19942	-0.411587	-0.150934	-0.211422	-0.585004	-0.440202	-0.0688873	0.036936	-0.959427	0.203357	-0.554502	0.00987448	-0.57117	-0.198776	0.631585
M275T56	1.19859	-0.33101	1.37788	-1.09059	1.93074	2.02753	-0.114187	0.117458	0.46539	0.690945	-1.01393	-0.393245	-0.563521	0.384274	-0.960892	-0.744668	-1.0999	-0.53414	-1.04667	-0.300062
M276T193	0.681437	1.24145	-0.0408566	1.45054	-1.3504	1.79536	-1.57699	0.866119	0.50939	1.16997	-0.351702	-0.840324	-0.949321	-0.979518	-0.430422	0.211002	-0.43625	0.312989	-1.32881	0.0463515
M276T327	1.33641	0.6131	1.07421	1.01959	0.90357	1.4229	1.45197	0.620978	0.310606	0.63203	-0.901951	-0.965692	-0.966368	-0.92968	-0.955828	-0.959828	-0.934672	-0.946927	-0.904149	-0.920265
M276T343	0.695906	0.442502	-0.866014	0.764373	1.05147	1.2681	1.59904	1.21126	1.11329	1.27004	-0.813001	-0.993443	-0.848204	-0.872884	-0.976768	-0.683047	-0.866433	-0.73744	-0.832027	-0.926718
M276T406	-1.12658	-0.913211	-0.987745	-0.915231	-0.915577	-0.7697	-0.987659	-0.788309	-1.09482	-1.1238	0.704136	1.15459	0.867942	1.17803	0.757146	1.24974	1.09185	0.956461	0.83589	0.826845
M276T419	-0.261448	-1.07111	0.68495	-1.07009	-0.300363	-1.61107	-0.941097	-1.17847	0.986208	-0.357389	-0.26551	0.943693	1.02374	0.459508	-0.184066	-0.771048	-0.136892	0.771565	2.43672	0.84218
M276T429	-0.507192	-0.691952	-1.04197	-0.719822	-0.9917	-0.5743	-0.948267	-0.372002	0.199039	0.0922831	0.453384	-0.143705	0.058046	-0.408152	-0.0721013	3.27543	1.50659	-0.0898336	0.0540056	0.922205
M276T43	0.897223	-1.10151	0.0399515	0.220164	-0.533736	0.76122	1.55065	-0.0557216	-0.738016	1.86834	0.395246	-1.18528	-1.45372	-0.369099	-1.03796	0.96389	1.57267	-1.01084	-0.442646	-0.340827
M276T458	-1.18364	-1.1067	-0.363484	-1.10364	-0.268961	-0.897414	-1.28933	-0.952591	-0.728342	-1.2284	0.540592	0.597442	1.1403	0.615256	1.09283	0.68483	1.58998	1.2558	1.07844	0.527048
M276T523	-0.800701	0.750369	-0.423818	-0.437337	-0.678328	0.135704	-0.444075	-0.531693	-0.3009	-0.917478	-0.501642	3.84507	0.395498	0.127389	-0.0778905	0.234535	0.129066	-0.387432	-0.271152	0.154816
M277T247	-0.789121	-1.26512	-0.576932	-1.29067	-0.772733	-0.905693	-0.879708	-1.12557	-0.467346	-0.80117	1.04822	0.00587296	0.663664	0.505508	0.773342	0.491486	1.76232	1.3661	1.51924	0.738319
M277T260	-0.290019	-0.0909004	0.867447	-1.09088	1.64729	-0.868806	-0.810435	-1.19947	1.78602	-0.619304	0.102079	0.347332	0.683314	-1.25602	-0.0348803	-1.23471	0.0475053	-0.200886	2.01046	0.20485
M277T283	0.399594	-0.230406	0.726195	-0.12194	-1.07063	0.533158	0.503843	0.0738709	0.947179	0.515264	-0.234584	-2.26328	0.659057	-0.867889	0.565342	-1.32266	-0.451659	-1.03292	0.307533	2.36494
M277T32	-0.192268	-0.583853	0.00215569	-0.641515	0.0188646	-0.918708	-0.68694	-0.818759	-0.127418	-0.70608	-0.653322	1.03109	-0.657526	2.06441	-0.744915	1.69023	-0.650425	1.66252	-0.664035	1.57649
M277T320	-0.913291	-0.139928	0.377557	0.0453957	-0.461333	-0.717581	-0.876649	-1.32925	-1.04031	-1.12494	0.985126	0.615622	-0.0306808	0.58839	-0.15553	0.533453	-0.071947	0.820345	-0.212824	3.10838
M277T34	-1.72134	-0.573107	-0.773933	-0.954946	-1.02506	-0.622635	-0.584665	-0.549274	-0.67555	-0.698475	2.13594	0.629307	0.779657	-0.0358527	0.893072	-0.0433698	1.68472	0.170116	0.928087	1.03731
M277T343	-1.44808	-1.50265	-0.629759	-1.11215	-0.395662	-0.741366	-0.494924	-0.53614	-0.31818	-1.59986	1.49598	0.141174	0.655519	0.656581	1.1492	0.832697	1.13342	0.755557	1.30017	0.658471
M277T350	-1.09936	-1.16982	-0.591407	-0.871363	-0.577382	-1.0478	-0.884515	-1.02081	-0.938292	-1.14972	1.07434	1.07485	1.43512	1.22336	1.34556	0.687082	0.789312	0.479137	0.826006	0.415707
M277T357	1.00238	0.929701	1.43295	1.53723	0.114199	-0.663396	1.59981	-1.20885	1.87853	-0.291383	-0.55376	-0.88739	-0.463757	-0.855296	-0.254113	-0.850181	-0.529226	-0.759058	-0.236903	-0.941476
M277T419	-0.459512	-0.582601	-0.642287	-0.733645	-0.650478	-0.146215	-0.370213	-0.635902	-0.251983	1.86617	-0.415167	-0.170518	-0.420464	-0.413644	-0.286363	0.0571737	0.424025	-0.590964	1.20547	3.21712
M277T448	-1.28596	-1.28675	-1.14824	-0.808309	-0.792576	-1.0966	-0.526162	-0.254186	-0.730587	-0.353628	0.452056	0.940598	0.237941	0.858359	0.161768	1.67562	0.52551	2.24621	0.320619	0.864314
M277T456	-0.964885	-1.14293	-1.17751	-1.17245	-0.702643	-0.74696	-0.912272	-0.552707	-1.07635	-0.588342	1.53304	0.468908	1.00871	0.204853	1.09674	0.3012	1.40712	0.997597	1.44029	0.578595
M277T457	-0.616967	-0.684401	0.0775456	-1.20665	-0.9884	-1.6584	-0.944976	-1.15112	-0.300445	-0.725511	1.87528	0.380843	0.785378	-0.105465	0.453264	0.63939	0.810649	1.77264	1.07991	0.507416
M278T247	-0.575178	-0.661204	-0.662146	-1.60654	-0.831387	-0.989363	-1.04733	-1.05094	-0.739713	-0.914482	1.76239	1.24341	1.32108	0.729639	0.865305	0.408166	0.402407	0.664137	1.0594	0.622337
M278T248	-0.862199	-0.66621	-0.629235	-0.942071	-0.366123	-0.479301	-0.852725	-1.1169	-0.953145	-1.01514	0.979757	1.52396	1.6439	0.720814	2.25669	0.591629	0.500253	-0.202249	-0.0153418	-0.11637
M278T32	-0.29659	-0.681898	-0.305886	-0.279827	-0.105338	-0.358248	-1.03545	-0.84787	-0.479325	-0.103869	-0.419333	0.731422	-0.432707	2.30954	-0.395404	1.73299	-1.08492	1.79882	-0.93783	1.19173
M278T320	-0.335052	2.48566	1.55321	1.33133	0.311149	0.658978	0.695272	0.0481403	-0.0689366	-0.121137	-0.809365	0.139325	-0.978907	0.399652	-0.153473	-0.664099	-1.20007	-0.841435	-1.42636	-1.02388
M278T431	0.47485	0.302317	0.52589	0.648669	1.94236	1.10863	0.285837	0.870345	0.556815	1.21134	-1.1222	-1.12112	-1.42905	-0.386815	-2.15017	-0.275168	0.0302619	-0.552941	-0.120348	-0.799516
M279T105	-1.50515	0.191922	-0.303538	1.39214	-0.650448	-0.344037	-0.910468	-0.939799	-1.58255	-0.467197	-0.993737	1.43454	1.35245	1.831	0.830606	0.63462	-0.262575	0.423958	-0.304659	0.172928
M279T175	-0.906455	-0.301225	-0.707055	-0.635783	-0.979047	-0.710021	-0.832343	-0.758694	-1.07984	-0.626566	0.451366	2.57954	0.670143	2.05157	0.201889	0.22309	-0.32492	0.611126	0.87755	0.195672
M279T240	-0.999313	-0.963317	-0.907992	-0.942989	-0.942263	-0.957095	-0.963514	-0.960249	-0.956924	-0.938483	0.669968	1.42605	1.26396	0.563424	0.720191	0.956613	0.959172	0.627271	1.2549	1.09059
M279T247	-1.16001	1.7353	1.02482	1.35084	0.982679	-0.142027	-0.389655	-0.197776	0.733436	-0.291561	-1.13356	-0.748448	0.981142	-0.377859	1.43706	-0.668864	-1.49877	-1.12307	0.401112	-0.914795
M279T262	1.63893	1.49783	0.0123829	0.827802	2.07273	1.08618	-0.450786	-0.90824	0.721367	0.737841	-0.746992	-0.453755	-1.06177	-1.0516	-1.05218	-0.449504	-0.713858	-0.454245	-0.696941	-0.55519
M279T298	1.79611	-1.18617	0.844091	-1.4255	0.607897	0.953036	-0.433779	0.388949	-0.0636451	1.30417	1.08508	-0.831012	-0.732017	-0.597541	-0.640801	0.402667	-0.842099	-1.48425	1.34642	-0.491589
M279T31	-0.588498	-0.57204	-0.517199	-0.66752	-0.449042	-0.896752	-0.597137	-0.7108	-0.531471	-0.73621	-0.463524	1.58785	-0.387801	2.01134	-0.437166	1.57906	-0.347069	1.49449	-0.432863	1.66235
M279T328	-0.671636	-1.06542	-0.251471	-0.594244	-0.303543	-0.816006	-0.125427	-0.315265	-0.873664	-1.1627	-0.579227	1.39693	1.53583	0.16085	-0.746437	1.82162	-0.331682	0.5232	2.24854	0.149743
M279T33	-0.214215	-0.311399	-0.737886	-0.366438	-0.307644	-0.406849	-0.427066	-1.09175	-0.414289	-1.05389	2.63935	0.0151655	1.46392	-0.0444446	-0.926896	0.00540098	1.55068	-0.460408	1.56458	-0.475909
M279T331	0.0886052	-1.35607	-0.105288	-1.35322	0.28566	0.499917	0.79468	-2.1091	1.25884	0.179262	0.877276	-1.77172	-0.597069	0.935015	1.17696	-0.125136	-0.346309	0.045607	0.420525	1.20155
M279T338	-0.0302792	0.656513	0.829814	0.82079	0.299025	-0.280717	0.0879248	-0.429649	0.347229	2.56217	-0.850842	0.0951484	-1.16504	1.39179	-1.29121	0.699618	-1.29108	-0.890354	-1.16652	-0.394339
M279T372	0.132256	-0.884794	2.0283	-0.513033	0.112297	0.573003	0.0676198	-1.01777	-0.606737	-0.553365	-0.0274144	-0.786182	1.40118	0.174287	0.288481	-0.928235	1.65525	-1.50312	1.44597	-1.05798
M279T389	0.890975	-0.942284	-1.15588	0.106334	-1.11863	-0.452739	0.307063	-1.28791	-1.39951	-0.615643	-0.407985	1.6202	0.0432394	1.41452	-0.0592137	1.09403	-0.0232161	1.01746	-0.724528	1.6937
M279T504	0.116548	0.495495	2.71818	0.552722	0.535359	-0.208668	0.113418	0.266727	1.97711	0.141454	-1.04305	-0.764088	0.0633495	-1.10031	-0.531649	-1.16106	-0.073927	-0.861168	-0.037245	-1.19921
M280T228	2.08689	0.377577	0.303743	1.61665	0.0576667	1.56845	1.59429	-0.00357902	0.587778	-0.197448	-0.879005	-0.819401	-0.737549	-0.794874	-0.835716	-0.847089	-0.747686	-0.799861	-0.749941	-0.780903
M280T267	-0.937833	-1.16837	-0.988798	-1.1704	-0.46438	-0.269367	-1.0974	-1.00799	-0.845966	-0.0537061	1.55037	0.315752	0.00688358	-0.173006	0.71837	0.729631	0.791954	0.7595	2.33585	0.968909
M280T31	0.551347	-0.397587	0.838563	-0.706776	0.0148243	-0.764701	-0.559719	-0.653731	0.374137	-0.573213	-1.10668	1.76629	-1.04417	1.54855	-1.06808	0.792838	-0.805547	1.54567	-1.07393	1.32193
M280T331	0.507756	-1.33726	-0.23742	-0.45322	-0.719074	0.0484338	0.285704	2.16674	2.78053	0.964876	0.336897	-0.779172	-0.629073	-0.236391	-0.618586	-0.222674	-0.653155	-0.580076	-0.605052	-0.0197817
M280T34	-0.209453	-0.529821	-0.484331	-0.83666	-0.63946	-0.451899	-0.437663	-0.740873	-0.226434	-0.203079	2.66016	-0.369872	0.724916	-0.215978	0.687344	-0.654933	1.82504	-0.873198	1.72062	-0.744433
M280T340	-1.21026	-0.730343	-1.16097	-0.570648	-0.685271	-0.125592	1.33811	-0.806303	-1.40837	-1.16406	0.836472	1.17147	0.527358	-0.113067	0.960306	1.85033	1.43457	0.316741	-0.443112	-0.0173653
M280T362	-1.44886	-0.29796	-1.07882	-0.890718	-0.936134	-0.793743	-0.713021	-1.04678	-0.997417	-0.509378	0.268056	1.13883	0.630317	0.883833	1.76527	1.03193	0.442903	1.0392	-0.0628259	1.57533
M280T386	0.0917694	1.92753	0.173311	1.04524	0.478824	1.00878	0.820689	1.16172	0.352321	1.73683	-0.917492	-0.88608	-0.880274	-0.880207	-0.86746	-0.887431	-0.906316	-0.856968	-0.847261	-0.867539
M280T450	-0.414239	1.95382	-0.910185	1.21857	-0.630262	1.2776	1.71553	1.05483	-0.702743	1.43568	-0.377488	-0.674218	-0.485344	-0.967487	-0.662163	-0.694765	-0.558642	-0.774919	-0.144724	-0.65885
M281T148	-0.447756	-0.915355	-1.1619	-0.935868	-0.590905	-0.971075	-0.791929	-0.38129	-0.842171	-0.502768	1.10376	0.597507	0.855769	-0.80646	1.46378	1.21005	1.58258	-0.752381	1.62263	0.663783
M281T189	-0.861561	1.77788	-1.50425	-0.157386	-1.00531	-1.25586	-0.595434	-0.342844	-0.867856	-0.148516	-0.800957	1.54991	-0.145371	1.07647	0.28785	1.25455	-0.447852	1.61119	0.0310421	0.544308
M281T264	-0.248877	-1.01399	-0.893624	1.2392	2.42297	0.474909	-0.0721627	-0.531465	-0.597306	0.10052	-0.89448	-1.14156	-0.691237	2.06254	1.09993	0.229319	-0.340923	-0.659516	-0.390378	-0.153868
M281T328	-0.71244	0.0361092	-0.708645	-0.129353	-1.1979	-1.14221	-0.651719	-0.354616	-0.285699	-0.255374	-0.0518801	3.25941	0.799483	0.893335	-0.447349	-0.293	1.43222	0.13007	-0.342059	0.0216162
M281T331	-2.83495	0.0111152	0.854865	0.0433131	0.581071	-0.288358	0.493964	-1.43601	1.72522	0.51589	0.543487	-1.09891	-0.88872	0.720133	0.510755	0.288077	-0.565913	-0.27263	0.315713	0.781882
M281T35	0.28381	0.0371119	-1.08383	-0.368671	-1.66001	-0.459136	-0.441098	-1.80028	0.461103	-0.18638	0.077289	0.70545	0.207137	0.691846	0.0407266	1.78075	-1.40678	1.88861	0.139222	1.09313
M281T350	-1.56987	-0.76687	-1.12216	-0.618078	0.07429	0.0526001	-0.785551	-1.10489	-0.950176	-1.29369	-0.373028	0.474234	1.33579	0.78183	1.50917	1.2559	1.42989	0.845548	0.703297	0.121765
M281T72	-0.898781	-1.36037	-0.509323	-0.216287	-1.00813	-0.947791	-0.949745	-0.69859	-1.8206	-0.328893	1.30136	0.114998	0.244141	0.522701	1.00964	0.848914	1.15257	1.13761	1.2738	1.13279
M282T127	0.223558	-1.51596	-0.980379	-0.679169	-0.848725	-0.895214	-0.190794	-0.909278	-0.559529	0.834007	0.267315	-0.738543	0.489215	0.18038	-0.181971	0.756557	1.61938	-0.648097	1.60105	2.1762
M282T156	-1.01765	1.56513	0.533363	0.998022	2.24297	1.70384	0.211866	-0.646731	0.559617	-0.823459	-1.35202	-0.101879	-0.432461	-0.0163215	-0.649416	-0.610737	-0.828879	0.259239	-0.793634	-0.800864
M282T184	-0.894845	1.06342	1.41259	-0.481411	1.98919	-0.928058	0.379415	-0.600446	2.09568	0.105376	0.314715	-0.949903	-0.276038	0.30151	-1.11309	-1.41143	-0.0695585	0.19308	-0.697733	-0.432478
M282T198	-0.655452	-1.23882	-0.935102	-0.922116	-0.915993	-0.881425	-0.982683	-0.819713	-0.964627	-0.364594	0.184132	1.38446	0.0691461	1.89861	0.517388	1.27771	0.607971	1.21951	0.251287	1.27031
M282T241	-0.031624	0.939117	-1.32455	-0.606495	-0.76419	-0.087811	0.0191716	-0.789734	-1.33068	1.91559	-0.46644	1.15286	0.0805962	-1.52442	0.144386	0.255221	-0.0590126	-0.565038	1.06162	1.98144
M282T257	-0.752714	1.60295	1.08641	0.121049	2.11913	0.486905	0.904987	-0.565614	0.593243	-0.487411	-0.841506	0.528715	1.21838	-1.06655	-0.428209	-0.713745	-0.521079	-0.985695	-1.04004	-1.2592
M282T295	0.52326	-0.993654	-0.00516415	-0.476966	1.77876	2.21469	-1.1091	-0.24114	-0.374321	0.804796	-1.21738	-0.505595	-0.1792	-0.224013	0.575652	-0.109113	-0.764512	-1.6259	0.724831	1.20407
M282T296	-1.51241	1.05624	-1.51587	-1.41708	-1.57731	-0.0213643	0.225688	0.179328	0.388178	-1.4654	-0.0999746	1.71531	0.488344	-0.451238	0.300715	0.969939	0.42553	0.62008	0.842211	0.849085
M282T32	2.06055	-0.334385	1.83536	-0.18858	1.61385	-0.431634	-0.456548	-0.35728	2.13899	-0.345963	-0.758075	-0.354438	-0.68689	-0.464541	-0.77017	-0.363806	-0.755803	-0.327131	-0.71349	-0.340009
M282T35	1.24194	0.590769	1.67434	-1.53526	-1.2401	-1.53128	0.191317	0.225613	1.31463	0.422688	0.468207	-0.893706	0.881864	-0.278869	0.724352	-0.42182	-1.6174	-0.541968	0.678391	-0.353705
M282T372	-1.04875	-0.972061	-1.05068	-0.970927	-0.335437	-1.23176	-0.830594	-1.01758	-0.614956	-0.630542	0.936358	1.65062	1.12044	0.0812311	1.7598	0.300004	1.01857	0.350745	1.22425	0.261267
M282T39	-0.855487	0.377009	-1.41394	-1.92224	-1.43332	-0.374265	-0.0486839	0.0205252	-1.71872	0.1184	0.081516	1.49329	0.451613	1.07115	0.310286	1.03368	0.468244	1.20245	0.252526	0.885956
M282T428	-0.0394795	0.88938	-0.706789	0.713124	0.913803	1.39148	0.620204	0.773005	0.0277512	1.46321	-0.459389	-0.853561	0.239157	-1.09542	1.03562	-1.48444	-2.08092	-0.064828	-0.0599068	-1.222
M282T93	-0.873872	-0.981827	-0.938347	-0.957267	-0.939384	-0.983772	-0.985759	-0.999597	-0.923165	-0.974186	1.21422	0.673982	1.01222	0.918082	1.1033	0.276709	1.1746	1.07817	1.09573	1.01017
M283T124	-0.888869	0.461697	-0.912302	0.35845	-1.12321	0.284369	0.564651	0.0957636	-1.52853	-0.63812	0.764707	-0.993578	0.141967	1.65178	-0.162426	2.06446	0.264835	0.727226	-1.74379	0.610917
M283T148	-0.512864	-0.704535	0.0387415	1.35675	-0.345513	-0.373427	-0.295557	0.0136832	-0.65541	-0.0277085	-0.157194	0.863215	-2.59744	2.36198	-0.170032	0.505687	-0.651308	1.12931	-0.397797	0.619411
M283T171_1	-1.13723	-0.313695	-0.289673	-0.914184	-0.98031	-1.02037	-1.05988	-1.1066	-1.23002	-1.06941	0.988888	1.23065	1.7623	0.527915	1.0258	1.03507	0.751473	0.634088	0.716607	0.448571
M283T171_2	-0.47299	-0.551107	-1.01104	-1.82013	-0.838472	-0.557103	-0.271552	-0.521913	-1.03478	-0.63329	1.091	1.2455	-0.194146	0.737357	0.905379	2.31471	0.811479	0.853319	-0.483059	0.430833
M283T199	-0.891791	-0.918824	-1.01886	-1.06308	-0.840959	-1.01297	-0.945863	-0.737905	-1.0067	-0.849282	0.375105	1.52873	0.501799	1.32556	0.570692	1.2195	0.630295	1.39474	0.615418	1.12439
M283T237	1.5289	-0.255578	-1.02949	-1.01427	0.144841	2.54689	-0.0915507	-0.782933	-0.906943	-0.619054	0.00225349	0.442787	-1.15846	0.0616311	0.226311	1.70713	0.437233	-0.334417	-1.14316	0.237884
M283T28	0.300847	-0.0414567	0.0497787	0.709754	0.628902	-0.132854	1.99816	1.02358	-0.650042	-0.280996	-1.21142	-1.83521	-1.4407	1.81693	-0.981773	0.202457	0.916488	-0.336481	-0.419259	-0.316691
M283T32	1.59004	-0.177934	2.16101	-0.101886	1.7856	-0.428051	-0.422583	-0.45886	2.08185	-0.452459	-0.83349	-0.309838	-0.610437	-0.39773	-0.750769	-0.347063	-0.714908	-0.408708	-0.763012	-0.44077
M283T338	-1.0744	-0.612775	-1.75141	-0.730702	-0.567398	-0.782889	-0.721008	-0.458083	-1.61623	-0.703469	0.94966	0.643983	1.34857	0.704132	0.966508	0.737356	1.16801	0.515094	1.4333	0.551752
M283T34	-0.917281	-0.90048	-0.594566	-0.404952	-0.873858	-0.570773	-0.120963	-0.63744	-0.412931	-0.814656	-0.0875077	2.48746	-0.836186	2.19147	-0.118147	0.0949043	-0.0577267	1.10561	0.253063	1.21497
M283T367	0.634316	1.62023	0.867229	-0.129028	0.685553	-0.974072	-0.564454	0.012389	1.35327	2.0429	0.0200137	-1.39834	-0.287864	-1.42069	0.137369	-0.888291	-0.036323	-1.03407	0.492642	-1.13278
M283T41	-0.989652	-0.530244	-0.415013	-0.994497	-0.322139	-0.695534	-1.05287	-0.771924	-0.299578	-0.645122	-0.303368	1.9241	-0.252106	1.40375	-0.251403	1.64132	-0.399588	1.60992	-0.205611	1.54956
M283T66	0.842009	-0.967998	-0.875383	-0.637948	-0.4552	-1.98806	-0.199664	-0.135293	0.408507	0.606921	0.600687	-1.33054	-0.980965	0.301447	0.229616	0.672236	-0.353012	1.82188	0.409126	2.03164
M283T90_2	-0.984448	-1.04516	-0.848594	-0.211173	0.0515195	0.620598	0.25982	-0.0927159	-0.667077	-0.886967	-0.855463	-0.42325	-0.591335	2.51851	0.112204	2.06197	0.407343	1.42062	-0.607681	-0.238728
M284T199	-0.571281	-0.472774	-0.20604	0.824286	-0.370255	-0.590993	-0.553167	-0.507522	-0.611527	-0.589314	-0.40447	0.720958	3.25539	1.99948	-0.195393	-0.336912	-0.266319	-0.223654	-0.456269	-0.444226
M284T228	-0.100102	1.01108	1.77754	2.4346	0.706443	0.234314	0.500844	0.0879481	0.260047	0.630174	-1.24172	0.283667	-0.236971	-0.685841	-1.08788	-0.871473	-0.690746	-1.06047	-1.0297	-0.92176
M284T31	2.57464	0.0783568	1.84475	0.119974	1.65163	-0.406944	-0.532573	-0.534658	1.29304	-0.250604	-0.35691	-0.426708	-0.562563	-0.383746	-0.759606	-0.622322	-0.885717	-0.741345	-0.742642	-0.356052
M284T324	-1.13397	0.262323	0.957536	1.85359	0.30815	-1.36977	0.797424	-0.766939	-0.160665	-0.895582	-0.302151	-0.655323	-0.701097	0.805733	-1.36364	2.35438	0.0492926	0.0227856	0.285542	-0.347615
M284T33	-0.294557	-0.266347	1.36153	-0.570683	-0.0831429	-0.818458	-0.650253	-0.350126	0.929281	-0.635696	-0.873215	3.11278	0.318049	1.02629	-0.934176	-0.363907	0.359922	0.166672	-1.15062	-0.283338
M284T342	-0.582418	0.22108	-0.734252	0.0906013	0.0933659	0.161582	0.876183	2.17273	1.40345	0.622821	-0.768974	-0.159161	0.512119	-1.96993	-0.105283	0.290404	-0.264313	-1.38781	1.03303	-1.50523
M284T388	-0.698347	-0.783414	-0.366803	-0.710718	-0.662158	-0.925824	-0.973629	-0.475732	-0.863612	-1.1008	-0.185562	2.8526	0.722872	0.472759	-0.0611054	1.14549	0.558704	1.42226	0.139835	0.493192
M285T153	-0.703885	-0.730727	-0.801509	-0.782694	-0.749056	-0.692042	-0.725543	-0.755772	-0.782457	-0.715003	0.440329	-0.109669	2.45127	0.301763	0.403188	0.802262	0.287954	0.0355281	0.348817	2.47725
M285T156	-0.580725	-0.908257	-0.89041	-0.848123	-0.86939	-0.920161	-0.820656	-0.91706	-0.774981	-0.705057	0.396505	2.66644	0.285302	0.343705	0.309245	1.33494	0.202394	1.33832	0.599895	0.758072
M285T175	-0.483773	-0.450295	-0.554962	-0.417736	-0.622649	-0.748689	-0.649929	-0.719603	-0.736335	-0.452971	0.00617294	0.0600137	3.38659	1.64108	-0.158933	-0.16763	-0.565245	0.516774	0.475081	0.643043
M285T182	-0.590612	0.344926	-0.814989	-0.543872	-0.620253	-0.484806	0.685776	1.76557	-0.381869	1.02158	-0.505575	-0.3555	-0.371755	-0.664751	-0.30753	-0.588096	-0.373574	3.24459	-0.246593	-0.212667
M285T199	-0.551981	-0.59679	-0.646753	-0.995874	-0.734605	-0.560318	-2.26589	-0.674653	-0.304635	-0.323661	1.49838	-0.142225	0.779001	0.0875381	0.872245	0.199633	1.39883	0.425872	2.05994	0.475946
M285T224	1.48428	0.516752	-0.749586	0.287077	1.2943	2.32904	-0.403124	-0.226855	0.0836611	1.60464	-0.632086	0.0789471	-0.695196	-1.36897	-0.850379	-0.835146	-0.752085	-0.903221	0.310905	-0.572951
M285T326	-0.807611	-0.863853	-0.871838	-0.858954	-0.860213	-0.777803	-0.794847	-0.835824	-0.854252	-0.777541	1.40507	0.0731915	1.65695	0.106431	1.71129	0.0695046	1.459	0.126829	1.4968	0.197672
M285T349	-0.556339	-1.13254	-1.03069	-0.931137	-0.83653	-0.931702	-0.937217	-1.00264	-0.752667	-1.09627	0.3921	1.10306	0.750528	0.791494	0.272368	1.16911	0.804012	1.48966	0.756036	1.67938
M285T35	-0.700292	-0.784369	1.14522	1.1316	1.25579	-0.714146	2.1967	2.27327	-0.609621	-0.675819	-0.600704	-0.337591	-0.554436	-0.348399	-0.600586	-0.485597	-0.72136	-0.164027	-0.573438	-0.132198
M285T41	0.764128	-1.21236	-0.495058	-0.244289	-0.373914	-1.11558	-1.19382	-0.00036389	-0.224447	-0.957951	0.518513	1.35358	-0.983834	-0.321064	-0.409717	0.55406	-0.262768	2.24739	0.36684	1.99065
M285T427	-0.787365	-0.0619475	0.437715	0.491293	-0.118823	-0.709327	-1.43588	-0.997122	-1.1138	-0.90213	2.04957	-0.130269	2.25291	0.618153	0.257012	-0.516467	1.37938	-0.608069	0.0689418	-0.17378
M285T428	-1.02276	-0.996404	0.347042	0.360613	-0.162116	0.0686082	0.521072	-0.430122	-0.59765	0.310535	-0.717921	0.0298477	-0.713785	0.413689	-0.756393	1.14067	-0.6079	0.0816127	-0.707114	3.43848
M285T43	-0.932342	-0.799002	-0.923637	-0.948248	-0.976286	-0.947906	-0.958811	-0.981662	-0.95759	-0.929762	1.31966	0.731416	1.21609	0.440608	1.04609	0.433702	1.48158	0.681237	1.40442	0.600443
M285T467	-1.04833	-0.990777	-1.17248	-0.748105	-0.957412	-0.598593	-0.671815	-0.741634	-0.986173	-0.863843	0.297667	1.07092	0.19203	1.01103	0.419981	2.22066	0.538794	1.35602	1.01026	0.661796
M285T82	-0.604287	-0.632402	-0.613257	-0.504957	-0.498394	-0.128649	1.78382	0.0849894	-0.656097	-0.560685	-0.559039	-0.440416	-0.439768	-0.0393842	-0.352529	2.09304	2.80381	0.0460839	-0.511723	-0.270153
M286T148	-0.501052	-0.635474	-0.585828	-0.611655	-0.544	-0.583233	-0.598935	-0.567792	-0.534713	-0.851002	1.61954	0.0142602	0.104926	-0.124458	0.0123056	0.0770802	0.665725	0.0632418	3.49135	0.0897102
M286T170	-0.385234	-1.33234	-1.1984	0.116784	-0.250827	0.163178	1.55046	1.05728	-0.351671	0.259935	-0.763269	-0.780935	-0.928447	0.00888236	-0.766983	0.091829	0.118728	-0.428006	0.99216	2.82687
M286T185	0.431527	-2.2447	-1.91801	-1.55736	-0.203722	0.140414	0.707101	-1.18933	0.301059	1.25478	0.640394	-0.160087	-0.145022	-0.0702703	0.286706	0.346569	0.326689	0.983679	1.30881	0.760783
M286T249	-0.173687	-0.674636	-0.906006	-0.526488	-0.321828	-1.06986	-1.10359	-0.886436	-0.711245	-0.763023	0.592068	1.50139	0.384684	0.034606	-0.246623	0.253888	-0.696864	1.50374	1.59432	2.21559
M286T326	-0.95432	-0.747626	-0.90509	-0.87374	-0.858518	-0.917434	-0.999526	-0.825155	-0.908392	-1.01913	1.06248	0.308169	1.19696	0.257126	1.59701	0.617503	1.63071	0.705947	1.39955	0.23347
M286T335	-0.816897	0.0423932	-1.10971	0.205762	0.445315	0.65797	-0.920298	-0.0409259	-1.26227	-0.529139	-0.179543	0.02891	1.46384	-0.646296	1.78011	-0.21317	1.92793	-0.878451	1.32732	-1.28285
M286T348	-0.468984	-1.42235	-0.430916	-1.0042	-0.564967	-1.27686	-0.509614	-1.04258	-0.968497	-0.887694	1.31866	0.835187	0.992817	-0.587891	1.39088	0.534103	1.4501	0.609934	1.09405	0.938816
M286T36	-0.695206	0.224577	-0.614956	0.108298	-0.684228	0.0111838	0.0744612	0.0356266	0.449738	0.383739	-0.662253	-0.500988	3.05761	2.27714	-0.59574	-0.465194	-0.682401	-0.586791	-0.605043	-0.52957
M286T382	-0.823495	-0.997067	-0.915463	-0.956644	-0.849141	-0.894775	-0.959869	-0.868048	-0.802597	-0.847264	0.302069	1.08601	0.139978	1.02904	0.385089	1.60315	0.553408	1.7155	0.553106	1.54701
M286T389	1.82674	0.564769	0.529161	-0.0689308	0.142765	1.01256	0.862672	0.723051	0.705518	0.694175	-1.1762	-0.000822586	-1.40996	0.121167	-1.84098	-0.126412	-1.7143	0.317612	-1.37508	0.212488
M286T429	-0.474715	-0.566046	-0.522144	-0.538304	-0.456346	-0.522784	-0.431556	-0.557397	-0.541005	-0.48434	-0.446679	1.16256	-0.398993	1.52984	-0.391465	1.08678	-0.353403	0.0626987	-0.426334	3.26963
M286T43	-0.825708	-0.725917	-0.750131	-0.842684	-0.82963	-0.912621	-0.586741	-0.818383	-1.00131	-1.00295	0.281547	1.55536	1.85984	0.155368	0.39503	0.663933	2.18726	0.592815	0.499677	0.105247
M286T508	-0.242811	-0.776566	-1.20557	-0.629423	-0.381144	-0.448404	-0.558136	-0.49269	0.281166	0.462442	-0.654174	2.38548	-0.709158	1.35008	-0.831351	1.75402	-0.59196	0.875337	-0.763419	1.17628
M287T145	-0.215756	-0.238086	-0.305178	-0.138406	-0.788462	1.37941	-1.01014	-0.0905993	-0.218743	0.0561323	-0.844217	-0.0225131	-0.312218	0.131364	0.727588	0.45506	-0.589812	3.4872	-0.868987	-0.59364
M287T153	-0.925528	-0.910411	-0.903395	-0.868251	-0.924113	-0.878546	-0.911586	-0.871796	-0.945522	-0.878564	1.86754	0.562218	1.11655	0.435198	0.988122	0.633159	1.71255	0.932213	0.114639	0.65553
M287T169	0.00345749	-0.352578	0.0309944	-0.146789	-0.592279	-0.831705	-0.8202	-0.780404	-0.603299	-0.279614	1.60986	1.96747	1.68118	1.3393	0.367308	0.30038	-1.33914	-1.4539	0.608292	-0.708343
M287T174	-0.361556	-0.189187	-0.0511854	-0.621108	-0.458935	-0.737475	-1.03943	-0.723739	-0.71438	-0.783766	0.467844	2.25294	1.90624	1.92876	0.312595	0.0841146	0.455892	0.227795	-1.1136	-0.841815
M287T176	0.77126	-0.00406876	0.0610722	0.899786	0.464251	1.05639	1.15776	1.32957	0.223016	1.12899	-1.94722	-0.372253	0.108348	-0.500549	-0.0574028	-1.88495	0.0936751	-0.283712	-1.97988	-0.264087
M287T182	2.81776	-0.434855	-0.735915	-0.251106	2.7165	-0.2277	-0.173606	-0.179979	-0.350125	0.214805	-0.357479	-0.811573	0.691835	-0.543755	-0.518561	-0.589415	-0.374787	-0.181394	-0.3786	-0.33205
M287T198	-0.1693	-0.833567	-1.03603	-0.799875	-0.861279	-0.447106	-1.33445	-1.678	-0.500184	-0.0507921	-0.0133143	0.932174	0.203437	1.03988	0.302619	2.42775	0.390912	1.1895	0.138451	1.09916
M287T247	-0.759041	-0.465361	0.0132725	0.377483	-0.471794	-1.20446	0.26735	-0.259761	-0.102373	-0.826919	0.839795	-1.28376	1.76555	1.02149	0.842452	-1.26385	1.21152	0.906848	1.15556	-1.764
M287T285	0.455382	0.583275	0.151827	0.721253	0.583949	2.05565	1.04453	1.07229	0.911284	0.949121	-0.756385	-2.04646	-0.88572	-0.594095	-0.645615	-0.370593	-1.01661	-0.376541	-1.08695	-0.749598
M287T318	-0.715557	1.58321	0.15184	0.828022	0.0653617	1.23386	1.68037	1.58197	-1.03462	1.3953	-1.0838	-0.453674	-0.903642	-0.323607	-0.516342	-0.721541	-0.785831	-0.21364	-1.09365	-0.674028
M287T326	-1.42423	-0.104489	-0.985092	0.356336	-0.800581	-1.19126	-0.225496	0.737307	-0.600885	-1.36019	-0.165324	-0.212382	2.28235	-0.314364	0.521183	0.247963	0.442909	0.374916	2.21464	0.206692
M287T346	-1.40723	-0.195418	-1.30086	-0.184134	-0.169284	-0.386913	-0.606486	-0.21703	-1.26693	-0.314753	1.55747	-0.37915	1.47692	-0.439952	1.38676	-0.333792	1.68122	-0.320703	1.72037	-0.300106
M287T382	-0.780764	-1.028	-0.771636	-0.980423	-0.869596	-0.94665	-1.01982	-0.914806	-0.818448	-0.866977	0.200424	1.11096	0.351277	1.29043	0.420313	1.45108	0.445042	1.59699	0.584306	1.5463
M287T389	1.32372	0.245392	-0.899856	-0.251776	-0.708773	1.19915	0.583696	1.07487	1.22353	0.655218	-1.70256	0.23841	-1.64628	-0.361296	-1.37544	0.208533	-1.2592	1.01399	0.724357	-0.28569
M287T429	-0.656576	-0.794316	-0.544933	-0.688287	-0.691401	-0.78875	-0.238275	-0.17501	-0.359093	-0.186733	-0.561419	1.11015	-0.417394	0.80855	-0.372641	1.17196	-0.602544	2.86454	-0.607175	1.72934
M287T43	-1.06942	-0.91197	-0.989398	-0.862755	-1.01081	-0.896996	-0.906843	-0.92522	-1.01752	-0.93048	0.68667	0.962505	1.31128	0.892891	1.39462	0.797238	1.1897	0.79547	1.09235	0.398686
M288T154	-1.12704	-0.806882	-0.875243	-0.811511	-1.22462	-0.745595	-0.709793	-0.725862	-1.08082	-0.864594	1.63819	0.350394	1.26295	1.1542	1.16735	0.230333	1.01729	0.399901	1.49789	0.253459
M288T169	-0.384999	1.20356	-0.441666	1.34798	-0.429253	1.47023	1.69697	1.48817	-0.380366	1.62171	-0.723477	-0.699049	-0.7536	-0.703798	-0.751953	-0.720927	-0.706491	-0.709778	-0.711417	-0.711853
M288T176	1.20028	0.448803	0.297544	0.945566	0.757185	1.66354	0.935328	1.35135	0.522388	1.00677	-1.10241	-1.13184	-0.794582	-0.704687	-0.418331	-1.27875	-0.548949	-1.1075	-1.00666	-1.03505
M288T189	1.26313	-0.270847	0.624554	-1.69918	1.49543	-0.67775	-1.19916	-0.776339	0.860039	-1.50096	-0.582033	0.113247	-0.546476	1.79245	0.595288	0.670035	-0.640428	0.492227	-0.715849	0.702622
M288T211	1.9009	0.731025	1.6071	0.399135	1.14606	0.585924	0.415157	0.868978	1.41869	-0.752623	-0.842189	-0.812105	-0.717462	-0.801774	-0.842482	-0.870404	-0.835645	-0.879187	-0.904895	-0.81419
M288T224	-0.799171	-0.962936	-0.943045	-0.936635	-0.912068	-0.929662	-0.974223	-0.913537	-0.961454	-0.829188	0.603868	0.466467	1.50948	1.29313	1.52193	0.596719	1.41386	0.617414	0.982735	0.156315
M288T247	-0.110786	1.5103	1.58233	0.498062	1.10362	-1.93526	-0.240102	0.153758	0.324811	-2.27132	0.234889	-0.520913	0.594443	0.519159	0.621005	-0.43934	0.326391	-1.12495	0.0367404	-0.862839
M288T252	-0.970132	-1.98461	0.150622	-1.15796	-0.139292	-0.543508	-0.831276	-0.808052	2.79098	-0.426737	0.488782	0.476387	0.576536	1.13496	0.0179578	0.730684	0.643792	-0.201207	0.182946	-0.130885
M288T257	-0.576155	-0.321808	0.834283	-0.705158	-0.323318	0.894919	-0.456372	-0.632567	-0.577786	-0.597247	-0.684794	-0.440901	1.51013	-0.64153	2.5186	2.09332	-0.314881	-0.675876	-0.203848	-0.699007
M288T286	-0.167134	-0.996611	-0.325739	2.61338	-0.535305	-0.920441	-1.08416	1.24069	-0.758536	0.290021	0.12033	-0.348973	-1.70688	0.897694	0.408221	-0.313605	0.597263	0.428978	-0.646001	1.20681
M288T346	-1.56041	-0.1155	-1.12507	0.941419	-0.959747	0.689593	1.28264	-0.514308	-1.29738	0.314468	1.13522	-0.633946	1.20882	-1.21501	1.04655	-0.446541	1.08795	-0.542595	1.26373	-0.559882
M288T356	-0.764124	-0.412099	-0.584568	-0.0992303	-0.430491	-0.0582135	-0.209059	-0.2823	-0.620392	-0.309569	-0.827134	1.45615	-1.03036	1.58252	-0.970542	1.98059	-0.673059	1.6439	-0.819937	1.42792
M288T374	-0.589216	-1.15428	-0.711913	-1.06217	-0.80348	-1.12661	-1.10262	-1.06315	-0.825087	-0.935004	1.25301	0.969798	0.434658	0.968374	0.866735	1.0664	0.770726	1.40095	0.353643	1.28924
M289T170	-0.566319	1.13906	-0.600853	1.60442	-0.839046	1.17464	1.31635	1.87346	-0.788375	1.36852	-0.377569	-0.260843	-1.07644	-0.895183	-0.241723	-0.232079	-0.300659	-0.989754	-1.11095	-0.196644
M289T187	-0.0997881	-1.02132	-0.282078	-0.250487	-0.711071	-0.171018	-0.249946	-0.0894545	-1.23065	0.10274	-0.462921	-0.930626	-0.546674	0.377963	0.161587	0.625501	0.2902	3.35148	-0.373064	1.50962
M289T256	-0.529115	-0.197017	-0.608381	-0.911251	-0.497709	-0.496446	-0.466698	-1.513	-2.29972	-0.731457	0.515578	1.23257	1.41221	0.0174725	1.18194	0.73732	1.27955	0.903058	0.560378	0.410713
M289T267	-0.120155	-0.606327	1.86843	0.424079	0.457605	0.327685	-0.361118	-0.230571	-0.450241	-0.262636	-1.20692	0.893064	-1.0342	0.579338	-1.62586	0.448692	-0.678504	1.98338	-1.46667	1.06094
M289T34	-0.560995	-0.785911	0.113613	-0.687969	-1.21116	-1.13033	-0.568489	-0.85443	0.488702	-0.161201	-0.379637	0.296598	1.18367	-0.502976	-0.530145	0.0894632	0.464074	2.55589	2.14342	0.0378045
M289T346	-0.598641	0.639675	-0.542693	0.235465	-1.16697	1.35392	-0.62316	0.0862863	-2.33028	-0.470366	0.716738	-0.0301515	1.30452	-0.562921	1.09091	-0.781295	0.826294	-0.272022	1.77009	-0.645399
M289T355	-0.739716	-0.360507	-0.599963	-0.0317039	-0.205088	0.0162392	0.140418	-0.159807	-0.434604	-0.159684	-0.81093	1.22267	-1.26463	1.40417	-1.18212	1.91868	-0.954129	1.6238	-0.96538	1.54228
M289T372	-0.0111057	-0.0921502	0.87792	-0.267574	0.0741485	-0.0595495	-0.407768	-0.553825	2.45976	0.974353	-1.72668	-0.49945	0.633722	-0.757881	1.74263	-0.817725	-0.948906	-0.282905	0.758236	-1.09524
M289T390	0.148937	-1.24983	0.245658	-2.2458	-0.191506	-0.865938	-1.69622	-0.824674	0.6358	-1.07722	0.221077	0.372981	0.628252	0.949924	0.880942	1.1288	0.326272	1.21637	0.306045	1.09012
M289T414	-0.664032	-0.240034	-0.761504	1.46776	-1.02073	1.2127	-0.316999	0.806523	-1.21509	-0.220678	1.01785	-1.7217	-0.436444	1.93191	0.0669403	1.15562	-0.755959	-0.535467	-0.529975	0.759299
M289T426	-0.864113	-0.882501	-1.12926	-0.855244	-0.724881	-0.850408	-0.978831	-1.02251	-0.894614	-0.984794	0.755964	0.990512	1.53661	0.849868	1.67643	0.424095	1.35635	0.411983	0.824135	0.361197
M289T429	0.0817075	-1.52429	-0.667091	0.303276	-1.02909	0.105205	1.45825	1.02028	1.44024	-0.547333	-1.56096	-0.0586403	-0.464691	0.0807156	-1.48414	-0.425494	0.441257	1.95541	0.629751	0.245622
M289T435	-0.717237	-1.12285	-0.795793	-1.04325	-1.10847	-0.981714	-1.09586	-1.00728	-0.734403	-1.02771	0.720798	0.949213	1.27772	0.988864	1.14483	0.952924	0.834337	0.891203	0.903138	0.971535
M289T44	-0.997008	-0.115267	-0.867795	-0.29531	-0.394652	-1.22175	-0.37047	-0.544108	-0.767092	-0.849788	1.67206	1.61925	1.19927	1.29942	-0.540287	1.39164	-0.764711	0.626629	0.96159	-1.04162
M289T448	-0.90336	-0.0718564	0.608092	-0.327718	-1.04883	-1.16562	-0.855283	-0.0522746	-0.388345	-0.709817	-1.09418	1.24878	1.02902	-0.0951454	-0.581116	-0.17186	1.18024	2.65715	1.0542	-0.312086
M290T171	0.229744	-0.214885	-0.279351	-0.480163	-0.52633	-0.169966	0.752523	1.13068	0.571477	3.30212	-1.36444	0.194897	-0.733578	-0.992859	-1.29254	-0.113388	0.173687	-0.0525972	0.108654	-0.243682
M290T187	0.207286	1.14145	-1.49937	0.709087	0.339142	1.44841	1.41646	1.10431	0.0942666	0.507984	-0.585443	0.455427	-0.75406	0.0320712	-0.971369	-0.0872941	-0.940785	0.300344	-0.485784	-2.43213
M290T257	0.351766	1.18639	1.62644	0.965655	0.98551	0.973492	1.02987	0.759069	0.751745	0.71248	-0.806007	-1.25398	-0.759792	-1.00494	-0.582211	-1.17771	-0.841764	-1.17046	-0.622601	-1.12295
M290T258	-0.981295	-0.192667	-1.20391	-0.819745	-0.282075	-0.365365	-1.44835	-0.697181	-0.698771	-0.973729	-0.12786	0.142439	0.960269	2.35968	1.45637	0.20364	1.03042	-0.0607707	1.32238	0.376516
M290T346	0.294432	0.206858	-0.100355	0.513767	-0.424757	-0.201227	-0.589026	-1.08268	-0.647791	1.52736	0.141065	-0.136471	2.17499	-0.96547	1.13893	-1.4878	1.02706	-1.88242	-0.0464041	0.539929
M290T348	-1.08609	0.905141	-1.959	2.01591	0.0654573	0.211667	1.93218	0.250062	-1.18859	-0.61254	-0.412577	1.17757	0.275236	0.290212	0.473499	-0.325942	0.0199052	-0.684663	-0.528146	-0.819295
M290T372	-0.29544	0.420745	-0.281328	0.0639551	0.308136	1.23293	1.37873	1.5532	0.398901	1.1051	-1.6408	-0.921694	-2.31308	-0.438312	0.705154	-0.328658	-0.397021	-0.253177	0.684493	-0.98182
M290T403	-0.647031	-0.667488	-0.886928	-0.704875	-0.745537	-0.900744	-0.916988	-0.77911	-0.999205	-0.733603	1.25413	0.563102	2.52262	0.467877	1.85766	0.246346	0.284694	0.599955	-0.0785287	0.263658
M290T410	-0.395319	-0.73817	-0.684023	-0.536808	-0.519527	-0.4955	-1.03034	-0.346017	-0.188424	-0.757786	0.277708	0.906287	0.17752	1.67752	0.449411	1.64852	-2.21934	0.991492	0.158275	1.62452
M290T454	-0.811118	-0.922301	-0.913144	-0.946527	-0.827901	-0.403692	-1.05066	-0.92373	-0.967407	-0.945164	1.80242	1.13316	0.0791356	1.06478	1.22548	1.24286	1.47926	0.293218	0.364324	0.027011
M291T149	-0.332894	3.82849	-0.628757	-0.41008	-0.583171	-0.269432	-0.293764	-0.106775	-0.407673	-0.0636822	-0.337919	-0.37168	1.46144	-0.337356	0.000769502	-0.241433	-0.593711	0.0571813	-0.143307	-0.226249
M291T171	-0.400369	-0.217183	-0.62492	0.100068	-0.786677	-0.335043	-0.627041	-0.40207	-0.243153	-0.352262	0.156707	0.625719	-0.946187	0.0722134	-0.176125	2.65842	-0.0199263	-0.322077	2.75179	-0.91189
M291T255	-0.279173	-0.759337	-0.741457	-0.661732	0.640154	0.819465	-0.512036	-0.593704	-0.608632	0.739317	-0.737177	-0.709689	-0.155061	1.55901	2.19688	-0.488984	-0.525338	-0.747259	-0.65275	2.21751
M291T256	-0.580758	-0.467611	-0.415342	-0.874718	-0.470876	-0.352163	-0.739358	-1.08113	-0.803329	-1.05875	0.229316	0.317161	0.624153	0.380303	0.428782	0.572476	3.46917	0.0790351	0.656491	0.0871558
M291T257	0.647427	1.84404	0.478604	-0.125341	0.134266	0.402855	2.70318	1.00626	-0.0538726	0.522813	-0.256916	-0.798017	-0.619278	-0.819934	-0.87277	-0.600946	-0.998421	-0.907367	-0.976261	-0.710322
M291T282	-0.982894	-0.676216	0.491366	-1.06991	-0.712849	-0.798025	-0.668634	-1.16031	-0.903395	-1.79936	0.00134813	1.69298	0.705384	1.2577	0.707496	1.30195	0.148565	0.741421	0.874259	0.849115
M291T298_2	-0.895197	-0.756283	-0.769965	-0.716426	-0.328225	-0.73015	-0.856652	-1.0025	-0.938456	-0.935498	-0.480028	1.60421	1.35713	0.313946	2.17966	0.562598	0.290158	1.52299	0.256573	0.322119
M291T32	-1.11768	-0.797673	-0.703582	-0.516295	-0.781473	-1.18734	-1.21187	-0.424512	0.0116337	-1.01367	0.480962	0.464518	1.64224	0.815262	0.849643	-0.27876	0.795754	2.31069	0.985265	-0.323109
M291T326	-0.86786	-0.696571	-0.0731796	0.078683	-0.291536	-0.077626	-1.24343	-0.266904	-0.248095	-0.0200044	-0.530088	2.30623	-0.367714	-0.881426	1.96509	0.236317	0.723843	1.88587	-0.55217	-1.07942
M291T327	-1.71574	-0.173667	-1.19977	-0.751099	-0.0437324	-1.48566	-1.34838	-0.861295	-0.642464	-0.752629	0.613493	0.840382	0.873259	0.987024	0.936348	0.982952	0.810646	0.832065	0.87442	1.22384
M291T332	-0.800204	-1.07539	-1.06748	-1.11051	-0.978776	-0.557078	-0.655709	-1.15616	-1.30602	-0.685795	1.33497	0.752531	1.01157	0.610088	1.08027	0.63946	0.803464	0.830134	1.51815	0.812498
M291T342_1	0.154137	1.56105	1.189	1.79279	0.511723	1.53363	1.1747	-1.84442	0.190901	0.133979	-0.708516	-0.292927	-0.392258	-0.479699	-0.919085	-0.698156	-0.762271	-0.872663	-0.58085	-0.691059
M291T342_2	1.35049	0.409953	0.741896	0.553727	1.31727	1.01889	0.757246	1.0063	0.120254	1.08732	-1.48485	-0.793882	-1.39956	-0.827387	-1.13326	-1.14584	-1.50556	-0.401717	0.300835	0.0278911
M291T35	0.042262	-0.413691	-0.540338	-0.665209	-0.716121	-0.680441	-0.661294	-0.498756	-1.29962	-0.341673	-0.619241	0.745738	-1.0461	0.818708	-0.514329	0.824679	2.00541	0.0944328	2.41852	1.04706
M291T413	-0.728077	1.06644	-0.905124	1.16686	-0.74646	1.47271	1.87211	1.46978	-0.717598	1.73031	-0.609088	-0.604725	-0.668502	-0.591962	-0.572932	-0.531751	-0.562835	-0.502205	-0.526598	-0.510351
M291T414	-1.33394	0.415556	-1.50577	-0.495627	0.601024	0.592296	1.40996	-0.364853	-1.19444	-0.57477	-0.524761	0.489841	-0.456555	1.41681	0.0162057	1.91914	-0.0201949	1.16087	-1.47531	-0.0754805
M291T439	-0.379776	1.41868	-0.687186	1.36432	-0.386507	1.47114	1.28442	1.64146	-0.47172	1.67881	-0.695429	-0.705627	-0.693133	-0.699561	-0.706017	-0.6927	-0.705588	-0.689026	-0.704595	-0.641965
M291T66	1.94864	1.6079	1.54005	0.278717	-0.0809296	0.250664	-0.520008	0.71682	-0.668671	0.650761	1.10619	-1.23642	0.19754	-1.05504	-0.584683	-1.26695	-0.525942	-1.06437	-0.23167	-1.06259
M292T255	-0.630863	1.00766	-0.529133	-0.314142	-0.264562	-0.390405	-0.314004	3.84629	-0.500532	-0.657338	-0.474149	-0.571592	0.00089467	-0.42167	0.241178	0.0166606	0.393195	0.358824	-0.503392	-0.292924
M292T343	-0.76046	0.490931	0.453074	0.786377	1.44599	0.509859	2.21214	0.90217	0.477389	0.0972812	-1.42886	-1.1756	-1.39695	-0.591538	0.00563284	-0.358305	0.659269	-0.561088	-0.214063	-1.55326
M292T35	-0.367569	1.13055	-0.297315	0.182993	0.0862112	2.50965	2.40743	0.12021	-0.578804	0.519238	-0.0998205	-1.00615	-0.200825	-1.26902	-0.251943	-0.404177	-0.25075	-0.669708	-0.539314	-1.02088
M292T413	-0.29106	1.66884	0.0457482	1.86118	-0.361632	0.878445	1.37649	1.8683	-0.266977	0.584904	-0.9001	-0.889924	-0.347456	-1.04074	-1.02295	-0.579355	-0.679421	-0.474512	-0.533119	-0.896666
M292T429	-0.387817	-1.00616	0.0775214	-0.350322	-0.161041	-0.269538	0.289512	-0.17435	-0.593259	-0.586681	-1.79807	1.75502	0.345029	0.00293765	-1.28042	1.51291	1.57153	1.21106	1.03689	-1.19476
M292T439	-0.428081	1.44129	-0.567104	1.1578	-0.410607	1.11643	2.1496	1.54207	-0.449162	1.31617	-0.692538	-0.708088	-0.614656	-0.691733	-0.690991	-0.726266	-0.725616	-0.640786	-0.665113	-0.712606
M293T182	-0.10605	-0.623703	-0.446941	-0.187948	-0.215512	0.0886631	0.676276	0.223354	-0.280515	0.172902	-0.770751	1.80307	2.21773	2.10729	-1.07205	-1.23754	-0.917108	-0.903009	-0.346542	-0.181621
M293T199	0.65984	1.17043	1.56052	1.02547	1.35584	1.02933	1.37803	0.507878	-0.983527	0.715378	-0.875463	-0.88619	-0.880237	-0.909051	-0.856604	-0.902722	-0.726799	-0.847337	-0.922963	-0.611833
M293T245	-0.903223	-1.09694	-0.836639	-1.15915	-0.896613	-0.818753	-0.939151	-1.13991	-0.904278	-0.899615	0.867631	0.732027	1.28928	1.11393	1.28975	1.06768	0.989568	0.728852	0.740277	0.775266
M293T261	-0.638394	0.809587	2.07041	-0.801567	0.661615	-0.802738	-0.157133	-1.60954	0.100718	-1.28514	0.4287	2.35584	-0.0810416	-0.748778	0.445476	-0.392647	-0.0165665	-0.855691	0.00440488	0.51248
M293T284	-1.14901	-0.701809	-0.210857	1.22072	0.9826	-0.590019	-1.31129	-0.475323	-0.0747441	-0.496986	2.22378	-1.29122	0.113691	1.54027	-0.228575	-0.555441	0.246974	-0.470851	-0.320213	1.5483
M293T301	-0.713292	-0.264978	-0.390805	-0.866115	-1.22238	-0.66206	-1.31609	-0.992907	-0.915101	-0.548648	0.247273	1.8757	0.210174	1.39124	-0.0546546	1.42483	-0.181169	1.28954	0.132649	1.55679
M293T324	1.33344	-0.623238	0.00590418	-2.27767	0.451064	0.00362211	0.610386	-0.747049	1.36305	0.359331	-0.392213	-0.744626	-1.64233	-1.14289	0.151284	0.603154	-0.135436	0.738994	0.456284	1.62895
M293T332	-1.01474	-1.19645	-0.283724	-1.49605	-1.10504	-0.0242139	-1.33706	0.0937012	0.587936	-0.810109	1.49973	-0.0833714	0.152666	-0.559159	0.135841	0.381104	0.675532	0.83835	1.798	1.74706
M293T335	-1.088	0.239253	-0.747919	0.0951597	0.823792	1.9113	1.92945	-0.114762	0.305188	-0.312489	-0.166396	0.365509	-0.799236	0.832801	-0.253172	-0.100324	-1.60461	1.10261	-1.77919	-0.638961
M293T340	2.02931	0.0106053	1.11757	0.303686	-0.140284	2.11034	-0.303682	-0.443224	0.63665	1.79572	-0.793445	-0.656317	-0.80316	-0.60573	-0.80828	-0.659894	-0.804158	-0.565827	-0.790195	-0.629684
M293T355	-0.776527	2.74542	-0.191713	-1.47045	0.57176	0.920843	0.0794364	-0.765324	1.36686	0.359675	-0.595443	0.910685	-1.0461	-0.529793	-0.724824	0.105333	-1.02218	0.560944	-0.647377	0.148787
M293T392	0.184155	0.543385	0.82907	0.37474	0.948597	0.98505	0.944678	1.18631	1.77919	0.795934	-1.07234	-1.2318	0.0488079	-1.16387	-0.276397	-1.04906	-0.629275	-1.38741	-0.307211	-1.50256
M293T414	-1.33747	-0.218946	-0.456827	1.32408	-1.12606	0.0105556	2.47682	-0.300678	-0.567847	-1.0846	-0.812681	-0.702513	0.283061	0.466213	0.762676	1.81236	-0.652692	0.579559	-0.341993	-0.113012
M293T429_1	1.4995	1.14566	0.40904	1.83621	-0.457546	0.911566	1.72144	0.942856	-0.917402	-0.373852	-0.711712	-1.01283	-0.956146	-0.992337	-0.89044	-0.796249	-0.794072	-0.314933	-0.575531	0.326786
M293T430	1.35739	-0.906136	1.14333	1.27547	1.25314	1.04429	0.068755	0.692048	0.455198	0.428091	-0.3733	-2.04449	-1.51073	-0.718372	-0.124083	-0.496774	-0.624113	0.69312	-0.408308	-1.20452
M293T64	1.35061	-0.91261	-0.93884	1.52747	1.4284	-0.879726	1.65784	1.48016	1.32359	-0.891543	-0.395664	-0.637452	-0.407241	-0.652134	-0.428157	-0.65911	-0.379828	-0.626872	-0.307076	-0.651804
M294T247	-0.840278	-0.805296	-1.00185	-1.1541	-0.829315	-0.80696	-0.788361	-0.909773	-0.916842	-0.808904	1.04411	0.199057	1.23007	0.860703	1.66052	0.551265	1.98345	0.295702	0.625261	0.411534
M294T280	0.972023	-0.576035	-0.212015	-1.41081	-0.648348	-1.23901	-1.40217	-0.569013	0.0989096	0.910185	1.16946	0.378375	0.133692	-0.0439612	0.262142	0.907482	1.18543	1.76164	0.225253	-1.90322
M294T31	-0.295151	-1.11525	0.046214	-0.327071	0.824263	-0.542382	0.268087	-0.0289386	0.210546	-0.293311	-1.87267	1.2295	0.328641	-0.473482	0.659482	-2.20417	1.20672	1.83395	-0.348461	0.893496
M294T324	1.68138	0.644924	1.4163	0.225526	1.54567	-0.056012	0.290466	-0.211456	1.30266	1.29078	-1.3095	-0.331152	-1.06772	-0.665806	-0.971996	-0.472718	-1.2073	-0.515665	-1.15126	-0.437105
M294T342	-0.968273	-0.70479	-0.777451	-0.859533	-0.78759	-0.889775	-0.822934	-0.95794	-0.874352	-0.989733	0.310872	1.00909	0.946082	2.21229	0.723862	1.82715	0.540624	0.414251	0.448599	0.199561
M294T358	-0.824452	-0.548547	-0.387728	1.10596	1.24176	0.326028	-0.76244	-0.875602	-0.79534	-0.681624	-1.10088	0.256174	0.0248394	2.84474	1.00047	0.781716	-0.979766	-0.080158	-0.749406	0.204243
M294T41	-1.00344	-0.768641	-0.402246	-0.772049	-0.304017	-0.761519	-0.970649	-0.829363	-0.420595	-0.803697	0.165182	2.1592	0.929158	1.00895	-0.678431	1.91715	-0.763564	1.10834	0.212335	0.977893
M294T429	0.94526	0.71591	0.581787	1.25824	0.580825	-0.0264312	1.51047	1.69089	0.549692	1.02395	-0.596933	-1.3857	-0.84709	-0.933426	-0.798675	-0.957925	-0.837088	-0.578763	-1.49107	-0.40392
M294T448	-0.476869	-0.341064	-0.777613	-1.08565	-0.697239	-1.02904	-0.755695	-1.25019	-1.08166	-1.0798	0.40421	1.92856	0.769377	1.51494	0.295173	0.280847	0.446177	1.44914	0.234065	1.25232
M295T122	0.61238	-0.869735	0.334973	-0.311606	0.928054	0.16796	0.186918	0.0882082	0.981253	0.264219	-1.84814	0.208457	-1.4709	0.84403	-1.14422	1.23155	-1.15078	1.21178	-1.49341	1.229
M295T148_1	0.753708	-1.2359	2.16043	-1.12377	0.154092	-1.21354	-1.09051	-1.11961	0.0248636	-1.22323	-0.228243	1.07324	0.0307104	0.954033	-0.358652	1.04407	0.161416	1.08888	-0.626584	0.774584
M295T174_1	2.80385	1.41688	-0.700288	1.41648	-0.209466	-0.210982	0.0965936	0.28685	0.384745	1.05873	-0.506425	-0.833258	-0.511767	-0.852753	0.0339722	-1.14489	-0.151054	-0.666763	-0.815556	-0.89489
M295T174_2	-0.797452	-0.93705	-0.917064	-0.850602	-0.801155	-0.815738	-0.86177	-0.874999	-0.872446	-0.848688	1.09467	0.281575	0.786934	1.93676	0.451574	1.73878	0.177957	0.541329	0.0103017	1.55708
M295T210	0.139734	-1.11963	-1.79912	-1.13051	-0.931826	0.875493	-0.204336	0.736959	-0.956599	0.667746	0.0873745	-0.646125	-1.28685	0.989976	0.696087	2.16247	0.35571	0.814188	-0.209699	0.758966
M295T248	0.0431416	2.50628	1.66713	1.71655	0.815745	0.206396	0.493425	0.0913945	0.0642518	0.0241675	-0.863803	-0.695688	-0.371551	-0.851589	-0.756094	-0.730628	-0.841814	-0.866432	-0.77396	-0.876925
M295T257	0.598937	1.24899	-0.0466432	0.612363	1.01227	1.29527	1.33591	0.808732	1.11434	1.10505	-1.18412	-0.858219	-0.851084	-0.81324	-0.402916	-0.739715	-0.956903	-1.18811	-0.625342	-1.46557
M295T323	2.62852	0.215438	0.188556	-0.380656	0.518342	0.917678	1.43487	-0.195642	0.747499	1.27043	-0.386493	-1.02974	-1.25227	-0.706902	-0.769845	-0.494224	-1.13222	-0.639472	-0.814681	-0.119202
M295T33	0.0254032	-0.844921	0.031432	-0.420972	0.00134447	-0.701489	-0.534461	-0.666268	0.0250901	-0.607635	-0.793336	1.03979	-0.805759	2.22798	-0.87016	1.2637	-0.806166	2.06319	-0.77817	1.1514
M295T330	0.0213894	0.665775	0.331834	-1.48492	-0.553297	-1.04258	1.0342	-1.80976	-1.47913	-0.565682	0.310605	2.20844	0.966013	0.868951	0.797587	-0.297745	0.00773353	-0.0922758	-0.488455	0.601321
M295T356	-0.335134	0.779635	1.20714	1.01146	1.29068	0.232529	0.99432	0.789637	1.03434	1.54044	-1.64709	-0.638979	-0.684434	-0.340015	-0.588464	-1.61082	-0.522762	-0.829832	-0.861286	-0.821365
M295T357	0.22652	2.02108	1.32181	-0.578658	-1.19644	0.715171	-0.0806586	1.60449	-0.110973	1.45158	-1.83229	-0.209572	-0.11536	-0.384749	-1.44932	-0.370165	-0.221317	-0.430488	-0.0401887	-0.320468
M295T36	-0.551792	-0.770037	-0.50599	-0.995755	-0.798827	-1.08813	-1.02272	-1.06059	-0.640739	-1.07186	0.470586	1.90164	0.710566	1.55364	-0.0703189	0.780001	0.187921	1.41725	0.194594	1.36055
M295T391	1.33609	0.906208	1.54093	0.848639	0.857799	0.587811	0.78169	1.55871	-0.443183	0.901483	-0.737109	-1.04145	-0.607747	-1.07405	-0.704663	-1.01987	-0.818658	-1.06007	-0.758392	-1.05416
M296T174_1	-0.467492	0.0162145	-0.866687	-0.832547	-1.66999	1.11466	0.823027	0.944107	0.406331	0.725687	-0.384371	0.17897	0.711261	0.607151	1.24305	0.512092	-1.72938	-1.58976	1.27605	-1.01836
M296T174_2	-0.809474	-0.997173	-0.769143	-0.857895	-0.899459	-0.906582	-0.858166	-0.844805	-0.957965	-0.390219	0.602618	0.0984973	-0.0233261	1.70445	0.204348	0.908062	0.591083	2.3912	0.992141	0.82181
M296T247	-0.900618	-0.446511	-1.02007	-1.10178	-1.073	-0.719409	-0.74877	-1.01707	-0.94362	-0.73735	0.835002	0.685803	1.17176	0.768848	1.97324	0.832195	1.72692	0.567029	0.0268066	0.120592
M296T255	-0.494472	-1.43024	-0.872541	-0.912196	-0.808539	-0.699024	-0.701121	-0.644881	-0.506383	-0.645608	1.73139	0.248312	1.29891	-0.123423	1.92747	-0.0466324	1.47419	-0.114658	1.31449	0.00493981
M296T323	1.7266	-0.24235	-0.0552737	-0.242025	1.59389	0.80382	1.61465	1.73659	-0.734028	0.966582	-0.48842	-0.907347	-0.866823	-0.340425	-0.76911	-0.684368	-0.45418	-0.677778	-1.01354	-0.966458
M296T33	-0.235835	-0.620201	-0.0349334	-0.803027	0.376454	-1.43919	-0.61097	-0.79474	0.419777	-0.767008	-0.517216	0.403679	-0.762334	1.02143	-0.606716	1.25576	-0.533767	2.16125	-0.138656	2.22624
M296T332	-0.370152	-0.739117	-0.230085	0.561351	0.526332	0.0409927	0.418635	-2.26318	-0.721071	-1.37213	-0.12373	2.35549	-1.32667	0.556041	0.867174	1.14484	0.4749	0.102914	-0.0809374	0.178399
M296T349	-1.19327	-1.17324	1.25659	-1.1009	-0.776103	-0.748791	-1.43186	-1.0234	-0.795588	-1.16645	0.828279	0.708107	0.392391	1.00178	0.559017	0.913083	0.862236	0.970115	0.695022	1.22297
M296T35	-0.613283	-0.388061	0.274787	-0.733297	-0.665808	-0.829535	-0.304939	-1.01995	-0.969819	-0.718866	1.324	1.98491	-0.911794	-0.479061	1.97499	-0.566775	1.41639	1.06092	0.175111	-0.00993461
M296T386	0.84018	0.867993	0.124027	1.05074	0.48633	1.07306	1.24958	1.42689	0.642644	1.52174	-0.827125	-1.03879	-0.80827	-0.981964	-1.06671	-0.952225	-0.864706	-0.9648	-0.785622	-0.992964
M296T431	-0.240578	-0.0242841	1.32465	0.741842	-0.0193122	1.41861	0.917738	0.777903	0.515531	1.42328	-1.87529	0.380817	-1.08582	0.0959291	-1.60675	0.23879	-1.23195	0.00746801	-1.28681	-0.471753
M296T466	-1.17968	0.226326	-1.36979	0.128314	-1.86073	-0.223657	-0.213727	-0.882243	-1.07685	-0.250175	0.473675	0.084474	0.294244	1.03986	1.51297	1.71578	1.6914	-0.0350588	-0.589163	0.514041
M297T104	-0.683517	-0.873957	-0.734094	-0.857442	-0.716332	-0.842977	-0.794324	-0.873962	-0.717658	-0.772717	-0.0184426	0.0285464	0.634921	1.2797	-0.0873158	1.55886	0.614138	1.40025	0.0177776	2.43855
M297T134	-0.806539	-0.785251	-0.765464	-0.834998	-0.763404	-0.932701	-0.795941	-0.842745	-0.842056	-0.874958	0.335834	1.61088	0.297102	0.529424	0.333468	1.40486	0.541491	0.800187	-0.0746425	2.46545
M297T154	-0.853016	-1.29875	-0.515671	-0.695484	-0.463889	-1.46878	-0.782678	-0.779328	-0.505096	-0.523605	0.39599	1.73362	0.395976	1.82334	0.231796	1.5933	-0.393795	0.0914371	0.629489	1.38514
M297T169	-0.450961	-1.06437	1.02533	1.91336	-0.4332	-0.539383	-0.67647	0.529784	-1.59098	-0.59185	-0.0117037	-0.836673	1.57642	1.22061	-0.740336	-0.981747	1.04768	0.584181	0.793407	-0.773095
M297T176	-0.659623	-0.672497	-0.667196	-0.198067	-0.680189	-0.653605	-0.634577	-0.633897	-0.766011	-0.642224	0.00899392	0.437444	-0.131636	0.593729	1.72288	3.35743	0.250653	-0.171745	-0.0536294	0.193767
M297T197	-0.346554	-1.11625	-1.04218	-0.378465	-0.443408	-1.07345	-1.07726	-0.698675	-0.314135	2.67747	0.0648585	-0.322278	-0.163567	1.34788	0.706073	-0.0953263	-0.527208	0.761111	0.412652	1.62871
M297T198	-0.30204	-0.443257	-0.476607	2.54405	2.03679	-0.42214	-0.508891	0.64409	-0.48881	2.12776	-0.470814	-0.489929	-0.42953	-0.482526	-0.565531	-0.504495	-0.482688	-0.505641	-0.384878	-0.394912
M297T241	0.418774	-1.10399	-0.908091	-0.793269	-0.930631	-0.797126	-1.28153	-0.937445	-0.228375	-0.457689	0.462638	0.199549	-0.29967	0.29207	-0.106682	1.99545	-0.149369	1.84226	1.11195	1.67119
M297T248	0.073562	1.91788	1.70603	1.02369	0.947002	0.689772	0.619293	0.141958	0.313857	0.0650299	-1.40786	-1.33117	-1.30906	-1.31744	0.0993421	0.0929896	-1.36605	-0.122763	-0.532661	-0.303414
M297T258	-0.649179	0.307451	0.655748	0.00473654	0.807558	-0.277578	0.0245315	-0.926118	-0.393371	-1.45722	-1.16143	1.03779	1.15925	2.10147	-0.162808	0.961035	-1.16788	0.541819	-1.79985	0.394044
M297T262	-0.864808	-0.897921	-0.870385	-0.877955	-0.800643	-0.906856	-0.899804	-0.887467	-0.852362	-0.895927	1.73808	0.675198	1.04079	0.115866	1.02763	0.0738336	0.886766	0.530987	2.06505	0.599932
M297T33	-0.5439	-0.709321	-0.463712	-0.791797	-0.787293	-0.860793	-0.662593	-0.949437	-0.366045	-0.886783	-0.716388	1.53719	-0.134481	1.86185	-0.241391	1.6259	0.199682	1.57707	-0.146024	1.45826
M297T331	1.21808	-1.19073	-0.57441	-0.515409	1.85872	1.58956	1.17001	0.0802724	0.278736	0.290088	0.0885398	-1.68005	-0.536255	-0.0761695	1.06617	0.313972	-0.313803	-1.10762	-0.544249	-1.41545
M297T34	-0.931743	-0.73384	-0.890537	0.810236	-1.02946	1.34364	1.59454	-0.831024	-0.777363	-0.928757	-0.662816	0.972636	-0.36766	0.624897	-1.02258	1.2188	-0.469655	1.44758	-0.583426	1.21654
M297T376	-0.512956	-1.2776	-0.907789	-1.4434	-1.32323	-0.157219	-0.0120039	-0.961427	-0.857875	-0.74237	0.827771	1.05733	1.24326	0.67252	-0.0576257	1.40891	0.128222	0.878192	0.136178	1.90112
M297T455	1.61413	-0.608395	-0.125754	-0.445309	-0.706932	-1.1583	-0.197538	-0.561425	-0.953817	0.528829	2.51901	-0.915356	-0.267259	-0.844897	-0.664624	0.190547	-0.327676	0.349351	1.75292	0.822498
M298T103	-0.122059	1.56039	-0.198585	1.29867	-0.345135	1.28516	1.33467	1.38981	-0.193053	1.63652	-0.781882	-0.985523	-1.07859	-0.890971	-0.0102766	-0.855668	-0.826532	-0.631584	-0.877392	-0.707972
M298T136	-1.04462	0.127834	-1.25747	0.775879	-1.13186	0.216987	0.40397	0.191924	-1.29725	0.565546	0.385019	1.5765	-1.17392	0.0633411	-1.13378	0.722045	-0.128085	2.15398	-0.929887	0.913848
M298T185	0.574374	-1.26977	0.473686	1.22377	0.458615	-1.63215	-1.67292	-1.45143	0.627036	-0.541919	0.705839	0.420621	-1.93435	0.533439	0.754046	0.477067	0.384704	0.56387	0.488801	0.81667
M298T256	1.67767	0.593078	0.817647	0.563431	1.56519	0.677258	0.599702	0.697733	1.35079	0.754605	-0.935897	-0.987395	-0.724526	-0.898356	-0.925735	-0.928612	-0.969382	-0.964037	-0.995999	-0.967169
M298T258	-0.45221	1.53655	-0.964264	-1.13309	0.617611	0.917967	0.10859	-0.122425	1.06303	-0.601797	-1.12366	-1.06392	-1.14282	0.545992	-0.182757	0.659608	-0.618657	0.863515	-1.07924	2.17197
M298T285	1.15151	0.294998	-0.442602	-0.570927	0.840497	1.38136	2.17577	-0.932184	-0.194508	-0.629649	-0.6422	-0.0491536	-1.35776	-0.886782	0.698807	1.3433	0.217998	0.0304782	-1.01767	-1.41128
M298T33_1	-0.841351	-0.0327484	-0.76783	-0.160018	-0.857778	-0.861293	-0.294964	-0.0701377	-0.0292576	-0.803524	1.84801	0.109734	2.46498	-0.00905842	-0.901486	-0.294246	2.18981	-0.173855	-0.480066	-0.0349271
M298T33_2	-0.892848	-0.656931	-0.875625	-0.554625	-0.373538	-0.78812	-0.994488	-0.773629	-0.30408	-0.564802	-0.282846	1.57717	-0.341725	1.78831	0.00723815	1.58223	-0.537489	1.47794	-0.23133	1.73919
M298T350	-1.32893	0.00135928	-0.748332	1.10638	-0.0469136	0.269018	0.189216	0.0189816	-0.406779	-0.517726	-0.0733929	0.497859	-0.313552	1.49409	-0.0577231	0.140472	-3.00119	1.56971	0.381741	0.825711
M298T419	-1.13107	-0.646415	-0.192257	-0.904862	-1.04599	-0.939281	-0.618814	-1.41323	-0.664563	-0.962234	0.969539	1.29873	0.839694	0.478927	1.09694	2.07402	0.886306	0.895401	-0.196916	0.176066
M299T145	-1.18451	-1.19961	-0.807086	-0.642942	-0.531871	-0.52295	-0.695655	-0.67417	-0.896676	-1.13196	-0.106309	0.166206	0.974719	0.646137	1.92915	1.03465	1.6853	1.20729	0.981394	-0.231103
M299T148	-0.516306	-0.631251	0.201167	-0.235762	-0.306739	-0.435796	-0.933141	-1.34194	0.335643	-0.104154	-1.18297	2.619	0.819516	0.827183	0.263831	-1.0924	-0.464473	1.54241	1.17987	-0.543682
M299T162	0.615195	-0.125174	0.236647	0.144164	0.146238	-0.684766	-0.0406748	-0.519154	-0.431767	-0.269377	-0.273855	1.3246	1.18935	-0.170995	-1.21707	-0.630338	3.04223	-1.63067	-0.0406642	-0.663924
M299T183	-0.251864	-0.702906	-0.222804	-0.422716	-0.867082	-1.0949	-0.93416	-0.55554	-0.460058	-0.47423	0.848697	1.94384	1.23399	1.58653	-0.625903	-0.979894	-0.713607	0.559873	0.155825	1.97691
M299T190	-0.494244	-0.311117	-1.05488	-0.0558696	0.426293	0.487483	0.704542	0.58654	-0.661313	3.33098	-1.03441	0.477493	-0.580678	0.373559	-0.665549	0.00723617	-0.389951	0.219842	-1.51948	0.153524
M299T191	-0.403197	-1.20857	-0.383758	-0.480776	-0.926533	-0.425865	-0.227778	-0.820042	-1.46244	-0.845574	1.1799	0.5049	-0.353914	1.94187	-0.136457	0.460082	-0.354344	0.387131	1.85271	1.70265
M299T252	-0.000325171	-1.06	-0.752014	-1.0117	0.180944	-0.376341	-1.28381	-0.873676	0.75642	0.479594	-0.874408	1.65654	-0.535538	1.31252	-1.26635	1.03037	-0.596109	0.410255	1.03989	1.76373
M299T257_1	-0.600205	1.7328	-0.57374	-0.432995	-0.488294	2.71102	0.342495	-0.402903	-1.08346	-0.694587	-0.888102	-0.481215	-0.427132	-0.473285	0.197806	0.931267	1.68183	-0.555879	-0.287053	-0.208367
M299T257_2	1.02689	-0.0747198	0.770462	1.02766	2.22307	0.0628705	-0.802577	-0.42977	1.05834	1.76417	-0.380977	-0.596431	0.09618	-0.655464	-0.894884	-1.12829	-0.345032	-0.237199	-1.17812	-1.30618
M299T322	-0.036681	-0.0901479	-0.811437	0.347206	-1.22152	-0.167122	-0.489175	-0.803015	-0.661827	-0.190988	0.291055	0.828378	-0.650986	2.69086	-1.16971	1.2994	-0.926474	0.573978	-0.392581	1.58079
M299T364	-0.209765	2.97882	-0.512351	0.856183	-0.573851	1.39866	-0.197815	0.807119	-0.330207	1.003	-0.774549	-0.196374	-0.72618	-0.861175	0.057402	-0.541165	-0.299833	-1.34491	0.346506	-0.879514
M299T37	-0.627021	-0.645626	-0.72059	-0.88532	-1.11841	-0.756811	-1.19437	-0.723019	-1.09466	-1.16809	0.566924	1.04976	0.363829	0.675225	0.706182	0.873964	0.695021	0.802135	0.883525	2.31734
M299T454	-1.00786	-1.15597	-0.950482	-0.981032	-0.856233	-0.3815	-1.37259	-0.98019	-0.702177	-0.600582	1.58774	0.575597	1.02838	0.4037	0.948026	0.80871	1.3379	0.176177	1.56422	0.558172
M300T154	-0.229485	-0.766246	-0.395208	-0.289334	-1.6003	-0.838539	0.286889	0.226167	0.330771	2.21517	1.89999	-1.28109	-0.875872	-0.770044	-0.133173	-0.370156	0.347981	0.376428	1.6173	0.248756
M300T189	-0.468309	-0.405449	-0.584682	-1.29642	-2.31448	-0.318427	-0.683144	-0.257377	-0.817894	-0.495466	1.92575	0.727575	1.4683	0.0215767	0.132775	0.351368	0.466171	0.503579	0.478311	1.56625
M300T216	1.0269	0.534958	0.507534	0.372261	0.876891	2.04191	1.06131	0.835728	0.69161	1.2244	-1.01275	-0.870356	-0.776408	-0.934348	-0.744928	-1.10138	-0.981814	-0.977367	-0.851569	-0.922585
M300T321	1.52911	0.184669	-0.333167	-0.0228456	-0.582203	-0.918031	-0.544853	0.0288105	0.484829	-0.657549	3.2395	0.158493	-1.12909	-0.586865	0.769818	-0.734627	-0.840574	0.0833857	-0.498272	0.369461
M300T37	-0.155788	-1.6635	0.254499	0.622781	-0.0796467	0.912377	-1.77908	1.04884	0.13191	0.181328	-0.37659	2.19403	-1.76494	0.677598	0.0276668	0.549307	-0.443991	0.88053	-0.44141	-0.775925
M300T41	0.9292	0.0398376	2.06704	2.74761	0.0882255	-0.0422022	-0.333181	-0.203583	-0.485143	-0.136723	0.121633	0.302112	-0.129761	0.000122833	-1.30706	-0.336229	-1.6398	-0.753285	-0.828296	-0.10052
M300T429	-0.183334	1.14738	-0.688339	0.987507	0.965346	-0.722903	0.00837489	0.500198	0.178583	0.917832	-0.228121	-1.38061	0.0166603	1.22399	-1.91462	1.6234	-0.661869	-1.34058	-1.09855	0.649655
M301T122	0.0298468	0.280347	1.14898	-0.588053	1.22901	-0.417004	-0.243077	-0.178139	2.91913	0.0486344	-0.850504	-1.38784	-1.08712	-0.0206744	-1.02779	0.117583	-0.629993	0.783941	-0.782741	0.655456
M301T149	0.744217	1.89575	-0.703883	0.827799	-0.768454	1.15574	0.746012	0.97162	-0.690055	2.21867	-0.550732	-0.175765	-0.808697	-0.920188	-0.850558	-0.348346	-1.05835	-0.309646	-0.63839	-0.73675
M301T152	-0.793322	-0.895808	-0.77058	-0.840676	-0.702229	-0.992356	-0.957006	-0.856745	-0.664232	-1.05911	1.32339	-0.283518	0.639224	0.0403954	0.816024	0.559999	1.25943	1.86408	1.71304	0.600004
M301T172	0.0120268	-1.19115	-1.03282	-0.754826	-1.04955	-0.772124	-0.434746	-0.526374	-1.68269	0.101409	1.29555	1.16436	0.429266	0.930545	0.354965	-0.945815	0.564671	2.12533	0.731697	0.680273
M301T189	0.970452	-0.622375	-0.699427	-0.607925	-0.681678	-0.620753	-0.581178	-0.513304	-0.699339	-0.648911	3.52561	0.418895	-0.376288	0.244093	-0.254864	0.336787	-0.218904	0.511411	-0.456092	0.973793
M301T199	-0.265128	-0.218094	-0.609028	-1.10978	-1.14522	-1.17014	-1.02065	-0.585552	-0.887608	-0.439699	0.416479	2.15248	0.231556	0.176157	-0.527256	0.603576	0.488105	1.27641	0.490656	2.14273
M301T203	0.139755	-0.187822	-1.26549	-1.38386	-0.833379	-0.705568	-1.06774	-0.563885	-1.34662	-0.33084	-0.26173	1.55546	-0.0673785	1.36951	0.111781	1.22511	0.0500891	1.30163	0.529965	1.73102
M301T236	-0.419489	-1.0509	-0.509531	0.497656	-0.242345	-0.951518	-1.01725	-0.647876	0.610753	-0.117544	-0.423262	-0.308754	0.54838	3.27481	-0.554809	-0.577806	-0.610658	0.855845	0.88684	0.757459
M301T357	1.76275	-0.361031	-1.1439	-0.215456	-0.195857	1.47512	0.425743	-0.184098	0.951471	0.89448	-1.12478	-0.525808	-0.886846	-0.240172	-1.22967	0.167592	-1.34394	0.509626	-0.686867	1.95165
M301T358	0.317463	-0.382243	-1.03256	0.64672	0.0399205	0.4295	-0.397382	1.08929	2.54077	0.513345	0.797607	-0.646133	-1.7187	-0.752982	-1.11392	-0.219763	-1.53776	0.614289	0.610291	0.202257
M301T40_2	-1.22564	0.0299251	-0.627382	-0.81931	-0.749804	-0.848365	-0.966557	-0.951284	-0.597362	-0.82821	-0.368966	1.6151	-0.0354848	0.845013	1.72146	-0.110361	1.38562	1.41641	1.35901	-0.243821
M301T43	-0.828873	-0.0740547	0.286043	-0.357943	-1.04575	-1.04789	-1.19361	-1.33206	-0.926723	-0.363844	0.860481	1.82908	1.15236	2.07404	0.292851	0.0818107	-0.453881	0.0461999	-0.272961	1.27473
M301T450	-1.00418	-0.756091	-0.896718	-0.716966	-0.95691	-0.876336	-0.796234	-0.977692	-0.911971	-0.88308	0.755948	0.74853	0.421039	1.04712	1.541	0.672583	1.9641	0.372599	1.402	-0.148741
M302T121	-1.04039	1.0342	0.670158	-0.250421	0.718587	1.12139	-0.393878	0.849666	1.4841	1.03986	-1.74215	0.617165	-1.33146	0.31295	-1.51835	0.182047	-1.22145	0.349823	-1.06261	0.180768
M302T127	-0.604444	-0.58774	-0.953888	0.0880462	1.20693	1.22899	-0.161285	-0.712573	-1.51263	-0.329615	-0.907226	-0.319834	0.755973	1.35067	2.32297	0.887657	0.505037	-0.688148	-0.715997	-0.852896
M302T149	-0.416174	1.17849	-0.594806	1.04109	-0.771414	2.65115	1.33176	1.47823	-0.390331	0.0629879	-0.763765	-0.179811	-0.797087	-0.13749	-0.471192	-1.30285	-0.637187	-0.180551	-0.667513	-0.433544
M302T157	-0.564503	-0.691762	-0.212266	-0.645281	0.077633	-0.407494	1.43008	-0.513062	-0.547623	-0.960271	3.34502	-0.173168	0.835901	-0.475393	0.101183	-0.178687	0.685807	0.361537	-0.438155	-1.0295
M302T171	-0.418414	-0.141066	-0.285844	-0.346435	-0.10335	0.306061	0.817873	-0.333935	-0.656906	-0.17294	-0.650848	1.49055	-1.66606	1.21779	-1.96417	2.169	0.776651	0.854398	-0.274315	-0.618042
M302T202	-0.747512	-0.722608	-0.959263	-0.580267	-1.03471	-0.731469	-0.881671	-0.625649	-0.872597	-0.607008	1.10861	1.41742	-0.778559	0.735707	0.852103	0.719875	1.48056	-0.717077	1.68165	1.26246
M302T230	-0.721524	-0.921151	-0.802299	-0.887931	-0.450278	-0.771149	-0.890213	-0.715436	-0.767843	-1.08762	1.38183	-0.622259	0.578591	0.917636	0.893433	-0.627617	1.38219	1.59571	1.39437	1.12156
M302T235	0.45587	-0.434623	-1.05566	-0.785296	-0.772738	-0.368744	1.89319	2.90215	0.82278	0.592661	-0.412996	0.327205	-0.0543876	-0.41519	-0.461481	0.0160378	-0.206709	-0.20633	-1.4957	-0.340043
M302T258	0.365919	-0.58595	-0.650065	-0.637525	-0.391406	-0.861402	-0.646323	-0.271751	-0.608407	0.500856	2.08714	1.3888	-0.781364	0.298588	-0.925431	5.24372e-05	1.45147	2.02251	-1.10841	-0.64731
M302T292	-0.841726	0.736325	-0.2073	1.40761	0.0598709	1.59798	1.43785	0.428056	0.0998484	1.70655	-0.428764	-0.598213	-1.49225	0.388152	0.0249164	-1.11874	-0.0162943	-1.03805	-1.54378	-0.602055
M302T350	-1.47902	1.47954	0.124297	1.90129	0.574806	-1.54305	-1.31421	1.81395	0.0900888	-1.26159	-0.255405	0.0416006	-0.155422	0.0136142	-0.344011	0.576478	-0.291294	0.0388037	-0.724963	0.714498
M302T433	-0.136846	-0.979866	0.175614	-1.1181	-0.283774	-1.21702	-1.27657	-0.830157	-0.512464	-0.868452	-0.166259	1.74248	0.0094645	1.70458	-0.137069	1.58369	-0.291994	1.44692	0.0780764	1.07774
M302T498	1.14272	0.612078	0.649116	-0.357765	-0.459138	1.1998	-0.0977397	-0.313566	0.587125	0.737842	0.606699	0.144148	0.638246	-0.447676	-2.32205	-0.483982	0.306082	1.14183	-1.04563	-2.23814
M303T122	-0.235756	-0.532437	-0.96193	-0.364226	-0.845234	-0.772903	0.567439	-0.0207153	-0.944114	-0.591633	0.175642	1.41149	-0.147522	-0.0358264	-0.698286	-0.700301	1.52106	2.92763	-0.50381	0.751425
M303T169	-0.707285	-1.07461	-0.177851	-0.489714	-0.3711	-0.756025	-0.719583	-0.633398	-1.16705	-0.519951	-1.07493	1.10653	-0.0179347	1.41483	0.551304	0.0410306	0.783141	2.81741	0.298862	0.696326
M303T183	-0.245431	-0.433663	-0.652181	0.682983	0.0937773	-0.342261	0.330781	-0.216377	-0.755733	0.359022	-1.02375	0.198775	-0.506945	3.15033	-0.426758	1.12318	1.3206	-1.08735	-0.846475	-0.722521
M303T189	-1.37892	-0.995853	-0.605586	-0.497277	-0.499628	-0.41486	-1.05599	-0.617013	-0.560343	-0.302659	0.0714564	2.79589	-0.0555883	1.99085	0.530462	0.644259	-0.0759893	0.803764	0.174088	0.048927
M303T190	0.344235	-1.66973	1.32909	0.9086	0.906103	1.26926	1.40435	0.82858	0.876175	1.13	-0.507862	-1.28197	-0.701824	-0.585806	-0.744562	-1.36615	-0.641142	-0.408443	-0.68144	-0.407466
M303T247	-0.870301	-1.02813	-0.9003	-0.9012	-0.923998	-0.917558	-0.897552	-0.858597	-0.862303	-0.893297	1.85675	0.414162	1.40887	0.470244	1.16585	0.365254	1.27913	0.502338	1.18998	0.400662
M303T352	0.35413	-0.999374	-1.1208	-0.753883	-0.677881	-0.0836952	-0.143152	-0.587836	-0.668053	-0.141442	-0.101984	0.17304	-1.01639	0.81457	-0.0816209	3.26863	0.083172	0.856265	-0.37533	1.20163
M303T365	0.673677	1.62622	-0.0830626	1.05582	0.0531997	1.4245	0.148891	-2.13118	0.55158	-0.378084	-1.27186	0.10108	-1.25693	0.0631926	-0.452344	1.07682	0.290381	0.748677	-1.1739	-1.06669
M303T42_2	-1.52023	-1.56856	-1.12771	-1.24398	-0.831811	-0.00621944	-0.0550051	-0.262215	-0.794909	-0.421448	0.265483	1.61901	0.960892	1.20893	0.0660176	0.721435	0.23055	1.84244	0.0307222	0.886607
M303T430	-1.24629	-0.88324	0.890796	-0.774086	-0.948288	-1.27275	-1.09482	-0.99336	0.461067	1.07312	0.339428	1.65828	0.771361	1.15472	-0.720449	0.919673	0.491018	-1.29398	0.569279	0.89852
M303T440	-1.1541	-0.673426	-1.00601	-1.03319	-0.635304	-1.05004	-1.07621	-0.749158	-1.12396	-0.922525	1.26908	0.878865	1.50645	0.530751	0.937913	0.772268	1.16093	0.665966	1.12078	0.580919
M303T45	-1.0109	-0.74257	-0.947821	-0.696631	-1.07756	-0.838441	-0.767207	-0.419558	-0.552358	-0.976945	-0.193451	0.355898	0.989038	0.963951	2.31469	1.4156	1.53024	0.245996	0.547651	-0.139612
M303T574	-1.22742	-0.676398	-0.822689	-0.711711	-1.28607	-0.905618	-0.892328	-0.839991	-1.03551	-0.783368	0.0467407	1.46925	1.37585	0.973358	0.503696	0.583021	1.35331	0.88894	0.985667	1.00128
M303T76	-0.522924	0.558482	0.292578	0.871799	-0.0331016	0.164587	-0.0344967	-0.566175	-0.327875	0.0242814	-0.441681	2.11166	0.318241	-3.36291	-0.120553	0.328854	-0.222215	0.932735	-0.0295216	0.058234
M304T202	-0.963172	-0.956169	-0.954711	-0.95506	-0.963359	-0.951728	-0.951677	-0.946197	-0.957341	-0.944615	1.13665	1.08041	1.51696	0.650485	0.961796	0.608439	1.15689	0.6526	1.06862	0.711187
M304T247	-0.906531	-0.934192	-0.93166	-0.955241	-0.888312	-0.905061	-0.901271	-0.925395	-0.8791	-0.909514	1.56016	0.306462	1.41438	0.527134	1.30682	0.291148	0.997918	0.571233	1.52325	0.637772
M304T257	-0.935158	-0.981498	-0.988238	-1.01289	-0.941327	-0.936757	-0.999011	-1.007	-0.886098	-0.993987	0.964821	0.751036	0.767857	0.986235	1.31514	1.10189	0.923574	0.888367	1.01742	0.965622
M304T313	0.923164	1.63812	0.413933	1.27223	0.219111	1.11879	0.264008	0.432234	1.26621	1.50783	-0.885498	-0.880652	-0.876608	-0.860332	-0.868256	-0.891913	-0.925678	-1.09056	-0.897648	-0.878487
M304T352	1.22617	0.435698	-1.0518	-0.0144527	0.307554	0.113892	0.231995	0.867408	-1.7054	0.854804	0.245131	-0.533563	-2.46854	-1.49986	0.684103	0.029894	0.497509	-0.224128	0.697327	1.30627
M304T440	-0.687251	-0.623445	-1.07382	0.214212	-0.293331	-0.727409	-0.87473	-0.744663	-1.05601	-0.95143	0.457122	-1.02012	1.63189	2.56233	1.01504	0.0698114	0.974678	0.127148	0.44868	0.551298
M304T451	-1.24309	0.438087	1.47879	-0.462546	1.09893	0.489561	-1.17803	-1.26241	-0.461177	-0.237351	-1.60059	0.172171	2.23105	-0.0941559	-0.601082	1.29225	-0.383633	-0.103389	0.604624	-0.178006
M304T486	-1.17158	1.09682	-0.826461	1.90167	-0.882616	0.0293937	-0.231763	1.20277	-1.16229	1.1192	0.00115087	-1.19973	0.750363	-0.257724	1.21779	0.0874873	0.366767	-0.535396	0.278264	-1.78413
M305T207	-0.992034	-0.971653	-0.982969	-0.947647	-0.983412	-0.955019	-0.89379	-0.848973	-1.00641	-0.892755	0.794228	0.917523	1.48929	0.734259	1.3904	0.58082	1.24365	0.646717	1.09005	0.587724
M305T215	0.280124	1.57381	0.0824732	0.726915	0.767081	1.36633	0.0781955	1.45707	2.07967	-0.366937	-0.457659	-0.602546	-0.94319	-1.00832	-0.719396	-0.968671	-0.933937	-0.579645	-1.0664	-0.764977
M305T243	-1.4945	0.641854	-0.265429	0.17163	-0.626821	0.537219	0.1293	0.248654	-1.0618	-0.0652991	-1.04063	1.75312	-1.0228	1.70654	-0.686986	1.10827	-0.897641	1.34174	-1.19434	0.717938
M305T255	2.65217	-1.10673	-0.938831	0.436841	1.76332	-1.2599	-0.746673	-1.04949	-1.02081	-1.23986	0.220662	0.0929307	0.314834	0.382137	0.383367	0.353237	0.281114	0.131215	0.142537	0.207928
M305T256	-0.808239	-0.705705	-0.819921	-0.849461	-0.745811	-0.880912	-0.802448	-0.985628	-0.775542	-0.904811	1.18361	1.26113	1.43253	-0.610636	1.48957	1.16437	0.397054	-0.393939	1.25078	1.10401
M305T257	-0.906695	-1.01268	-0.970208	-1.05081	-0.950732	-1.01657	-0.928627	-0.972255	-0.928717	-0.956856	1.04101	0.800342	0.762266	1.07291	1.14547	0.937079	0.831601	0.887043	1.14369	1.07274
M305T267	-0.864888	-0.750903	-0.796106	-0.848016	-0.79724	-0.853591	-0.81796	-0.769186	-0.741875	-0.888684	0.031932	1.37985	0.0316691	1.68931	0.0725336	1.66407	0.117434	1.51887	0.0372716	1.58551
M305T302	0.211223	0.0202729	-0.786065	0.627071	0.529395	-0.233252	-3.25363	0.838606	1.26461	1.66457	-0.163334	-0.520322	-0.426935	0.419864	-0.457974	-0.502066	-0.276379	0.642109	-0.161112	0.563349
M305T320	-1.16842	0.348826	-0.663584	-0.553415	-1.44546	-0.680169	0.53593	-0.239886	-0.656767	-0.82082	-0.248276	1.93485	-0.334632	0.307456	-1.27399	0.974747	0.69524	1.46077	-0.0589371	1.88654
M305T372	1.16097	0.570753	0.716455	0.293301	0.679202	1.08769	0.266141	1.48503	1.47411	1.36914	-1.05313	-1.14318	-0.902869	-1.07643	-0.910354	-0.921986	-0.33914	-1.03237	-0.750713	-0.972613
M305T387	-0.372936	0.0388786	-0.531088	-0.0647396	-0.124638	2.28772	2.59477	1.25784	-0.493955	0.0705381	-0.820054	-0.628893	-0.717851	-0.529878	0.194445	0.676345	-0.781244	-0.181528	-0.968189	-0.905542
M305T427	-0.335348	1.70431	-1.00023	1.1704	-0.447529	1.63392	0.32867	1.86769	-0.377928	1.71033	-0.561604	-0.5925	-0.579164	-0.59267	-0.796083	-0.46045	-0.656105	-0.470386	-0.643013	-0.9023
M305T440	-0.903663	-1.17466	-1.12153	-1.07565	-0.718219	-0.884155	-1.03541	-1.02085	-0.667484	-0.587727	0.882273	-0.249837	1.22861	0.90468	1.36253	0.97151	1.07414	1.10329	1.05022	0.86194
M305T65	0.627284	-1.96346	1.59686	1.06755	0.173674	-2.02781	0.709899	-1.98287	-0.165455	0.33603	0.235745	0.595581	1.1547	0.0809108	0.0339891	0.443223	0.0878866	-0.389022	-0.461843	-0.152877
M306T10	-0.104106	1.60483	0.599469	0.751214	1.03178	2.44342	0.813251	0.125752	-0.180408	0.226855	-1.61373	-0.0980831	-1.18206	-0.354261	-0.176316	-0.335843	-0.565069	-0.76562	-1.25449	-0.966586
M306T175	-0.657728	-0.484746	-1.14349	-0.619435	-1.13112	-0.0558381	0.438278	0.46769	-0.710805	-0.109693	2.45619	-0.779844	-1.12099	2.25953	0.758896	-0.150258	-0.59122	0.309925	0.363502	0.501161
M306T244	-0.61571	-0.198795	-0.938129	0.198226	-0.502756	0.463801	-0.320113	-0.293587	-0.583148	-0.40565	-0.636647	0.103989	-0.779547	-0.185456	-0.57768	2.9179	0.00964331	0.73365	-0.737781	2.34779
M306T255	-0.60641	-1.29741	-1.11792	-0.826787	-0.680801	-0.937177	-0.619608	-0.699495	-0.607899	-0.894112	0.998285	0.207579	1.35155	0.506254	2.51762	1.01142	0.708343	0.426192	0.672157	-0.111779
M306T265	-1.32012	-0.895649	-1.24234	-0.242119	-0.738111	-0.92775	-0.731883	-0.839175	-1.30453	-1.09303	0.736571	0.543372	1.09155	0.816099	1.30236	0.920905	1.26977	0.681112	1.14322	0.829749
M306T267	-0.70327	-0.887896	-0.712315	-0.831236	-0.629521	-0.663292	-0.843351	-0.914297	-0.785095	-0.926198	0.0183469	1.23744	-0.0159986	1.34801	-0.0862497	2.12515	0.031091	1.21322	0.217666	1.80779
M306T320	0.370042	0.79831	1.28567	1.35938	1.04401	1.16539	1.42105	0.539844	1.10531	-1.36777	-1.3308	-0.85256	-0.918099	-0.376116	-0.705553	-0.795422	-1.01572	-0.503812	-0.94861	-0.274543
M306T366	-1.23321	-1.00014	-0.927859	-1.15271	-0.74198	-0.82033	-1.05334	0.030141	-1.34986	-0.951545	1.55101	0.593533	0.788992	0.627136	1.02888	0.769584	0.830178	0.760057	1.09552	1.15593
M306T412	-0.938581	-0.520431	-1.37143	-0.279353	-1.1951	-0.493851	0.576599	0.039692	-1.17651	-0.840345	-0.296946	1.7729	-0.302424	1.48516	1.44568	0.627202	1.70805	0.32938	-0.82925	0.259562
M306T428	-1.21307	-0.885528	-1.07956	-0.599815	-1.03404	-0.472743	-0.178187	0.556211	0.655598	-0.257014	0.0983894	0.590556	-0.690572	0.128598	-0.361126	-0.119885	3.14958	1.22498	-0.28221	0.769848
M306T64	0.283458	0.888861	1.03741	1.07352	0.589879	0.455254	1.30674	0.826054	0.557838	1.57533	-0.429605	-0.658396	-1.5371	-1.67216	-1.68534	-0.585416	-0.642186	-0.521112	-0.16073	-0.702294
M307T11	-0.356187	0.411479	1.22786	-1.00629	1.52423	1.25366	1.80128	1.38625	0.395995	0.816219	-1.01705	-0.635734	-1.23043	-0.947355	-0.283347	-0.43522	-0.606568	-0.583368	-0.859722	-0.855711
M307T207	1.17067	-2.25011	-0.139581	1.20388	-1.12696	0.635782	1.52076	-1.37991	0.503403	1.60053	-0.450337	0.124721	-0.925485	0.470658	-1.00357	0.13432	0.011504	-0.0698632	-0.194699	0.164269
M307T242	0.963107	1.38476	1.75217	0.90683	1.41074	0.00277782	0.0826433	0.112096	0.429386	-0.509169	-1.11792	0.0545033	0.96654	0.073064	-1.0044	-1.41112	-1.16869	-1.3964	-1.01967	-0.511249
M307T249	-1.75876	-0.396495	1.82071	-0.696719	-0.730238	1.5075	-1.25066	0.44212	-0.408221	-0.612341	-0.932566	1.54296	1.10625	-0.627782	0.567246	0.0874408	-0.267802	0.545692	0.828653	-0.766985
M307T268	0.190203	-0.460917	-0.336914	-0.635286	-0.0948369	0.2096	0.393617	0.364868	0.20185	0.662288	2.73007	-0.921808	2.14907	-0.387876	-1.43294	-0.174492	-0.788587	-0.532627	-1.16271	0.0274315
M307T33	-0.35779	-0.662408	-0.679193	-0.608588	-0.901351	-0.609005	-0.516792	-0.551336	-0.995959	-0.594512	1.03785	1.8339	-0.615913	0.566207	-0.831924	2.00418	0.426358	1.09082	-0.703639	1.6691
M307T34	-0.952362	-0.264384	-0.978655	-0.189991	-1.12834	-0.544687	-0.258072	-0.32617	0.344707	-0.119828	1.5513	-0.903799	0.974683	-1.48846	1.12583	1.08409	0.909553	1.33527	1.27422	-1.4449
M307T341	0.60749	1.50526	0.290644	0.82242	1.13945	1.40972	0.107344	1.56606	0.523895	1.09856	-0.688305	-0.788176	-0.953687	-1.11654	-1.00078	-0.944696	-1.01029	-0.931027	-0.826866	-0.810484
M307T355	-1.09187	-0.979378	-1.17953	-0.931748	-1.08857	-0.8237	-0.938052	-0.894661	-0.867738	-0.737009	0.705098	0.892996	0.760417	0.808248	0.823925	1.04767	0.747446	1.35651	0.885206	1.50474
M307T414	-0.958975	-0.454955	-1.42999	0.626178	-1.58996	0.823752	1.24775	-0.0531686	-1.01852	-0.659062	0.0680167	-0.481954	-0.285001	1.95145	1.06779	1.44173	-0.879128	0.363717	-0.569509	0.789858
M307T429	0.0930414	2.46413	-0.996389	0.044134	0.853546	0.464829	0.0924125	-0.206356	1.20137	-0.1577	-1.46375	-0.133566	-1.28425	0.3486	1.36279	-1.16741	-1.16326	0.322379	-0.896248	0.221693
M308T11	-0.381755	0.868857	2.25977	0.173004	1.11235	0.414754	1.60613	-0.0385735	-0.0839586	1.28158	-0.834345	-0.0131357	-0.895073	-0.85053	-0.577485	-0.52964	-1.26366	-1.41324	0.104612	-0.939659
M308T148	0.0381419	0.11027	0.880771	0.318321	1.49009	0.509033	1.17669	1.3696	0.78582	0.38747	-0.701017	-0.328299	-0.154613	-0.619178	-0.290175	0.0499391	-0.237627	-0.445069	-2.81643	-1.52373
M308T312	-0.985453	-0.672788	-1.02379	-0.609361	-1.03893	-1.23572	-0.933844	-0.790435	-0.753633	-0.91353	1.15039	0.659456	0.876165	0.16725	0.334188	0.224798	1.59343	1.63854	1.28976	1.02351
M308T325	-0.876034	-0.948131	-0.900585	-1.07885	-0.816031	-0.810357	-1.18287	-0.972742	-1.05215	-0.968173	0.697217	0.880429	0.653793	0.959807	1.03099	1.32769	1.05124	1.00582	0.780398	1.21853
M308T33	-1.01228	-1.83767	-0.672271	-0.259207	-0.318905	0.225389	0.569061	0.0589639	-0.464207	-0.128575	1.63012	0.636341	0.323843	-0.267826	0.869941	-0.387264	1.62657	-0.191495	-1.99736	1.59682
M308T341	-1.30425	1.83619	-0.954436	-0.227661	0.437802	1.80758	1.46042	1.4947	0.461664	0.485457	-0.741184	-0.0909437	-1.42122	-0.146946	-0.25364	-0.388492	-0.0957371	-0.838801	-0.702181	-0.818318
M308T355	-1.79979	-0.653716	-1.47597	-1.03046	-1.11872	-0.863568	-0.187418	-0.832765	-0.446783	0.201473	-0.0244745	0.628022	0.894189	0.966764	0.55123	1.04031	0.846437	0.458328	0.861026	1.98589
M308T381	-0.896797	-0.949578	-0.603862	-0.952445	-0.757308	-0.866904	-0.871935	-1.05379	-0.982596	-0.877154	1.29019	0.371725	1.46566	0.333302	1.54563	0.253363	1.61487	0.324959	1.33673	0.275944
M308T389	1.11739	0.655095	1.13408	0.983718	1.12825	0.941777	0.778519	0.506671	0.92475	0.845574	-0.186958	-1.33801	-0.524719	-1.4482	-0.664967	-1.24584	-0.403888	-1.44652	-0.385993	-1.37073
M308T42	-1.00867	0.866558	-0.0546914	1.15816	-0.277041	0.645768	0.356475	0.17752	-0.334022	-0.0213962	-0.521376	-1.85083	1.54475	1.39843	-1.27848	0.535442	0.188116	0.460798	0.220434	-2.20594
M308T485	1.69919	0.530579	2.13183	0.603499	1.53791	0.339082	0.0614853	-0.0159806	1.04608	-0.228302	-0.698651	-0.808489	0.120132	-1.16588	-0.49061	-0.885524	-0.623139	-1.00097	-1.22634	-0.925895
M309T135	-1.37322	-0.927084	-1.15993	-0.320681	-0.807139	-0.210567	-0.557889	-0.673405	-1.26178	-0.742136	1.28564	0.187634	1.33897	0.177078	1.71839	0.322728	1.60401	0.0200246	1.43442	-0.0550532
M309T147_2	-1.00682	0.123985	-0.55407	0.157407	-0.235295	0.942398	0.573897	2.66786	-0.57352	1.22557	0.233619	-0.158271	-1.7604	0.0793663	-0.165111	0.324757	-0.129271	-0.306478	0.495375	-1.935
M309T183	-0.12695	0.576039	0.165791	0.416714	-0.276785	0.00598053	0.109808	0.0653877	-0.051369	0.282299	0.905735	-0.939963	-2.47471	0.498776	1.58995	0.689579	-1.13248	0.438729	1.27867	-2.02121
M309T258	0.505949	0.415719	-0.124951	-0.165752	-0.0436701	0.281172	0.668413	1.82954	1.2485	0.816879	-1.93504	-1.27781	-1.18581	-0.570145	-1.5947	0.696314	-0.301898	1.1217	-0.850836	0.466418
M309T317	1.11743	-0.304156	0.63709	0.616175	1.69194	2.10227	0.779652	-1.16095	0.0856207	-1.63136	0.589533	-0.290333	-0.49199	-0.258014	-0.520591	0.724743	-0.972608	-1.03664	-0.869771	-0.808038
M309T32	-1.15648	-0.722611	-0.388674	-0.25094	-0.446056	-0.535453	-0.174081	-0.302133	-1.05408	-0.0917015	-1.27587	-1.10168	1.07332	1.04336	1.14956	0.983101	1.8976	1.46131	0.967348	-1.07583
M309T331	-1.56518	-0.352602	-1.03142	1.03553	-0.567328	-1.42546	-1.31234	-0.847339	-0.121996	0.158249	0.563437	0.116672	0.983521	2.11757	0.99288	-0.48676	-0.443425	0.545926	1.37272	0.26735
M309T340	0.751893	0.703062	0.654408	0.632986	0.845205	-0.533885	2.29038	-0.123863	-0.453815	2.31152	-0.799862	-0.695192	-0.463356	-0.499547	-0.793733	-0.900205	-0.682235	-0.465592	-0.96288	-0.815293
M309T35	-0.0389344	0.0475797	-0.567182	-0.668643	-0.274338	-0.777711	-0.0374267	0.221146	-0.555573	-0.713775	-0.627888	0.834017	-0.731635	0.192879	-0.641034	0.3757	3.73594	0.38868	-0.495098	0.333299
M309T352	0.519251	0.984482	-0.466733	-0.287813	-0.72163	0.401068	2.34062	0.787755	-0.739372	-0.560838	1.84202	-0.491046	-0.169415	-0.723166	-1.40596	-0.0318681	1.06202	-0.431511	-1.46432	-0.443551
M309T355	1.0193	-0.699589	0.248289	0.536461	0.256974	-1.69872	-0.341747	-0.118474	-2.11489	-1.2665	-0.882361	1.28364	0.637398	-0.379049	0.847746	0.145954	-0.480944	0.741441	1.80347	0.461593
M309T389	1.37993	0.482839	1.21073	0.817543	0.550463	0.827308	1.15197	1.31042	0.182902	0.665895	-0.561915	-1.64066	-0.438764	-1.52694	-0.0120833	-1.27893	-0.392899	-1.38644	-0.475417	-0.865956
M309T429	0.682697	0.433906	-0.130738	0.660624	-0.481013	1.44267	0.959852	1.73696	0.231269	1.87042	0.00652347	-0.626402	-0.780757	-1.53502	-0.433139	-1.3069	-0.945332	-0.164094	-0.263057	-1.35848
M309T77	-0.772607	-1.05714	-0.984516	-0.991095	-0.97104	-0.908322	-0.988782	-0.949038	-0.80838	-0.747761	1.53139	0.335462	0.98401	0.414267	1.16475	0.507896	1.11951	0.630205	1.75026	0.740943
M310T135	-0.807978	1.45881	0.811198	1.28479	-0.0489891	0.246551	-0.480737	-0.345052	-0.660429	-0.674552	0.0208431	-0.0870507	2.05422	-0.91969	1.09647	-1.1647	0.626508	-0.822184	0.355752	-1.94378
M310T183	-0.233396	0.293996	-1.33285	-0.0875903	1.15504	-1.29343	1.22902	1.41918	-0.412321	0.196681	-0.21592	-0.616521	-0.578854	-2.5761	0.564892	0.107765	1.1481	0.92117	0.597561	-0.286429
M310T223	-0.777245	-0.752573	-0.835104	-0.816932	-0.886794	-0.905677	-0.757126	-0.829761	-0.927938	-0.60692	0.431909	2.23595	2.27471	0.610173	0.795726	0.459005	0.791587	-0.0271577	0.375492	0.14868
M310T247	-0.949163	-0.907408	-0.661071	-0.885446	-0.836729	-0.829514	-0.87876	-1.01856	-0.996231	-1.00919	1.13005	0.175056	2.07305	0.782048	0.918004	0.733865	1.14357	0.434601	1.29093	0.290889
M310T248	-0.424335	1.62237	-0.508693	-0.694468	0.337593	-0.514407	-0.642205	3.61352	-0.457201	-0.479342	0.224791	-0.590972	-0.336507	-0.476352	-0.342982	-0.383835	0.210228	0.205614	-0.147645	-0.215174
M310T31	1.94181	-0.357356	2.3773	-0.157384	1.40346	-0.199486	-0.282983	-0.370543	1.86719	-0.308501	-0.719474	-0.578473	-0.672469	-0.545209	-0.73227	-0.453759	-0.692693	-0.456493	-0.631852	-0.430815
M310T314	-0.200437	1.52965	0.543816	1.04436	-0.857097	0.761299	0.64896	0.83422	-0.637056	1.84377	-1.08273	0.139381	-1.3885	-0.219235	-1.58081	1.13782	-1.12921	-0.210913	-0.696034	-0.481255
M310T32	1.28286	0.730425	1.80686	0.630345	1.39418	0.275565	0.228975	0.122594	0.556706	-0.0126044	-0.706058	-0.1558	-0.7084	-2.06678	-0.639942	0.231844	-0.412615	-2.11662	-0.577239	0.135697
M310T35	1.5678	0.859603	1.29788	0.810358	1.11098	0.619032	0.545818	0.714927	0.908787	-1.51982	-1.3169	-0.445478	-1.20911	-0.146731	-1.00072	-0.585266	-1.36167	0.0224686	-1.10854	0.236591
M310T350	-1.07712	-0.487118	-0.925843	-0.991518	-0.955038	-0.906613	-0.689144	-0.675158	-0.448461	-0.685996	0.425483	2.16201	1.29725	0.53576	0.335588	0.0542563	-0.19934	0.107333	2.08863	1.03505
M310T356	-0.610187	-0.865819	-1.03714	-0.995	-0.875057	-0.88673	-0.883481	-0.732101	-0.862311	-0.673852	1.41523	-0.00402628	0.85155	0.20515	1.01378	0.146776	1.65598	0.654483	2.15628	0.326476
M310T383	-1.22484	2.06036	0.536638	-0.961619	0.330477	-0.708742	-1.53669	-0.0170508	0.194382	-0.181713	-0.628746	2.60915	-0.350018	-0.527283	-0.44218	0.1587	-0.627238	0.799721	0.198082	0.318598
M310T394	-0.499675	0.677884	-0.0878759	0.0575313	0.234079	-0.211192	-0.168548	0.307256	-0.2182	0.106774	-1.19099	2.12924	-1.01574	2.05401	-1.03869	1.74939	-0.920145	-0.126249	-1.14655	-0.692313
M310T429	0.976456	-1.01728	0.122867	-1.36583	-1.1342	1.29678	0.769879	1.89811	2.22428	0.211522	-0.13036	0.0133637	-0.338911	-1.08771	-0.996471	-0.161606	-0.0198112	-0.53684	-0.574575	-0.149665
M311T121	-0.764401	1.49109	1.13842	1.0024	-0.52763	0.334678	-0.334105	-0.795308	-1.15338	-0.61762	-0.909192	2.5708	0.57532	0.389606	-0.431592	0.279094	-1.24242	0.114654	-1.14255	0.0221352
M311T123	-0.0138446	-0.299572	-1.36344	0.397582	-0.688271	1.24771	0.388256	-0.398012	-1.30953	-0.16883	-0.0184966	1.19933	-1.22033	1.24783	-0.320502	1.44074	-0.95516	0.681601	-1.46591	1.61886
M311T149	-0.289651	-0.165957	-0.666579	-0.14245	-0.356952	-0.34279	-0.722085	-0.528734	-0.0880922	-0.11877	-1.46827	1.72483	-0.742012	1.54575	-0.679357	1.9413	-1.06913	1.23172	-0.520281	1.45752
M311T164	-0.757606	-1.43857	-1.20546	0.54526	0.0738153	1.06579	0.808824	-0.864799	-0.293846	-0.685179	1.41442	-1.3472	-0.21287	0.811177	1.35818	-0.22402	0.638083	-0.65622	1.86074	-0.89053
M311T195	-0.925763	0.0581387	-1.11813	-1.10403	0.158987	-1.00287	0.540543	2.69518	-0.559963	-0.400428	-0.309887	-0.689379	-0.353541	-0.53939	-0.52143	-0.193132	0.687655	1.79055	1.03039	0.756505
M311T199	-0.168655	0.749089	-1.37611	1.0166	-1.80511	1.09275	0.0557804	1.49223	0.0205024	0.949794	-1.01326	0.53119	-1.00897	0.169669	-1.58792	0.120221	-0.743924	0.734439	-0.51309	1.28478
M311T247_1	-0.820171	-0.952875	0.0100282	-0.186747	-0.48278	-0.652731	-0.647986	-0.695125	-0.640897	-0.831633	0.661057	-0.126818	1.79824	1.38706	1.91333	-0.274764	-1.4364	0.111148	1.81504	0.053016
M311T247_2	-0.942224	-0.943204	-0.943632	-0.943217	-0.94769	-0.950579	-0.946656	-0.943766	-0.941026	-0.947661	1.47485	0.617577	1.40874	0.662193	1.18563	0.586909	1.19539	0.578421	1.04786	0.692097
M311T372	-0.805805	-0.862882	-1.02826	-0.714748	0.165694	-0.789747	-0.299887	-0.422656	-0.440067	-0.00607699	0.745625	-0.44893	0.512938	0.16232	1.47516	1.02564	1.59223	-2.1902	1.71425	0.615404
M311T41	-0.0118214	-0.356225	0.0573493	-0.630512	-0.105983	-0.644755	-0.635652	-1.062	-0.371067	-0.785238	-0.479628	2.51538	-0.738005	1.88465	-0.543871	1.06532	-0.748011	0.7472	-0.627739	1.47061
M311T43	-0.745043	-0.753238	-0.807605	-0.887318	-0.899228	-0.851587	-0.664222	-0.599559	-0.770857	-0.809225	1.49879	0.818449	0.282358	-0.656338	-0.419225	0.589372	2.09658	1.58663	0.92858	1.06269
M311T58	-0.525934	0.249733	0.210868	0.737558	1.02198	1.13655	1.03683	0.994159	1.02314	0.963694	-1.66985	0.25462	-1.60118	0.495124	-1.40093	0.216704	-1.5046	-0.0434125	-1.29147	-0.303585
M311T84	0.4047	2.05714	1.02638	1.51038	0.477215	1.02265	-0.559586	1.03331	0.430034	0.991917	-1.09642	-0.503905	-0.949293	-0.65919	-1.00827	-0.681625	-1.01682	-0.673372	-1.07104	-0.734201
M312T169	1.74442	-0.0981464	-0.81649	-0.865735	-0.487471	0.727159	1.84118	1.2471	-1.72645	-0.255454	0.58502	0.102133	-1.21875	-0.903466	-0.851232	-0.968009	0.339445	1.04911	0.487103	0.068536
M312T199	1.56459	-0.00175814	-0.146213	0.439745	-0.633491	0.335398	-1.70889	2.02165	1.71955	0.430389	-0.791386	0.300418	-1.49608	0.156282	-1.12631	-0.408198	-0.71899	0.41237	-0.680345	0.331255
M312T247_1	-0.940945	-0.939831	-0.939553	-0.942109	-0.941397	-0.944668	-0.940792	-0.944869	-0.941651	-0.941994	1.35777	0.664086	1.44189	0.70644	1.3276	0.524261	1.24892	0.550492	1.01432	0.582039
M312T247_3	-0.921197	-0.922818	-0.911089	-0.929163	-0.965939	-0.968059	-0.935186	-0.938334	-0.933708	-0.943909	1.59576	0.575118	1.47142	0.587003	1.17347	0.540812	1.1441	0.572658	1.03434	0.674711
M312T30	0.471568	0.328883	1.57747	0.722051	1.31361	1.12947	1.1294	0.819036	1.31307	0.325891	-1.1616	-1.11338	-0.529579	-1.10932	-0.703963	-0.908488	-0.570805	-1.09246	-0.800055	-1.1408
M312T403	-0.914335	-0.661461	-0.885806	-0.958246	-0.922725	-0.932575	-1.05952	-0.922542	-0.930184	-0.823688	0.478301	2.39309	0.905265	0.693451	0.942884	0.818501	0.589157	0.606479	0.773204	0.810747
M312T465	-1.10094	-0.702552	-0.568306	-0.544415	-0.999042	-1.05588	-0.704012	-0.528536	-0.881245	-0.724208	-0.343774	1.30727	1.62659	0.898626	-0.0689804	0.160171	1.87871	0.699861	1.77227	-0.121612
M313T122	2.87902	-0.669351	-0.459553	-0.798478	-0.365692	-0.689501	-0.423636	-0.282946	0.836986	0.692781	0.790495	-0.2986	-1.0268	-0.42991	-0.975245	-0.19462	-0.718905	0.472566	-0.24236	1.90374
M313T152	-0.962353	-0.925704	-0.906581	-0.903388	-0.915264	-0.902497	-0.897498	-0.882657	-0.950205	-0.962473	1.12388	0.896265	1.47859	0.82566	1.24349	0.842082	1.57107	0.797219	0.466932	-0.0365745
M313T157	-0.270921	-0.638345	-0.460788	-0.685008	-0.333609	-1.65556	-0.468054	-0.584148	-0.306737	-0.220928	-0.981565	0.150783	0.181642	1.69663	0.15774	1.52135	0.481802	1.74777	-1.17187	1.83982
M313T173	-0.614487	-0.875045	-0.966451	-1.10877	-0.632645	-1.15787	-1.06309	-1.02137	-0.770244	-0.5771	0.394627	1.20032	-0.0824803	1.13045	0.795724	1.66769	0.413087	1.35995	0.35495	1.55275
M313T174	-0.701815	-0.797599	-0.806728	-0.778576	-0.739831	-0.802619	-0.845974	-0.770217	-0.736989	-0.74695	-0.921277	0.285941	1.88589	0.791628	0.754594	1.86825	0.391279	1.82229	0.373149	0.475558
M313T188	-1.06362	-0.943208	-0.772803	-0.795502	-0.6679	-0.870345	-1.25577	-0.834748	-0.916954	-0.794108	0.0127054	1.21269	0.556095	1.95842	0.638806	1.21364	0.420517	1.29916	0.523515	1.07942
M313T217	-0.216619	-1.04175	-1.09002	-1.03392	-0.202463	-1.24264	-1.24367	-1.13185	-0.744219	-0.740235	0.506651	1.65168	0.222155	1.35543	0.573556	1.10768	0.401752	1.02855	0.304841	1.53509
M313T247_1	-0.853458	-0.920619	-0.941112	-0.912854	-0.97611	-0.886849	-0.958773	-0.922002	-0.915096	-0.918265	1.53888	0.269589	1.15978	0.680518	1.69367	0.613562	1.18655	0.516825	1.0487	0.497069
M313T247_2	-0.960766	-0.807254	-0.903197	-0.891743	-0.908256	-1.00706	-0.947951	-0.904977	-0.960982	-0.980709	1.40288	0.54514	1.60797	0.648844	1.41843	0.558965	1.12988	0.401699	1.02732	0.53177
M313T28	-1.09159	-0.672463	-0.429168	-0.996709	-0.564475	-1.19263	-0.986165	-1.1503	-0.631537	-1.27172	0.163743	1.83316	1.31225	0.906368	0.996443	1.024	0.939823	0.945987	0.457763	0.407216
M313T345	0.300348	0.130431	-0.140505	-1.85484	1.97799	1.31943	0.675162	1.36697	0.642385	0.584079	-0.944592	-0.644763	-0.743043	-1.95064	-0.324539	0.604701	-0.181133	0.174474	-0.565757	-0.426142
M313T38	-1.00311	-0.927458	-1.05297	-0.918378	-1.0213	-0.932492	-0.917662	-0.908677	-0.995569	-0.866272	1.22215	0.606299	1.1149	0.666603	0.897081	0.784875	1.39635	0.748039	1.33641	0.771174
M313T403	-0.625677	0.687596	0.14729	-0.506859	-0.405086	-0.367983	-0.734914	-0.746382	0.00681278	-0.171177	-0.042696	3.85503	0.524502	-0.233985	0.203111	-0.571802	-0.811265	-0.339605	0.275805	-0.142722
M313T416	-0.189833	-1.32757	1.2029	-0.0963176	1.86272	0.527439	1.12132	0.683676	2.10642	0.612552	-0.822696	-1.19437	-1.0297	-0.8008	-0.676587	-0.248853	-0.198923	-0.572365	-0.872414	-0.0865843
M313T67	1.80266	0.813875	-1.31231	0.913277	1.11294	0.733125	0.93746	0.631703	1.25671	1.15523	-0.773387	-0.814652	-0.674103	-0.804797	-0.662002	-0.941608	-0.734909	-0.841632	-0.824367	-0.973214
M314T153	-0.923069	-0.91107	-0.9565	-0.91873	-0.930251	-0.924504	-0.92228	-0.908339	-0.927076	-0.91073	1.75404	0.381092	0.911208	0.373733	0.89058	1.05094	1.44469	0.629068	1.27741	0.519788
M314T174	-0.822145	-0.656136	-1.08977	-0.752359	-0.985744	-0.625429	0.257523	-0.729185	-1.02389	-2.00488	0.915008	1.28715	0.398217	0.696641	0.350232	0.364337	1.67481	1.13395	0.400676	1.21099
M314T247_1	-0.985598	-0.992581	-0.690951	-0.951419	-0.790906	-0.938746	-0.783947	-0.991717	-0.861583	-0.938145	0.975271	1.12057	2.04753	0.66139	1.39213	0.509079	0.950351	0.00891072	0.948104	0.312262
M314T247_2	1.64756	0.0412081	2.22111	0.427301	1.59039	0.0265266	0.425823	-0.167148	1.40337	-0.153283	-0.381506	-1.06705	-0.747648	-0.960778	-0.49768	-0.880991	-0.741271	-1.14567	-0.171892	-0.868363
M314T249	1.43592	-0.978793	1.48608	-0.249193	-1.73934	-1.24392	0.0673466	-1.40473	1.19383	-1.12697	0.100739	0.270358	0.390178	0.653859	1.11956	0.237907	-0.909219	0.305243	1.05999	-0.668848
M314T29	-0.722806	-0.38245	-0.495536	-0.640027	-0.173801	-1.36408	-0.888092	-0.965827	-1.24279	-1.48877	0.215715	1.41604	1.12695	0.708475	1.07734	0.892639	0.50211	1.97972	0.576889	-0.131696
M314T298	-1.0266	-1.00577	-0.811195	-0.567997	-0.731201	-0.824025	-0.815184	-0.767657	-0.73284	-0.873584	-0.0607137	0.357624	0.528097	2.61845	0.672911	0.592313	0.646463	1.75841	0.697934	0.344572
M314T377	-0.883455	-0.906473	-0.90561	-0.88826	-0.87686	-0.929368	-1.01893	-0.858114	-1.08627	-0.697396	0.634709	0.756641	0.622503	0.905491	0.218444	1.92142	0.350415	1.50331	0.818941	1.31886
M314T418	-0.769378	-1.01999	-1.12926	-0.857521	-0.832499	-0.756099	-0.740048	-0.84235	-0.572438	-0.57719	1.24485	-0.279388	0.151477	0.750508	1.2174	0.629468	1.09456	0.550171	2.5592	0.178539
M314T454	-0.89225	-0.840831	-0.88827	-0.992434	-0.812383	-0.834718	-0.820809	-0.820169	-0.821365	-0.729799	2.58067	0.108142	0.539171	0.465172	0.564457	0.41924	0.88353	0.709809	1.57759	0.605247
M315T138	-0.843367	-0.953758	-0.948372	-0.982573	-0.930749	-0.886815	-0.956258	-0.914211	-0.894527	-0.9311	0.611388	1.51357	0.838245	1.17885	0.396398	1.04212	0.342132	1.63928	0.501573	1.17817
M315T175	-1.2747	-1.27439	-0.420166	-0.18561	-0.533729	-0.545004	-0.187515	0.516762	-0.655243	-0.403449	-0.360504	0.481565	2.12028	2.09369	-0.438053	0.157753	-0.549368	-0.497136	2.01339	-0.0585686
M315T197	-0.896054	-1.19681	-1.16258	-0.972698	-0.850905	-0.746903	-0.415637	2.15826	2.26141	-0.859437	-0.151588	0.722311	0.211659	0.655342	0.264052	0.638168	-0.685621	0.669336	0.0701462	0.287542
M315T198	-0.351812	-1.75758	0.241121	0.409093	0.0527865	0.255486	0.0949022	0.0911849	-0.24953	0.394294	-0.821113	2.93376	1.94068	-0.0969915	-0.0612133	-0.668813	-1.06222	-0.342541	-0.458732	-0.542761
M315T247_1	-1.0139	-0.754627	-0.613947	-0.654147	-0.64262	-0.758505	-0.844219	-0.888507	-0.817467	-0.903523	0.871202	0.702247	1.74967	0.461668	2.49611	-0.264156	1.21548	0.378462	0.400803	-0.120031
M315T247_2	0.460857	1.79355	-1.74662	1.40944	1.17568	0.805716	0.712755	0.954961	0.906166	-0.134029	0.055272	-0.939909	-0.600237	-0.865901	0.164849	-1.21702	-0.231892	-1.14391	-0.497412	-1.06232
M315T332	-1.58391	-0.43867	-1.2937	0.187088	-0.636919	0.661359	-1.19242	-0.554277	-2.29586	-0.0385673	0.607256	0.755557	1.33751	0.996868	0.740873	0.137509	1.38415	0.527967	0.256691	0.441497
M315T363	0.740762	1.13552	0.543687	0.592522	-0.00791171	1.63197	1.55986	1.03239	-0.637388	1.69217	-0.533066	-0.904208	-0.852855	-0.901251	-1.00309	-0.914059	-1.00364	-0.738989	-0.818176	-0.614232
M315T376	-0.878627	-0.964202	-0.566038	-0.75329	-0.831519	-1.26733	-0.322166	-0.585277	-0.872141	-0.9299	-0.188491	1.53908	1.02399	0.485263	-0.0964641	1.92324	1.84201	1.09013	0.148363	0.203374
M315T41_1	-1.01902	-0.743972	-0.358871	-0.775979	-0.72153	-0.970415	-1.03274	-0.947231	-0.630798	-0.626557	0.461427	2.04361	0.762339	1.73952	-0.00297353	0.178685	-0.360293	1.01059	0.193121	1.80109
M315T438	-0.96542	-1.17573	-1.00796	-0.92471	-0.417231	-1.01785	-1.01518	-1.02119	-0.881531	-1.02504	0.85245	0.606322	0.798651	1.27836	1.55002	0.671052	1.12228	0.931722	0.891268	0.749713
M315T455	-0.790573	-0.879326	-0.793882	-0.842628	-0.779125	-0.932195	-0.853703	-0.838831	-0.789686	-0.824767	0.932562	0.258263	0.385486	0.252689	0.4761	2.79095	0.604337	0.545852	0.864464	1.21402
M315T68	0.964097	-1.40759	-0.34818	-0.657753	0.426566	-0.997709	-0.1821	0.776529	-0.916341	0.102873	2.26825	-0.835307	-0.432501	-2.03338	0.133289	0.0153891	1.06542	0.381006	0.807387	0.870057
M316T139	-0.912951	-0.508822	-1.09581	-0.592909	-0.764605	-0.725308	-0.768117	-0.852686	-1.06989	-0.895193	0.36132	1.81737	-0.99453	1.3116	0.783087	1.31104	0.784528	1.27418	0.562239	0.975464
M316T142	-0.453355	-0.413246	-0.448382	-0.415503	-0.382356	-0.544401	-0.449394	0.146622	1.17378	-0.328489	-0.26468	-0.176059	-0.443693	-0.46201	-0.205719	-0.275944	-0.482028	3.7669	0.973231	-0.315276
M316T175	-0.847248	-0.381388	-0.330162	-0.621067	-0.671423	0.0995385	0.100491	-0.843516	-0.427599	-0.290063	-0.176426	0.77972	-0.725696	0.825132	-0.161607	3.24311	-1.12591	1.13741	-0.551262	0.967976
M316T197	-0.774736	-1.01636	-0.896562	-1.06631	-1.0639	-0.971566	-1.05789	-0.91927	-0.931204	-0.799141	1.07678	0.823788	0.56906	0.612074	1.04233	0.819195	1.61674	0.938627	1.21656	0.781778
M316T224	-0.367455	-0.775705	-0.50594	-0.480818	-0.348546	-0.474657	-0.604126	-1.25272	-0.367494	-0.603247	0.539635	2.65063	-0.457599	2.57529	-0.257147	0.238996	-0.494319	0.505807	0.0170308	0.462393
M316T247	-0.614431	-0.797089	-0.624714	-0.782098	-0.673856	-0.561751	-0.565653	-0.664397	-0.908291	-0.583244	-0.737029	0.26333	1.64715	0.97352	2.28939	0.412087	0.137899	-0.0803102	2.1246	-0.255111
M316T322	-0.588649	-0.0157624	-1.72442	-0.394965	-0.803776	0.0415458	-0.192218	-1.14107	-0.849566	-0.373962	-0.280761	2.09131	-0.621135	1.18617	-0.285641	1.57706	-0.0428537	1.63757	-0.27003	1.05116
M316T41	-1.00556	-0.705567	-0.850205	-1.05041	-0.884176	-0.6358	-0.00969558	-0.0995675	-0.912882	-0.0512883	0.217077	1.70805	-0.358844	2.02755	-0.903023	1.65814	-0.0323719	1.2645	-0.419033	1.04311
M316T490	-1.14354	-0.462252	-0.907052	-0.828545	-1.10794	-0.854776	-1.06785	-0.929105	-1.12661	-0.639129	0.818193	1.90697	0.497852	1.05121	0.652909	1.53088	0.292909	0.882943	0.784146	0.648795
M317T144	0.730444	0.565366	2.06609	1.55801	1.68477	0.23352	-0.297594	0.367582	-2.05395	0.362857	-0.737866	0.192213	-0.1228	-0.124015	-0.847593	-0.566021	-0.947447	-0.60652	-0.673765	-0.783276
M317T153	-1.89102	-1.87138	-0.472776	-0.125225	-0.21085	0.122449	-0.308445	-0.196062	-0.600442	-0.57389	-0.227851	-1.2027	0.718742	2.07471	0.617088	0.994359	0.694086	1.44104	0.378312	0.639875
M317T184	-0.915317	0.300153	1.25819	-0.0556058	0.245291	-1.03753	-0.346613	0.0321861	-0.805983	0.101248	-0.943001	3.15327	-0.848977	1.17114	-0.911256	-0.141042	-0.372456	-0.267367	0.696553	-0.312887
M317T189	-0.871157	-0.706432	0.0608102	-0.195793	-0.679819	-0.678944	-0.61528	-0.480952	-1.29571	0.0183833	1.04463	1.66034	2.61794	0.497353	-0.712038	0.619364	-0.447811	0.649211	-1.21904	0.734949
M317T208	1.4962	3.12972	0.724072	0.942175	0.292933	0.0638992	-0.197527	0.268786	-0.309346	0.282332	-0.463242	-0.583542	-0.987562	-0.795441	-0.676635	-0.663111	-0.48591	-0.286703	-0.51113	-1.23996
M317T247	0.914016	-1.68779	1.67074	0.518137	1.42322	0.611967	0.710871	0.385074	1.1248	-1.37364	-0.116722	-0.284291	0.0651282	-0.335113	-0.241651	-0.0255326	-0.210254	-2.32157	-0.459246	-0.368147
M317T253	-0.601407	-0.882502	-0.681685	-0.707318	-0.829757	-1.02186	-0.910792	-0.862419	-0.938211	-0.784914	0.00587137	1.35166	0.209794	1.83796	-0.17435	1.55986	0.113194	1.67361	0.493359	1.14991
M317T321	-0.697527	-0.785276	-0.461499	0.759273	0.627698	-0.0491785	-0.654804	-0.599141	-0.616484	-0.450922	-0.0873322	-1.14458	0.633483	3.34728	1.12725	0.312137	-0.206648	-0.0219999	-0.0295982	-1.00214
M317T331	-1.42496	-0.33891	-0.792369	-0.477716	-1.447	0.126837	-0.708807	-1.29033	-0.868441	-0.679492	2.57537	0.489823	0.949526	0.353156	0.770811	0.0408497	0.806719	0.587526	0.92236	0.405053
M317T332	-1.37443	-0.67501	-0.901012	0.802084	-0.269937	-0.985066	-1.44073	0.565682	-1.59732	-0.691163	0.188249	1.642	0.325194	0.490144	1.16936	-0.480303	1.73541	0.103635	0.518481	0.874732
M317T357	-0.187556	-0.155191	-0.507005	-0.513274	-0.347103	-0.393624	-0.150036	-0.407791	-0.130255	-0.255915	-0.586976	1.69991	-0.529888	1.91887	0.12293	-0.646658	-0.647472	-0.65086	-0.632216	3.00011
M317T394	-0.91453	-0.897703	-0.92921	-0.840468	-0.901407	-0.826925	-0.911501	-0.706023	-0.676756	-0.867722	0.112681	1.94013	1.27	0.830942	0.275091	2.07072	0.227898	0.856775	0.191651	0.696354
M317T399	0.809983	-0.393383	-1.03881	-0.271319	-0.264161	0.229851	-0.54418	0.845683	0.382029	1.06731	1.83165	-1.42217	-0.0909532	-0.464263	-1.67397	0.134315	-1.86293	0.514282	1.01461	1.19643
M317T421	-1.00631	-0.890269	-0.950476	-0.987582	-1.0002	-0.925752	-0.961608	-0.92851	-0.987127	-1.01534	1.02118	1.08713	0.786829	0.806623	0.70886	0.835502	1.24798	1.11708	1.22265	0.819332
M317T426	-0.431822	2.68253	1.32406	-0.052621	-0.720909	-0.303511	0.0783936	0.310609	-0.116783	-0.43039	-0.476974	2.41626	-0.132713	-0.893578	-0.877177	-0.581187	-0.348057	-0.179968	-0.588087	-0.678084
M317T429	-0.841983	2.12911	-0.0839777	-0.285137	0.39392	0.367313	-1.46898	0.238541	1.48548	1.6065	0.811789	-0.129025	-0.790081	-1.2646	-0.163265	-0.438904	-0.955213	-0.2216	0.858931	-1.24881
M317T43	-1.03975	-0.798911	-1.02736	-0.304091	-0.920942	-0.40349	-0.538058	-0.789549	-1.01206	-0.88633	-0.292642	2.42342	0.383631	0.484699	0.535878	1.70541	0.075691	1.58033	0.312121	0.511993
M318T184	-0.977471	-1.00815	-1.04466	-0.857229	-0.953491	-0.984202	-1.00607	-0.841069	-0.987441	-0.98725	0.791028	0.848415	0.826315	0.852499	1.16603	0.981811	1.31864	1.07588	1.09857	0.687829
M318T189	-0.944599	-0.273573	-0.575824	0.421117	-0.290626	0.11678	-0.946435	-0.911991	-0.754055	-0.344033	-0.985538	3.07073	-0.57719	0.909105	1.29715	-0.0707035	-0.720555	1.01758	0.122221	0.440448
M318T209	-0.483309	0.777774	-0.649996	1.54851	-0.47842	1.85818	1.40479	2.00116	0.21742	0.784682	-0.852615	-0.834642	-0.815622	-0.759959	-0.644583	-0.538148	-0.520843	-0.571746	-0.65751	-0.785114
M318T246	0.090288	-0.0661334	-2.90954	-0.814937	-0.215056	-0.779656	-0.487191	-0.885981	0.223643	-0.0292567	2.18622	0.205459	0.725667	0.170467	0.883073	-0.402136	0.852563	-0.0139644	1.00917	0.257297
M318T247	-0.790283	-0.656397	-0.539501	-0.912856	-0.645452	-0.873451	-0.626793	-0.701808	-0.307645	-0.836383	2.79057	-0.551501	1.14041	-0.311789	0.754278	-0.0961928	1.25139	0.306253	1.49006	0.117092
M318T299	0.697865	1.11425	1.3548	1.19612	0.978724	1.02116	1.19371	0.800995	0.608802	0.610613	-0.966036	-0.90653	-0.976345	-0.99235	-0.99747	-0.996139	-0.979319	-1.00357	-0.895453	-0.863833
M318T393	-0.948827	-0.910953	-0.786365	-0.855496	-0.840522	-0.786057	-0.882266	-0.708353	-0.846219	-0.772178	-0.00810611	2.15356	0.490146	2.2456	0.495333	0.691312	0.337708	0.664579	0.642758	0.624344
M318T421	-1.08149	-0.954698	-0.981051	-0.854592	-1.03703	-1.03913	-0.9038	-0.852505	-0.917553	-1.05512	0.856885	1.11973	1.12837	1.03234	0.880038	0.815382	1.15083	0.834515	1.09869	0.760185
M318T47	-0.806515	-0.97188	-0.881642	-0.220008	-0.930416	-0.535477	-0.863514	-0.643354	-1.13367	-0.620937	-0.51522	1.02044	0.963692	2.42332	0.746584	1.81403	0.760231	0.163788	0.0476014	0.18295
M318T58	1.80267	-0.14459	0.198239	0.649434	-0.53956	-0.190136	1.74599	1.55219	0.408001	0.606468	-0.747597	0.555928	-0.379585	0.0982269	-1.75894	0.102344	-1.48258	-0.687872	-1.41978	-0.368862
M319T123	-0.857486	-0.713081	-1.1006	-0.666558	-0.969973	-0.549407	-0.60292	-0.732202	-0.916236	-0.440197	-0.365054	1.64953	-0.0921278	1.45917	-0.236218	1.60987	0.106193	1.74442	0.1914	1.48148
M319T164	1.191	0.0334915	1.54733	0.572284	0.909864	-0.528857	0.931483	-0.32056	2.00691	0.0661212	-0.831063	-0.663556	-2.06868	-0.89322	-0.570486	-0.881224	-0.0834951	-0.943825	0.711556	-0.185075
M319T170	-0.132242	-0.30738	-1.53533	-1.14975	0.210751	-0.371082	-1.44838	-0.257329	-0.296289	-0.0280555	0.25299	0.334681	-0.117315	1.61595	-0.933754	2.81843	-0.30251	0.687687	0.22114	0.73778
M319T183	-0.793357	0.691771	-0.0156576	-0.510831	2.67866	1.13668	-0.0924241	-0.110348	0.821098	1.2804	-1.21848	0.179492	-1.19696	-0.179596	0.80279	-0.875466	-0.775382	-0.0802501	-1.26557	-0.476568
M319T188	-0.812486	-0.808886	-0.952827	-0.699678	-0.779576	-0.811564	-0.837994	-1.55637	-0.78129	-0.756587	0.956486	1.28144	0.825692	1.06494	0.9186	1.2551	0.916545	-0.697991	1.18368	1.09277
M319T230	-0.307301	-1.31262	-0.990558	-1.02946	-1.02637	-1.21949	-1.11774	0.0311237	-0.697199	-0.367595	0.650892	1.68185	0.96094	1.0975	-0.506039	0.751512	0.206213	1.38095	0.223051	1.59034
M319T247	-1.07221	-0.372663	-0.508317	-0.424155	-1.00199	-1.06466	-0.415749	-0.83337	-0.959321	-1.14439	2.13171	0.806424	1.42761	0.935637	-0.658226	1.17344	-0.0279626	1.01012	1.04723	-0.049162
M319T257	-0.973436	-0.948709	-0.953151	-0.954111	-0.944719	-0.933204	-0.925181	-0.941329	-0.979324	-0.961305	0.566224	1.17062	0.693029	1.36328	0.742245	1.28958	0.663029	1.17248	0.636927	1.21706
M319T298	-1.52462	-0.51097	-0.511271	-0.393226	-0.806054	-1.37216	-0.754764	-0.872925	-1.28153	-1.00182	0.503285	1.06122	0.935593	0.503826	0.6261	0.441625	0.814666	1.44126	1.38168	1.32009
M319T32	-0.0123758	-0.304784	-0.417034	-0.723667	-0.203206	-0.774444	-1.48067	-0.651341	-1.43138	-0.512088	1.20377	1.43183	1.13175	-1.00656	1.011	0.782884	-0.688903	-0.351717	1.25021	1.74671
M319T349	-0.770268	-0.541096	-0.549626	-0.682699	-0.780387	-0.80241	-0.651976	-0.781856	-0.722447	-0.873056	0.218014	1.86328	0.377786	1.51656	0.369101	1.47039	0.210984	1.28555	-1.45682	1.30099
M319T350	-1.08939	-0.513984	-0.485064	-0.998957	-0.516952	-1.19148	-0.643438	-0.515772	-1.1811	-1.02772	0.00889556	1.62186	0.0943398	1.63603	0.294247	1.5431	0.225602	1.45812	0.0426301	1.23902
M319T368	-1.37998	-0.564049	-1.28416	0.215129	-1.32078	-0.597423	0.77586	-0.401633	-0.151396	-1.72779	0.208457	-0.250084	0.379402	0.379242	2.01575	0.265083	0.707083	0.459909	0.301753	1.96964
M319T424	-0.533625	-0.758528	-0.785497	-0.749389	-0.78729	-0.437567	-0.720731	-0.562814	-0.726048	-0.38903	0.206894	-0.315681	-0.0428617	0.619814	0.46689	0.386148	0.507601	0.688361	3.59034	0.343009
M319T433	0.761619	-0.998204	-0.879293	1.34531	1.52974	1.55778	1.19627	-1.11336	1.40124	0.657054	-0.540221	-0.561609	-0.526546	-0.610323	0.708962	-0.823132	-0.994804	-0.956556	-0.589654	-0.564272
M319T57	0.273772	1.83652	1.32566	2.86094	0.143658	0.336586	-0.450369	-0.736236	0.381861	0.020449	-0.688689	-0.212925	0.011862	-0.393844	-0.692363	-0.783611	-0.708798	-0.486035	-1.03286	-1.00557
M320T171	1.93542	0.133143	-1.40572	0.364536	1.09621	0.484039	0.686393	0.980037	1.69742	1.22624	-0.557869	-0.921362	-1.39299	-0.682082	-0.747688	-0.459595	-0.558963	-0.517092	-0.810873	-0.549205
M320T247	-1.04974	-0.886391	0.111357	-1.05979	-0.671502	-0.649078	-1.14005	-1.15889	-1.27891	-0.794482	0.50685	0.605825	1.85049	0.157487	1.54084	0.57287	1.34597	0.374253	1.08623	0.536656
M320T258	-0.832306	-0.868135	-1.04706	-0.773814	-0.917261	-0.860731	-0.742474	-1.69533	-0.945417	-0.630908	0.324541	1.23808	0.908468	1.40625	0.825641	1.21941	0.719227	1.07273	0.762486	0.836603
M320T32	-0.631898	-0.535847	-1.12376	-0.844189	0.600275	-0.405345	-0.917316	-1.02763	0.842064	-0.533312	-0.290099	0.287252	0.221921	1.98669	1.98435	1.12799	0.244376	-1.34983	1.077	-0.71268
M320T338	-0.591782	-0.757179	-0.539734	-0.631014	-0.467072	-0.687663	-0.306672	-0.637545	-0.518605	-0.450852	1.03467	-0.557505	-0.432612	-0.596554	1.19696	1.46548	2.69956	-0.372168	1.60733	-0.457035
M320T350	0.368316	1.17694	-0.84121	1.25004	0.449759	1.43879	1.24204	1.34276	0.320246	1.56848	-0.855386	-0.817507	-0.900256	-0.830282	-0.530582	-0.868773	-0.945043	-0.857476	-0.864098	-0.846761
M320T429	0.808337	0.554646	1.63383	1.00759	0.560195	1.14446	0.657399	0.82486	0.401484	1.58234	-1.00031	-1.11525	-0.953173	-1.10624	-0.956916	-0.296719	-0.872543	-1.08991	-0.765544	-1.01853
M321T158	0.313327	-0.664153	0.793042	-0.670329	-0.577454	1.00323	-0.453268	-0.427177	1.28223	-0.372094	-0.524671	-0.783594	-0.590649	-0.83063	-0.562825	-0.71386	1.36705	-0.673319	0.121954	2.96319
M321T185	-0.767699	-0.297659	0.765738	1.05075	-1.14681	-0.62269	-0.489116	-0.685725	-0.687642	-0.620451	-0.555303	2.75452	1.39179	0.983356	-0.104755	1.07161	-0.14763	-0.865585	-0.285136	-0.741565
M321T245	0.0184176	1.01057	-0.154417	-0.269711	-0.5824	-0.804212	-0.449089	-2.29112	-0.617808	0.0286688	-0.0866304	0.694067	-1.80752	0.36935	-0.115452	0.932625	0.0567675	1.34963	0.739708	1.97856
M321T246	-0.697852	-0.971082	-0.617241	-0.510538	-0.819453	-1.07523	-0.508806	-1.36621	-1.00079	-0.953285	2.10801	0.450185	1.01153	-0.152742	0.997663	1.4571	0.595877	0.115022	0.906948	1.03091
M321T257	-0.456551	1.49418	0.610287	1.22386	1.08051	1.08478	1.21768	1.1175	-0.0335058	-0.090059	-1.77599	0.248692	-0.230918	0.180441	-0.417788	-0.540502	-0.907186	-0.965406	-1.57377	-1.26624
M321T267	-0.815162	-0.710015	-0.996745	-0.941765	-0.927207	-0.668731	-1.1878	-0.772378	-1.11991	-0.820032	1.05728	1.56925	0.671975	0.757394	-0.174935	1.0343	0.681351	1.55474	0.410517	1.39787
M321T31	-0.411342	-0.539653	-0.277112	-0.749293	-0.541312	-1.05426	-1.02774	-1.09055	-0.492066	-1.10968	-0.240728	1.29432	-0.0554152	1.48448	0.101832	1.3862	-0.0562864	2.16607	-0.252728	1.46527
M321T320	-1.25177	-0.290529	-0.824739	-0.165259	-0.928571	-0.448518	-0.434505	-0.519649	-1.18194	-0.651293	-0.219643	2.01651	-0.191721	1.37587	-0.269643	1.43488	-0.270324	1.66494	-0.318893	1.4748
M321T350	-1.22856	0.574349	0.855408	0.971963	0.968453	1.24225	1.11685	1.08993	-1.1691	0.84028	-0.480291	-0.896281	-0.614648	-0.769149	-0.99438	-0.977623	-1.02926	-0.308626	1.6423	-0.833879
M321T356	-0.0206583	-0.353111	0.294277	-0.325274	-0.0257003	-0.532879	-0.215264	-0.38306	0.0166315	-0.232712	0.493058	-0.664903	1.36957	-1.20983	0.620636	-1.23231	0.526862	-1.86234	1.00436	2.73265
M321T379	0.899547	-0.405678	-0.853419	-1.32364	-1.27507	-0.857876	-0.564612	-0.126906	-0.332972	0.20422	0.628887	0.108376	-1.33301	0.921097	-0.651345	1.60428	1.16185	0.075663	-0.177025	2.29764
M322T149_1	0.709232	-2.11466	-1.90429	0.234966	1.53537	0.435967	0.298567	0.406901	0.207871	0.0946008	0.268634	-0.516756	0.0639553	0.799387	0.603316	0.677221	0.476296	0.102139	-0.0452493	-2.33347
M322T149_2	1.63137	-2.1573	-1.85314	0.16404	-1.03015	0.798882	0.434566	0.562485	-1.30152	-1.49311	0.369471	0.386015	0.151808	0.728073	0.372234	0.581145	0.282377	0.47054	0.260563	0.641645
M322T182	0.728931	0.183358	-0.120658	-0.551425	-0.213781	-1.05735	0.358934	3.04035	-0.686946	0.271431	0.31853	0.634416	0.105412	-1.45951	-0.124915	0.451045	0.135272	-0.151037	0.163414	-2.02547
M322T247	-0.940538	-0.856823	-0.894181	-0.852353	-0.857535	-0.940819	-0.983363	-0.993685	-0.987766	-0.960272	1.43129	0.295758	1.33149	0.972513	1.70983	0.656058	0.783812	0.556602	0.964017	0.565962
M322T267	-1.01471	-1.05341	-0.789741	-1.07368	-0.962462	-1.06628	-0.471088	-1.07962	-0.904738	-0.996703	0.914799	0.989796	1.24278	0.119059	1.23906	1.04025	1.00607	0.898129	1.1866	0.775886
M322T31	-1.01498	-1.24293	0.0882927	-0.805795	-1.01227	-0.688844	-0.765679	-0.863943	0.274517	-0.603573	-0.638202	1.41565	0.016736	1.74509	-0.11917	0.961967	0.222472	1.73564	-0.401121	1.69614
M322T320	-1.0749	-0.13632	-0.662272	1.00834	-0.820285	-0.00787386	-0.129695	-0.227031	-1.27874	-0.441521	-0.632372	1.77434	-0.536179	2.10396	-0.791937	1.2209	-0.558712	1.10276	-0.927589	1.01514
M322T326	-1.67404	-0.852894	0.248209	-1.20318	-0.52304	-1.14901	-0.479959	-0.816411	1.22568	-1.70372	1.46966	0.852188	-0.00500143	0.41163	0.569471	0.878271	0.50533	1.53409	0.196236	0.516488
M322T343	-0.724427	-0.722749	-0.600753	-0.909537	-0.790532	-0.643788	-0.466525	-0.644932	-0.860967	-0.576496	3.15651	0.27434	-0.15392	0.434977	-0.0534415	1.08195	-0.127617	0.86679	0.114993	1.34612
M322T390	0.0668438	0.389504	-0.391878	-0.569337	-0.594782	0.464411	3.67083	-0.247058	-0.533014	0.0423374	0.260024	-0.672353	-0.327856	-1.05019	-0.0365454	0.925683	0.386755	-0.873261	-0.281711	-0.628404
M322T434	-1.60879	-0.606226	-1.33627	0.612082	-0.855142	-1.2912	0.385301	-0.516401	-1.59673	-0.722015	-0.141284	1.07975	1.70376	1.10351	1.05642	0.727711	0.594006	0.468902	0.595209	0.347402
M323T175	-0.480093	-1.0354	-0.864928	-0.852945	-0.846109	-0.689653	-0.403734	-0.821321	-1.00414	-0.805247	-0.221488	1.80353	0.056413	0.912142	0.461432	2.49698	0.965261	-0.0843288	0.625493	0.788124
M323T247_1	-1.01261	-0.903595	-0.731603	-0.857801	-0.921547	-0.884384	-0.823574	-0.981003	-0.94858	-0.934104	1.44435	0.41426	1.18678	0.891792	1.51448	0.459178	1.3998	0.522287	1.2775	-0.111633
M323T247_2	-0.121128	0.504464	0.407609	1.45219	0.385843	0.444822	1.07445	0.289968	-0.0445335	0.0370311	-0.0570332	-2.53508	1.95957	-0.503816	-0.551908	-0.874463	0.840011	-1.01228	-0.617327	-1.07838
M323T247_3	-0.740615	-1.86084	-0.784274	-0.347321	-0.821876	-0.716023	-0.222867	-0.525257	-0.54255	-0.976551	1.50555	-0.485765	0.0437218	-0.206907	1.18316	1.14806	1.47353	0.0495335	1.5802	1.24709
M323T257	-1.70722	0.702959	0.00942233	0.539844	0.0791735	0.321649	0.0155997	0.21719	0.0049658	0.311436	-1.00358	-0.651006	2.20108	0.819645	-0.90439	-1.13232	1.51641	-1.23487	0.988146	-1.09414
M323T277	2.29401	-0.77986	-0.786143	-0.759759	-0.15232	0.383859	-0.289145	-0.843193	-0.425049	1.47924	1.13057	-0.717737	-0.641015	-0.808061	0.181778	-0.0325959	-0.681142	-0.849926	0.177274	2.11922
M323T31	-0.472418	-0.851318	-1.45026	-0.4912	-0.448003	-0.661228	-0.775769	-0.533931	-0.400976	-0.289306	0.313196	1.42259	-0.248251	0.00770406	0.249299	1.62686	-1.12459	1.98754	0.192275	1.94779
M323T316	0.0107163	0.786443	0.852238	0.567896	0.0755357	1.16968	1.43596	1.31144	-0.0434184	2.23267	-0.966584	-0.598161	-0.834512	-0.964808	-0.96249	-0.779752	-0.898825	-0.707481	-0.78978	-0.896779
M323T320	0.708641	-0.578225	0.397091	0.942405	0.415563	-1.77986	-0.601612	0.214483	-1.33998	0.363806	-0.925347	1.94923	-0.269417	1.56705	-1.16016	0.661766	-1.0081	0.516684	-0.807525	0.733505
M323T325	-0.886761	1.37288	0.690091	2.99876	-0.272088	-0.375629	0.982596	-0.339648	-1.14938	-0.783547	-1.26354	0.56706	-0.0784995	0.596499	-0.478393	0.268574	-0.327021	-0.203144	-0.782193	-0.536607
M323T34	-0.221511	-0.380408	-1.3616	-0.284294	-0.504107	-1.2451	-1.39165	-0.717687	-0.578988	-0.261184	1.18621	0.282074	1.06517	-0.311234	1.1579	-0.57242	1.23078	2.16066	1.19913	-0.451754
M323T343	-0.591219	-0.642328	-0.893484	-0.689626	-0.712544	-0.433726	0.0231084	-0.552188	-0.297334	-1.09323	0.313524	0.875631	-1.09457	0.517262	-0.0308402	1.61809	-0.500329	1.35999	0.0623762	2.76143
M323T349	-0.949109	-0.948257	-0.958253	-0.930757	-0.962477	-0.925997	-0.943341	-0.953219	-0.963973	-0.944954	0.55696	1.16229	0.593171	1.11347	0.620247	1.35282	0.739565	1.25171	0.694848	1.39526
M323T430	1.11175	0.269874	1.24578	-0.249579	-0.140748	1.0501	1.78652	-0.0317678	-1.53268	1.48659	-0.621853	0.595432	0.280411	-0.857188	-0.880831	-0.251201	-0.475313	-0.247343	-0.462321	-2.07563
M324T128	0.142219	0.853374	0.94138	0.626737	-0.623005	-1.38302	-1.05365	-0.391969	0.819805	1.82635	-1.15359	0.881808	0.857347	-0.772856	-0.957035	-1.01531	-1.0877	-0.610123	0.693232	1.406
M324T31	-1.37955	-0.199636	0.00650679	-0.461553	0.370413	0.00730735	0.271937	-0.0962341	0.388393	-1.23839	-0.705174	1.10775	0.404426	1.44941	0.420711	1.54135	-1.62752	1.55874	0.00293151	-1.82182
M324T347	-1.45469	-1.17255	-0.765093	-0.483382	-0.874939	-0.89971	-0.795011	-0.888628	-0.964502	-1.10378	0.470824	0.815326	0.95802	1.36071	1.34641	0.974085	1.12174	0.669677	0.837837	0.847643
M324T349	-0.865583	-0.841443	-0.91737	-0.978525	-1.06424	-1.0402	-0.87984	-0.982395	-1.03811	-0.988608	0.53419	1.00197	0.82614	1.06996	0.891947	1.29923	0.903649	1.20207	0.678711	1.18845
M324T389	0.846942	0.946937	-0.592788	1.03771	-0.545509	0.933559	0.621056	0.00595675	-0.232314	2.11847	1.28354	-1.3212	-0.67299	-1.36945	-1.0967	-1.03752	-0.408874	-0.954197	0.804836	-0.367477
M324T417	-0.919318	-1.1807	-1.59653	-1.33885	-0.878785	-0.344859	-1.01181	0.75807	-1.15428	-0.768644	0.902788	0.705309	0.862647	0.415896	1.53098	1.17217	0.84107	0.632115	0.616039	0.756695
M325T125	-0.101066	-0.692514	-0.603441	-0.624952	-0.721954	-0.610007	-0.551338	0.0709051	1.51341	1.62594	-0.345162	-1.54972	-0.279172	-0.57386	-0.454979	-0.541355	-0.127047	1.02267	2.42387	1.11978
M325T149	-1.12025	0.749113	-1.42309	0.748107	1.21508	0.828088	0.755748	1.08704	1.62765	-1.37408	0.374042	-1.68341	-0.132299	-0.369154	-0.081576	-0.184202	0.236681	-1.65249	0.436416	-0.0374117
M325T182	0.0930635	-0.192568	-0.869812	-0.773397	-0.227466	0.650479	-1.10298	-0.952143	0.141609	0.557428	2.66026	0.188776	-1.99998	0.860121	-0.580916	0.0537041	-0.14885	-0.315402	1.44775	0.510324
M325T216	1.64334	-0.275691	-0.229317	0.938138	1.76957	1.74821	-0.0240353	0.680763	1.54869	-0.705096	-0.399004	-1.18299	-0.89339	-0.841561	-0.654513	-0.933194	-0.435795	-0.756137	-0.254436	-0.743542
M325T250	0.805822	-0.31203	-0.118406	-0.281514	-0.961709	-0.526323	0.609408	0.594861	-0.770667	-0.220377	3.37554	0.361846	0.339865	-0.719772	-0.790113	-1.1429	0.913084	-0.080629	-0.740444	-0.335546
M325T251	-0.702545	-0.767491	-1.04625	-0.6185	-0.776624	-0.688961	-0.624702	-0.788062	-0.743474	-0.908057	1.88318	0.44846	-0.501995	-0.469852	0.577177	1.01629	1.59901	0.0279678	1.35102	1.73341
M325T264	-0.502898	0.767571	2.18157	-0.0783827	-1.01831	-0.29179	-0.506916	-0.459215	0.0419733	-0.492104	-0.521025	3.07169	0.703109	-0.363325	-0.427682	-0.340709	-0.391081	-0.17218	-0.708692	-0.491617
M325T328	0.837697	1.01621	1.21857	1.26457	1.08978	1.42192	0.913816	0.346553	0.941918	0.00484119	-1.12779	-0.928961	-1.08646	-0.935147	-1.11818	-0.957187	-1.00759	-0.945814	-0.019682	-0.929063
M325T34	-0.907419	-0.77115	-0.541739	-0.885329	-0.863659	-0.89999	-0.893783	-0.919673	-0.683908	-0.605443	0.620352	2.5511	0.693936	1.5379	0.429312	1.2302	-0.00679848	-0.121637	1.00835	0.0293773
M325T345	-1.45078	-0.0728211	-0.447329	1.02817	-0.762296	-0.221047	-0.622113	-0.614591	-0.772513	-0.107314	0.586693	-0.805589	1.93747	-0.771306	1.46272	-0.293545	1.27648	-0.770377	1.89977	-0.479676
M325T349	-1.1116	-1.09062	-0.89528	-0.850026	-1.05042	-0.893177	-0.891884	-0.867906	-1.0441	-0.827188	0.501881	1.16057	0.823221	1.06504	0.569342	1.12741	0.715992	1.3167	0.946617	1.29543
M325T36	-0.353878	-0.967948	-0.615924	-0.212815	0.820648	-0.516108	-1.53415	-0.949499	-0.117518	-0.259705	0.195434	1.058	1.66933	0.0791389	-0.544208	-0.0720937	-1.1964	-0.0908327	1.085	2.52354
M325T389	-0.104569	0.379806	0.00872209	1.62412	-0.610835	1.14501	1.60032	0.14197	-0.709999	0.908209	1.1451	-1.79736	0.244038	-1.62793	-0.115066	-0.711216	-0.115041	-1.39826	0.657448	-0.664483
M325T414	-0.714404	-0.566249	-1.17884	0.0954787	-1.12928	-1.59161	1.25909	0.210848	-1.0327	0.638947	0.525815	0.586597	0.575065	-0.434934	-0.24063	0.593488	0.687181	2.36727	-1.33017	0.679047
M325T417	-0.9627	-0.350931	-1.89706	-0.77812	-0.714908	0.348695	-1.26186	-0.947838	-1.24933	-0.782343	0.965027	0.462974	0.682828	1.13009	1.20637	1.31715	0.956165	0.199244	0.764249	0.912299
M325T44	-0.0552964	-0.161433	-0.220823	-0.552455	-0.580698	-0.569345	-0.574006	-0.515142	-0.0690598	-0.160388	0.972201	0.486171	-0.143885	-0.547576	-0.452303	-0.541833	-0.442358	-0.0378769	3.87953	0.286579
M325T484	0.707048	0.526906	-0.73773	-0.793244	0.284819	-0.305801	-0.354271	-0.15928	0.542984	0.564355	2.76601	-1.01796	-0.882121	-1.57793	1.57354	-0.150108	0.171196	-0.0450688	0.152349	-1.26568
M326T149	0.653386	1.05252	1.40751	0.462251	1.21783	0.539978	0.142019	0.440305	1.20473	0.24934	-0.656385	-2.9291	0.0553394	-0.301817	-0.232087	-0.492864	-0.418859	-0.828688	-0.408952	-1.15646
M326T243	-0.720631	-1.21966	-0.0687837	0.0254784	-0.15291	0.0720641	-0.313769	-0.551277	-0.759715	-1.78544	0.617785	1.32243	1.6245	1.5547	-1.8722	1.21808	0.655215	0.294284	0.252136	-0.192276
M326T34	-0.788495	-0.727833	-0.780172	-0.888324	-1.06696	-0.98524	-0.826803	-0.865641	-0.934939	-0.919897	0.478315	2.1209	0.0244102	0.922025	0.329356	1.5688	0.585718	0.892243	0.641983	1.22055
M326T350	0.772614	1.39301	0.720078	1.42841	0.749529	0.96754	0.929767	0.821974	0.473397	1.24141	-0.943502	-0.828162	-0.873101	-0.96783	-1.04551	-0.956518	-1.05205	-0.977094	-1.0636	-0.790359
M326T389	0.375714	0.969842	0.13373	0.870805	-0.0535856	0.439595	1.53393	2.22035	-0.30423	1.5376	-0.587799	-1.21998	-0.446351	-1.30225	-0.737389	-0.775949	-0.129918	-0.634117	-0.69354	-1.19645
M326T415	0.267121	2.4006	0.821757	0.592596	-0.0712627	0.327303	0.530678	0.967751	0.695544	1.8257	-0.851984	-0.772841	-0.851778	-0.867169	-0.849788	-0.848347	-0.847207	-0.816436	-0.815933	-0.836307
M326T417	0.00572507	-0.182646	-0.932744	-1.21863	1.11846	-0.457955	-1.03595	-1.09654	-0.518352	-0.102309	0.438111	0.231166	0.589139	1.19001	1.72683	0.961347	1.06575	0.375021	0.162709	-2.31915
M327T147	-0.556147	-0.106433	-1.11799	-0.68174	-0.954911	-0.612002	-0.873658	0.337996	0.422246	1.00451	-1.52606	0.791334	-0.688918	0.201682	-0.518474	0.289513	-0.669528	2.00093	1.75589	1.50177
M327T172	0.828804	-1.36355	-1.6734	0.289194	-0.431247	-0.400573	-0.452095	-1.52871	0.637094	1.73374	0.3568	-1.31725	0.158495	-0.140227	0.392473	0.0411956	1.26953	-0.812555	1.32011	1.09217
M327T175	1.38783	-0.155284	-0.334321	0.120152	0.23358	0.166408	2.65361	0.586456	1.22328	1.3233	-0.348448	-1.28994	-0.930071	-0.86959	-0.82809	-1.02855	-0.300377	-0.716867	-0.280605	-0.612485
M327T223	-0.75877	-1.32238	1.8113	1.89003	-1.82596	0.317673	0.7757	0.951767	0.842681	0.986822	0.107657	-0.110101	-0.170044	-0.340128	-0.288268	-0.437134	-0.424118	-1.57483	-0.203329	-0.228565
M327T321	-0.0620576	1.28005	-0.12334	0.0823981	-0.274534	0.173402	0.210836	0.133901	2.8219	1.28483	-0.552716	-0.0475569	-1.59785	-0.982556	-1.58396	-0.3528	-0.75788	-0.0698611	-0.253499	0.671297
M327T33	-0.316684	1.14781	-1.13663	0.999164	-0.05519	1.21131	1.38732	1.28906	-0.438387	1.77827	-1.28176	-0.825258	-1.17692	-0.555669	-0.566318	-1.2109	-0.896016	0.317202	-0.078376	0.407962
M327T345	-0.96262	-0.730765	-0.838597	-0.395635	-0.662993	-0.121411	-0.304635	-0.385215	-0.943141	-0.352175	1.07349	0.0844175	1.26814	-0.051983	3.27154	-0.351658	0.451645	-0.588278	0.852065	-0.31219
M327T35	-0.341509	-0.624525	-0.26523	-1.0081	-1.07719	-0.863971	-0.689436	-0.88741	-0.638121	-0.672595	-0.17228	1.53932	-0.343378	0.911111	-0.173239	1.27053	-0.0825586	1.94861	0.0295852	2.14039
M327T371	1.33798	-1.69611	-0.383627	0.030501	0.946352	1.31949	0.725011	0.51503	1.61375	1.53779	-0.553237	-0.881702	-1.38973	-0.703184	-0.311944	-0.922607	-1.10988	-0.151105	-0.152414	0.22965
M327T372	1.44819	0.693255	1.40148	-1.34701	1.38338	-0.91599	0.161126	1.89136	0.799215	0.628549	-0.560146	-1.06743	-1.10555	-0.695211	-0.120535	-0.73626	-0.283787	-0.608395	0.0740709	-1.0403
M327T79	0.142732	-1.73849	-0.666671	-0.38159	-0.601843	0.208357	0.849592	1.64917	1.11446	2.04281	-0.0621605	-1.38162	-0.929326	-0.36785	-0.601155	-0.638848	0.511119	0.343167	1.23275	-0.724598
M328T175	1.82115	0.438411	-0.486667	-0.268036	1.16184	-0.986673	0.770055	-0.00457703	0.353583	2.75726	0.311753	-0.669083	-0.8934	-1.20939	-0.53811	-0.498407	-0.697841	-0.532064	-0.214106	-0.615698
M328T224	0.610733	2.03446	1.27594	0.675028	0.467876	0.904772	1.34526	0.192331	0.225218	0.987382	-1.13962	-0.153407	-0.81632	-1.19189	-1.00704	-0.741519	-0.766064	-1.21412	-0.974604	-0.714413
M328T247	-0.930215	-0.86553	-0.83185	-0.90298	-0.92139	-0.981591	-1.11009	-0.904835	-0.859421	-0.978179	1.3463	0.657424	1.70652	0.671673	1.10183	0.517653	1.16973	0.38249	1.19326	0.539208
M328T33	-1.6885	1.24797	1.13313	0.259736	0.935407	1.06019	-0.149086	1.06215	2.18809	-0.168936	-0.78939	-0.954866	-1.18435	-0.979171	-0.831424	-0.0723426	0.172149	-0.131099	-0.65239	-0.457271
M328T35	-0.858036	-1.19003	-0.598445	-0.995229	-0.849093	-0.709837	-0.832712	0.391083	-0.909752	-0.835697	-0.111752	1.08172	0.0795684	1.7583	0.521661	1.14272	-0.676856	2.08153	0.519807	0.991056
M328T382	-0.696182	-1.23794	0.219717	0.794877	-1.10578	-0.609565	-0.759283	0.628742	-0.868523	-0.954682	0.560571	0.538631	-1.23146	1.5258	-0.877778	1.85121	-0.275874	1.41559	-0.0751139	1.15705
M328T403	-1.04257	-0.559218	-1.13327	-0.994663	-0.887658	-0.230185	-0.918922	-0.902707	-1.02673	-0.599914	0.716806	1.5233	0.132564	0.43353	2.0963	1.75156	0.0574445	0.733456	0.366695	0.484188
M329T121	-0.396044	-0.431357	-1.14281	-0.397441	-0.436987	-0.581217	-0.619724	-0.593258	-1.12959	-0.736964	-0.261597	2.26099	0.0751732	1.70799	-0.384416	0.975386	-0.552477	1.34994	-0.338041	1.63244
M329T197	-0.483163	-0.874459	-0.0678868	0.273558	0.0580161	-0.72506	-0.576355	0.601384	3.43631	-0.43039	-0.479153	-1.07149	-0.239227	-0.0583633	-0.0232192	-0.740375	-0.0912972	1.4977	0.480226	-0.486758
M329T256	-1.02137	-0.73416	-0.711626	-0.915472	-1.01626	-0.835852	-0.853989	-1.0866	-0.9031	-1.01352	0.734314	0.797776	2.01436	1.09278	1.42395	0.852141	0.952057	0.385682	0.399931	0.438957
M329T326	0.281983	-0.315886	-0.613708	-0.230441	-0.0714402	1.21462	0.828049	2.28857	2.20725	1.14018	-0.46355	-0.777219	-0.866597	-0.677468	-0.82626	-0.798986	-0.787918	-0.643674	-0.578714	-0.308789
M329T342	0.927913	0.952369	-0.696536	1.2188	-1.79546	0.693991	1.1137	0.819445	0.4654	1.00529	0.929703	-0.623601	-0.180094	-1.34912	-0.297881	-1.46574	0.48307	-1.50594	0.0592594	-0.754573
M329T356	0.533836	-0.0772675	-1.07916	0.85126	-0.0556791	3.0198	0.985543	0.257055	-0.723771	-1.36612	0.459029	-0.874411	-0.748442	0.374572	0.417523	0.624178	-0.79686	-0.965837	-0.656057	-0.179195
M329T42	-0.379775	-0.435754	-0.248513	-0.910765	-0.268481	-0.582121	-0.540641	-0.551797	-0.28784	-0.683438	-0.764463	1.97049	-0.742134	0.995586	-0.779349	2.3478	-0.0783578	1.68098	-0.652692	0.911263
M329T43	-0.801674	-0.846218	-0.783056	-0.828691	-0.784267	-0.84671	-0.752988	-0.763655	-0.806506	-0.810736	1.17672	-0.735119	1.29254	1.48911	0.146037	0.621545	2.22748	0.640101	0.209323	0.956759
M329T430	0.867307	0.963211	-0.869259	-0.0905583	0.555415	-1.11832	-0.978829	-0.87589	-0.621715	0.788924	2.32035	1.5459	0.291033	-0.135884	0.742654	-1.17394	-0.0249106	-1.15998	-1.0532	0.0276954
M329T448	-0.686425	-0.901568	-0.550378	-0.650514	-0.739957	-0.959196	-0.916188	-1.12871	-1.15736	-0.714295	1.07777	0.476337	1.4286	0.526262	1.25505	0.315211	0.740711	-0.254256	0.54328	2.29563
M329T66	-0.783173	-1.1041	-0.442788	-1.18371	-0.705809	-0.67974	-0.762997	-0.853295	-0.941201	-0.725215	0.842484	1.67559	1.30903	1.48642	-0.821535	1.34255	0.566249	0.73236	-0.0062552	1.05513
M330T122	0.900107	0.735072	0.156089	0.751163	0.0330167	1.28995	1.41536	1.10479	0.654106	1.72389	-1.21202	-0.753814	-1.08347	-0.714046	-1.30647	-0.609131	-1.30325	-0.348949	-0.968521	-0.463865
M330T195	-0.917643	-0.981515	-0.980547	-0.916805	-0.83433	-0.759673	-0.879753	-1.00814	-0.971436	-0.94896	0.654915	0.638263	0.744988	0.844004	1.92162	1.56949	1.11569	0.508658	0.613535	0.587635
M330T199	-0.844179	-1.00036	-1.128	-1.00854	-1.07788	-0.880161	-0.986759	-0.896342	-1.01797	-0.751059	0.840568	0.931992	0.598076	0.722558	0.893663	1.05647	1.42395	1.09329	1.13512	0.895554
M330T247	-0.571611	1.30824	0.737946	-0.127341	-0.316598	-0.707189	-0.721272	-1.07907	-0.310422	-1.05644	0.787578	-0.610746	3.2191	-0.378133	-0.335273	0.505703	0.772312	-0.252976	-0.392952	-0.47085
M330T248_1	-0.917767	-0.407812	-0.944423	-0.876963	-1.46726	-0.898485	-0.87334	-0.940556	-0.953343	-0.94659	1.29959	0.770054	0.990727	0.677764	1.71191	0.871156	1.18309	0.316525	0.796956	0.60877
M330T248_2	-1.02836	-0.751826	-0.990205	-0.964318	-0.947884	-0.918502	-0.925533	-1.05919	-0.994688	-0.983446	0.936178	0.94065	1.52211	0.739036	1.14951	0.746962	1.06992	0.806605	1.07606	0.576918
M330T391	1.22037	0.700234	0.687507	0.59237	0.922086	0.714513	1.04422	1.45776	1.10403	1.02313	-0.861408	-1.20597	-0.79782	-1.12863	-0.581939	-1.14735	-0.844134	-1.08685	-0.736648	-1.07548
M330T439	-0.446839	-1.67639	-0.744969	-0.735094	0.00597035	-0.202775	-1.64371	0.116834	0.573413	0.0861703	-0.102416	1.69562	0.0837848	0.641545	-0.815821	0.544424	-0.44427	-0.0108809	0.395508	2.67989
M330T446	-0.525983	-1.10537	-0.825565	-0.413666	-0.852842	-0.0796062	2.12736	-0.0587151	-0.959924	0.255731	-0.779084	-0.380752	-0.345312	-0.123422	-0.546476	1.5951	2.34322	-0.295352	-0.071792	1.04246
M331T122	-0.150154	-0.0366745	-0.0121428	-0.180213	-0.124712	-0.0994951	-0.147927	-0.0696525	-0.462132	0.238302	1.92897	-1.46224	-1.58968	-1.32223	-0.782474	0.438386	-0.308186	0.345746	1.53715	2.25936
M331T153	-0.921375	-0.916642	-0.949306	-0.930684	-0.913348	-0.902664	-0.898032	-0.886298	-0.939778	-0.931923	1.48181	0.506076	0.65989	0.546016	1.49045	0.991254	1.64084	0.965794	0.204882	0.703043
M331T158	-0.80996	-0.526631	-1.02503	-0.665111	-1.06317	-0.760262	-1.03511	-0.777375	-1.05274	-0.752239	1.27407	0.980994	1.19	0.71906	1.20339	0.796121	1.18317	0.768911	1.37212	-1.02021
M331T174	0.784741	0.801509	0.591732	-1.62707	0.909079	1.36956	1.30861	1.59176	0.343624	1.33299	-0.574854	-0.690031	-0.691067	-0.749443	-1.24402	-0.585448	-0.507996	-0.815213	-0.921532	-0.626935
M331T183	0.422604	1.48511	0.0600678	0.896496	-0.345667	-0.776496	-1.02385	-1.40341	-1.12158	0.710844	1.14993	0.913375	1.2173	0.712344	-0.475596	-1.13036	-1.1975	-1.27981	-0.0701814	1.25637
M331T189	-0.0473427	0.685085	0.058373	1.02719	0.29058	0.864789	0.866072	-1.90275	0.0269468	0.245929	0.606041	0.611139	0.83488	-1.41711	-1.67465	0.913033	0.744837	-1.36726	0.256491	-1.62228
M331T204	0.78693	0.516977	1.16572	0.727969	0.991025	-0.289362	-0.940799	0.74537	2.91043	0.00877497	-0.268714	-0.754378	-0.492527	-0.624873	-0.83795	-1.01401	-0.411192	-1.24887	-0.338715	-0.63181
M331T217	-0.810223	-0.992815	-1.01965	-0.950253	-0.81989	-1.0594	-0.891286	-0.863146	-0.744494	-0.958569	0.915303	1.17546	-0.340442	0.942837	0.791031	1.2401	0.729483	1.08939	0.961054	1.60551
M331T251	-0.858055	0.743706	-0.381919	-0.25368	-0.0911156	0.0207839	-0.868972	-1.26942	-1.14462	-1.16267	0.432554	2.50577	0.935721	1.19253	1.66668	0.255992	-0.69909	-0.450135	-0.289675	-0.284398
M331T327	2.22636	0.478608	1.19699	-0.0225737	0.38306	0.253517	-0.0189642	0.227912	0.895097	1.67044	-0.809544	-1.04781	-1.08293	-0.222404	-1.00628	-0.432693	-1.38195	0.568074	-1.36212	-0.512784
M331T333	-0.675064	-1.04062	-0.561855	0.693778	-0.63524	-0.546938	-1.02759	-0.871415	-2.18093	-0.694142	-0.0145279	0.268538	1.08088	2.08554	0.856861	0.478283	1.19091	0.480739	0.348398	0.7644
M331T375	-0.823593	-0.972638	-1.01528	-0.962111	-0.963877	-1.00699	-0.984949	-0.879079	-1.02091	-0.918196	0.815112	1.04469	0.57041	0.949527	0.79184	1.11444	0.569768	1.2877	0.953689	1.45045
M331T391	0.681077	0.503681	-0.336925	-0.472463	2.00785	0.488387	0.0364404	1.13542	0.872664	2.17455	-0.596219	-0.745599	-0.0921408	-1.13205	-0.232057	-1.46568	-0.463939	-0.641805	-0.422918	-1.29827
M331T398	-0.910349	-0.929482	-1.04699	-0.988513	-0.267566	-0.981453	-1.0428	-1.09489	-0.976782	-1.09758	0.711478	1.5933	0.797718	1.34975	0.636081	1.12417	0.66855	0.896907	0.537338	1.02112
M331T41	-1.0366	-0.891152	-0.96303	-0.912406	-0.973196	-0.934879	-0.970236	-0.938213	-0.988771	-0.973768	0.738621	1.32163	1.41566	1.14852	0.914138	0.907981	0.722771	0.715787	1.01036	0.686789
M331T429	0.69758	-0.972818	-0.703384	0.50284	-1.78688	1.17574	-0.36965	-0.320609	-1.08014	-0.988207	0.0868633	-0.148351	-0.468677	-0.318777	-0.761936	1.44873	2.27857	1.1293	-0.00356721	0.603377
M331T444	-0.379206	-0.485431	-0.435736	0.26636	-0.115603	-0.387559	-0.424831	-0.410002	-0.411994	-0.394159	-0.0908235	-0.383731	0.278524	4.10476	0.26273	-0.382834	0.161224	-0.269819	-0.245235	-0.256631
M331T449	-1.15716	-0.566381	-1.02456	-0.520438	-1.06709	-0.526963	-0.749395	-0.737932	-1.0629	-0.323754	1.43034	0.617484	1.92493	0.519117	1.01141	0.945107	0.507617	1.5053	-1.12333	0.398587
M331T55	-0.960493	-0.949415	-0.89857	-0.90793	-0.894976	-0.955616	-0.893488	-0.94074	-0.987814	-0.929883	0.556183	1.90796	1.02123	1.23506	0.716964	0.919769	0.582973	0.500726	1.13172	0.746345
M331T70	-0.431389	-1.51546	-0.613551	-0.844641	-0.543151	-1.49972	-0.711277	-0.808139	-1.45673	-0.762629	1.098	1.23742	0.724115	1.00252	0.70537	0.907842	0.666145	0.545508	1.30299	0.996774
M332T122	-1.01294	-0.571481	1.00942	2.20013	0.396548	-0.23048	1.19039	1.86846	0.470433	0.0716992	-1.3375	-1.38944	-0.169759	-0.358078	-1.19311	-0.698287	0.247914	0.271453	-0.0456333	-0.719737
M332T145	-0.892629	-0.906771	-0.9063	-0.900891	-1.09983	-0.908346	-0.893566	-0.906483	-0.91226	-0.880077	1.36904	0.306333	0.994759	0.364877	1.06399	0.545169	1.50741	0.686442	1.64086	0.728272
M332T183	-0.620923	0.0958559	-0.69634	-0.0969424	-1.14473	-0.750163	-0.734284	-0.468882	0.295813	0.909699	0.168368	-0.0979435	0.106446	0.881971	0.11925	-1.01736	-0.532373	-0.056929	3.51941	0.120061
M332T300	-0.96553	-0.914368	-0.930641	-0.884631	-0.906296	-0.854099	-0.93258	-0.868527	-0.8898	-0.935625	0.34306	1.54508	0.66128	1.44871	0.325745	1.39707	0.338938	1.37872	0.450423	1.19307
M332T373	-0.658354	-0.745376	-0.981409	-1.26485	-0.719538	-0.206634	-1.42943	-0.286179	-1.1064	-0.448082	0.390628	0.572506	-0.219086	1.63762	1.3296	0.929576	-0.433316	1.37608	1.78486	0.477797
M332T42	-0.965853	-0.900619	-0.854685	-0.924895	-0.8859	-0.972735	-1.03178	-1.01498	-0.948441	-1.01303	0.719032	1.1694	1.51521	1.42215	0.882526	0.824817	0.713062	0.630356	0.89506	0.741316
M332T429	-0.23675	-0.221922	-0.497014	-0.48179	-0.939902	-1.03025	-1.01135	-0.810809	-0.47006	-0.19212	1.28029	1.97272	0.691908	0.144002	-0.734997	-0.787712	-0.680556	0.655704	1.02906	2.32155
M332T71	-0.923335	-1.62613	-1.18845	-0.632386	-1.07882	-0.938046	-0.197655	-0.717749	-0.962935	-0.227063	0.957916	1.88559	0.924091	1.02356	0.296734	0.699122	0.158584	0.14087	1.53686	0.869242
M333T146	-0.692672	-1.21328	-0.730331	-0.896412	-1.724	-0.961638	-0.501332	-0.776415	-0.424754	-0.44116	1.60701	-0.116775	0.309883	0.283103	0.435266	0.69646	1.84905	0.910056	1.33539	1.05255
M333T174	-0.346299	0.277308	-0.327612	2.07625	-0.406559	1.64025	1.71812	1.02192	-0.899481	0.583514	-0.269267	-0.915297	-0.774587	1.1268	-0.616342	-0.461112	-0.898811	-0.800606	-1.0497	-0.678494
M333T209	-0.086135	3.56595	0.960883	0.239487	-0.48618	-0.398004	-0.0936086	-0.521407	1.47846	-0.382384	-0.545041	-0.291391	-0.513758	-0.365075	-0.358085	-0.428393	-0.280641	-0.00507907	-0.676497	-0.813092
M333T216	0.264294	-0.198231	0.457563	1.69546	1.70531	1.09513	0.0576501	0.619665	2.17862	0.166969	-0.75367	-0.678638	-0.836456	-0.813841	-0.858347	-0.785345	-0.99704	-0.766071	-0.717404	-0.835615
M333T299	-0.919559	-1.06764	-0.717455	-0.903437	-0.810555	-1.02547	-0.880988	-1.03906	-0.87657	-0.859293	0.353898	1.43245	1.33724	1.4905	0.277413	1.26449	0.164712	1.0379	0.616797	1.12464
M333T331	-0.940938	-0.942264	-0.987556	-0.95038	-1.01181	-0.910826	-0.934643	-0.903643	-1.02677	-0.906653	1.37068	0.657513	1.0472	0.412411	1.0915	0.697224	1.0503	0.856745	1.408	0.923918
M333T357	-0.524093	-0.576525	0.0310226	3.77554	0.899677	-0.417197	-0.387146	-0.155853	-0.238468	-0.362818	-0.532904	-0.604992	0.611801	0.852556	-0.124886	-0.521558	-0.423198	-0.430262	-0.367843	-0.502848
M333T399	-0.300197	-0.0763188	-0.451613	-0.0279756	-0.308033	-0.364614	-0.46129	-0.0996111	-0.310415	0.337467	0.404863	-1.74072	1.14978	1.46228	-1.77356	0.854779	-1.73608	1.40844	0.545125	1.4877
M333T401	-0.987511	-1.03206	-0.927114	-0.975111	-0.940833	-0.869907	-0.957272	-0.950507	-0.994961	-0.89577	0.541651	1.2362	0.741098	1.30128	0.829719	1.26012	0.710533	1.19881	0.583908	1.12774
M333T425	-1.13698	-1.08178	0.557291	-0.674767	-0.800912	-0.458184	-0.0757044	-0.167171	-1.67471	-0.286644	2.02488	0.295937	0.899114	0.705165	0.192391	0.323038	0.295595	0.208111	-1.28524	2.14056
M334T195	1.01149	0.201571	0.407363	0.517189	0.46495	0.446757	1.06422	1.52255	0.955971	1.87361	-0.498287	-1.54886	-0.79797	-1.30889	-0.431042	-0.839414	-0.440686	-1.19135	-0.105403	-1.30376
M334T228	-0.130138	0.861399	1.45511	1.32798	0.975568	1.25241	1.46989	-1.83063	0.984544	-0.149402	-1.12275	0.307817	-0.663195	-0.416309	-0.837719	-0.381839	-0.94827	-0.530182	-0.914582	-0.709702
M334T249	-0.935558	-1.13254	-0.544763	-1.07659	-0.664218	-1.05185	-0.899284	-0.854646	-0.35657	-1.03759	-0.217683	0.111731	1.00343	1.85799	1.48691	1.04152	1.37049	0.718935	0.898064	0.282219
M334T280	0.990437	0.546461	0.650764	-0.358718	-0.335674	-1.02867	-0.766673	-1.22101	-0.0936557	-0.290148	2.68432	1.61036	0.744819	-0.966471	-0.717864	-1.18379	-0.26381	-0.066793	-0.489076	0.555188
M334T298	-1.1919	0.14559	-0.201676	1.43629	0.526622	0.226581	-0.719135	-0.975078	-1.38723	-1.03849	-1.25282	1.11422	0.161914	2.43972	-0.342472	0.786845	-0.288572	0.965993	-0.0802908	-0.326099
M334T331	-0.711119	-1.04678	-0.944452	-1.11611	-1.06956	-0.815927	-0.909863	-0.82758	-1.11415	-0.976764	1.28061	0.696295	1.19435	0.638282	0.958293	0.816616	0.969954	0.957392	1.39789	0.622636
M334T349	-1.04283	-0.097702	-1.01364	-0.958192	-0.628432	-1.04723	-0.965887	-0.963972	-0.806093	-1.02724	0.748924	0.663304	1.60911	0.889962	1.17753	0.69302	2.03222	0.720637	-0.00247058	0.0189802
M334T430	-0.74138	-1.00679	-0.549969	-0.845638	-0.927553	-0.372437	0.151946	-0.537606	-1.34355	-0.673896	-0.360147	1.31852	-0.230218	1.18901	0.697846	2.75426	-0.041019	0.639516	-0.127803	1.0069
M334T434	-0.743212	-0.545331	-0.592812	-0.420732	-0.780355	-0.732851	-0.543063	-0.707126	-0.752284	-1.16439	2.16086	0.468896	0.535186	-0.141091	0.0769504	-0.211639	-0.171923	0.194034	1.7529	2.31798
M335T172	-0.483593	-1.13841	-0.660441	-0.840697	-0.785184	-1.01942	-1.07256	-0.837956	-0.761283	-1.01826	-0.103871	1.36516	0.372346	1.4616	-0.043763	1.36223	0.678178	1.62456	0.570608	1.33074
M335T232	0.119937	0.990136	-0.651419	0.52764	-0.486617	3.38864	-0.111322	0.647315	-0.59291	1.07777	-0.303315	-0.622854	0.143819	-0.886522	-0.335348	-0.823018	-0.138078	-0.872385	-0.213414	-0.858054
M335T249	0.437932	-1.36131	0.436417	0.988535	1.54413	0.936651	0.889373	1.68956	1.54541	0.445907	-1.01484	-0.863742	-1.16577	-0.616132	-0.70605	-0.53276	-0.846222	-0.385767	-0.464604	-0.956717
M335T254	-0.923927	-0.817481	-0.426665	-1.05134	-0.522492	-1.04453	-0.96819	-0.973898	-0.791306	-1.03218	0.319119	0.808032	2.09049	0.868301	0.209135	0.421198	1.1968	1.78805	0.706327	0.144567
M335T331	-0.966938	-0.937796	-0.89751	-0.913304	-1.01339	-0.894164	-0.970044	-0.924699	-1.07621	-0.866799	1.21529	0.674751	1.31865	0.39749	1.13038	0.656325	0.930446	0.73547	1.50489	0.897161
M335T332	0.166285	-0.268443	-0.399461	1.7712	1.30411	0.243841	0.568714	-0.732201	-2.79128	1.07439	0.675704	-0.145586	-1.07375	-0.298469	0.569449	-0.189271	0.0362507	-1.20753	-0.0102654	0.706308
M335T347	-0.906568	-0.58272	-0.868083	-0.0165068	0.493977	-0.126162	3.6759	-0.839096	0.636297	0.292048	0.199182	-0.0585269	-0.842763	-0.167209	-0.906392	0.013408	-0.290333	0.363075	-0.419944	0.350414
M335T356	2.27979	-0.45921	1.2332	-1.03069	0.796513	-0.769203	0.0242104	-0.53059	1.21237	0.151343	-0.743098	-0.30806	1.365	-0.955653	-1.25861	0.0938894	-0.270137	-1.58501	0.130364	0.623575
M335T392	0.845016	0.991389	1.39392	0.872813	1.4203	0.74743	0.856791	0.537543	1.00914	0.664045	-0.69957	-1.19461	-0.578012	-1.18782	-0.601359	-1.2136	-0.681304	-1.25964	-0.691738	-1.23073
M335T94	0.0365925	1.18511	-0.378082	0.883454	-2.27339	1.21501	1.14252	1.47712	-0.112635	1.81589	-0.388678	-1.15404	-0.627256	-0.3251	-0.636361	-0.382664	-0.596811	-0.168243	-0.525242	-0.187201
M336T139	0.469845	1.35567	0.144836	1.299	0.177059	1.18745	1.35626	1.22947	0.151252	1.55102	-0.788972	-0.884808	-0.888791	-0.924866	-0.89003	-0.906148	-0.853216	-0.900664	-0.81281	-1.07157
M336T245	-0.97552	-0.934609	-0.936504	-0.927943	-0.934085	-0.930625	-0.934005	-0.95462	-0.974125	-0.953719	1.20447	0.610851	1.03128	0.830047	1.56066	0.61774	1.27689	0.550294	1.16638	0.60714
M336T246	-0.989878	-0.915753	-0.896383	-0.946942	-0.936268	-0.999028	-0.920864	-0.904896	-0.890073	-0.959228	1.46753	0.676464	1.46157	0.596492	1.05334	0.549438	1.42973	0.585731	1.03536	0.503649
M336T251	0.123312	-0.430091	-0.309372	-0.351441	-0.432784	-0.605264	-0.563434	-0.542617	-0.523149	-0.152818	3.89002	0.564071	-0.224865	-0.330564	-0.348851	-0.402256	-0.595049	0.186106	0.146846	0.902202
M336T331	-0.861092	-0.944288	-0.26573	-0.385615	-1.17201	-1.34161	-0.832478	-0.598944	-0.880757	-1.35554	1.60092	0.832651	1.28391	0.688262	1.30376	0.723626	-0.506089	0.901965	0.929053	0.880004
M336T347	-0.316904	-1.21116	-0.803551	-1.06947	-0.756758	-1.22768	0.72288	-0.540445	-0.77867	-0.507122	0.166422	0.208384	0.335769	0.277755	-0.24032	1.59598	2.75469	0.301331	-0.0668544	1.15573
M336T392	1.03297	0.538022	1.01554	0.895762	1.55082	0.611379	0.919526	0.832384	0.980585	0.849549	-0.604789	-1.3378	-0.578606	-1.2564	-0.437038	-1.30188	-0.570292	-1.30884	-0.650649	-1.18024
M336T56	1.29504	-1.77277	0.955915	1.29669	2.48739	-0.675075	-0.220614	0.131945	0.723878	-0.64071	-0.507169	0.722271	-0.617873	-0.517879	0.307496	-0.0723718	-0.914365	-0.906152	-0.835513	-0.240133
M336T94	-0.243936	0.66817	-0.464496	0.0824689	-0.337302	0.284665	0.301522	2.48851	1.92357	0.982628	-0.728089	-0.576106	-1.06873	-1.00264	-0.90801	-0.991752	-0.451045	0.981503	0.121311	-1.06225
M337T145	-1.92214	0.940965	0.193275	1.04485	0.111644	0.968479	1.03918	1.09497	0.26304	1.40671	0.177531	-0.843152	-0.378503	-0.241059	-2.0828	-0.246128	0.0709155	-0.134503	0.156479	-1.61975
M337T245	-1.32426	-0.335404	-0.729898	-0.377728	-0.567311	-0.135363	-0.195886	-1.43499	-1.27516	-0.803833	1.90445	0.235297	0.40631	0.038554	1.77951	1.18751	1.77525	-0.364983	0.193499	0.024435
M337T248	-0.794167	-0.401576	-0.929319	-0.71595	-0.623261	-1.13845	-0.7713	-0.727644	-0.695996	-1.02534	2.24965	0.262992	1.79292	0.150759	1.41533	0.375337	0.774641	-0.491034	1.03313	0.259275
M337T29	-0.878109	-0.904032	-0.438158	-1.08555	-0.532539	-1.10911	-1.12561	-1.4814	-0.451204	-1.34199	0.84397	1.31	1.08511	0.78115	0.885384	0.96324	1.10579	0.848802	0.64217	0.882074
M337T310	0.0161922	-0.953802	-0.66223	-0.633699	-0.640991	-0.769426	-0.767034	-0.794925	-0.726174	-0.780317	3.45137	0.245869	0.234876	0.813378	0.0629741	0.280518	0.0153991	0.68903	0.126763	0.792226
M337T32	-0.257087	-0.792747	-0.0596224	-0.695448	-0.565143	-0.879102	-0.948396	-0.896391	-0.273203	-0.662792	-0.477255	1.55856	-0.511812	1.32186	-0.571399	1.56983	-0.322887	1.94497	-0.24414	1.76221
M337T323	-1.51986	0.0343469	-0.416215	-0.204322	-0.319303	-1.82317	0.585097	0.0252317	-0.178215	-1.79221	-0.195857	0.463752	-0.483572	0.748995	-0.0519087	1.53555	0.00965476	1.39591	0.167243	2.01884
M337T331	-1.2515	-1.12075	-1.22604	-1.23498	-1.22391	-0.366206	-1.21282	0.598072	2.18943	-0.527315	0.616003	0.228729	0.351687	-0.199843	0.13061	0.753977	0.567037	1.31237	1.01674	0.598693
M337T332	-1.07673	-0.15015	-1.2248	-0.728557	-0.0943911	1.51568	-0.226058	-0.583909	0.601952	-2.00614	0.362017	-0.81522	-0.928007	1.54406	0.87887	0.554772	-0.518388	1.33873	0.3851	1.17117
M337T340	0.328065	-0.543898	-0.444155	-0.712854	-0.786676	-0.740376	-0.787427	-0.788517	-0.718207	-0.856996	-0.417259	0.863599	-0.195478	2.34026	-0.195222	2.22777	-0.333608	0.509773	-0.280516	1.53172
M337T35	-0.575396	-0.988686	-1.08459	-1.02328	-0.769809	-1.17821	-0.985252	-1.08792	-0.598443	-0.58588	1.49229	-0.0635555	1.25299	0.626498	1.18916	0.0672593	1.46998	0.719306	1.26973	0.853789
M337T377_1	-1.24388	-0.716655	-0.515799	-0.592679	-0.747768	-0.665729	-0.861043	-1.18455	-1.33251	-0.551994	0.865004	0.371431	1.58956	0.177574	2.07625	0.193239	1.14958	1.32688	0.33861	0.324494
M337T377_2	-0.841389	-0.652233	-1.01191	-0.918509	-0.962344	-0.991572	-0.895303	-0.74353	-0.914898	-0.731119	0.279266	1.19511	0.00279196	0.334077	0.153349	0.661133	1.25983	1.61973	1.79039	1.36713
M337T417	0.322139	-0.0568903	-0.333056	-0.177882	1.02708	0.990018	2.01158	0.796076	1.47643	0.839362	-1.59638	-0.268126	-1.1362	-0.842391	-0.565469	0.851121	-0.804361	-0.372408	-1.50804	-0.652593
M338T145	0.944712	-1.29807	-0.244395	-0.0281352	-0.929818	-0.951958	-0.474232	0.874023	1.11151	1.40333	1.41142	-0.108663	-1.28905	-0.201115	-1.97814	-0.514038	-0.146369	1.18676	1.01944	0.212785
M338T215	1.33874	0.897038	-2.17233	0.00155963	0.355489	-0.103972	0.871963	1.55339	0.745924	1.85578	-0.757194	-0.322482	-0.746095	-0.49133	-0.98486	-0.659875	-0.830263	-0.508251	-0.543075	0.499851
M338T307	-0.642392	-0.723622	-0.988084	-0.656615	-1.3226	-1.27722	-0.905008	-0.567523	-1.01618	-0.125833	0.737028	-0.13269	1.67644	0.274296	0.179152	0.495648	2.11818	1.11246	0.681359	1.08321
M338T31	-0.375556	1.07724	3.25107	0.985747	-0.297976	1.27609	0.864338	-0.600323	-0.482352	-0.215565	-0.505587	-0.542346	-0.435254	-0.607597	-0.602416	-0.543421	-0.440135	-0.606309	-0.544541	-0.655097
M338T32	0.123492	0.0785232	0.470807	-0.228962	-0.0845645	-0.412903	-0.509852	-1.03813	-0.573579	-0.579278	-0.215578	1.93114	-2.06637	0.495718	-0.167215	2.12645	-0.0904565	1.22309	-1.2568	0.774472
M338T323	-1.51156	0.646154	-0.23866	0.289921	-0.0357893	-2.01826	1.80321	0.648456	0.628743	-1.84933	-0.503025	0.238735	-0.366091	0.472422	-0.587525	0.94849	-0.315893	0.895751	-0.41415	1.26841
M338T341	1.45856	-0.97743	-1.15315	-0.944328	-1.15592	-1.12059	0.261225	-0.383261	-1.15667	-0.785613	-0.0088817	1.84999	0.0581989	0.0522677	0.206505	1.8485	0.138151	0.291928	0.133705	1.38681
M338T375	-0.935321	-1.0599	-0.947766	-1.02829	-0.965205	-1.06142	-1.03235	-0.831826	-0.798724	-1.0291	0.9768	0.986818	0.863907	1.02044	0.922219	0.934322	0.85093	0.796671	1.13147	1.20632
M338T378	0.969642	0.6936	-0.397388	1.0004	-0.0295266	1.95002	0.587486	0.337616	1.11829	0.868583	-1.31164	-0.161146	-1.23721	-0.482913	-1.39783	-0.0542924	-1.36801	-0.721859	-1.23704	0.873217
M338T417	0.970001	0.471927	0.725346	1.26287	0.925478	0.720541	1.22816	1.14461	1.06623	1.06476	-1.08809	-1.04451	-0.929662	-0.886589	-0.845618	-1.02541	-0.976713	-1.05023	-0.87318	-0.859921
M339T151	0.688919	2.09033	1.90357	-0.127741	0.0670097	0.911436	-0.5247	-0.158055	-1.36331	1.42493	-0.839398	0.947477	-0.575854	-0.766272	-0.231292	-0.654757	-1.08157	-0.380385	-1.04515	-0.285186
M339T153	-0.185154	-0.455518	3.35664	0.36292	-0.385254	0.0867677	-0.0305523	0.0243648	-0.125653	-0.0256999	-0.54434	1.75287	0.764468	-0.513204	-0.590541	-0.857333	-0.57348	-0.382029	-0.852702	-0.826572
M339T166	0.188646	1.20293	1.45959	1.18407	0.174107	1.53575	2.04261	0.35927	0.505287	-0.362272	-0.878147	-0.862617	-0.72748	-0.83787	-0.758422	-0.811564	-0.777961	-0.879641	-0.820496	-0.935786
M339T28	-0.988174	-0.925449	-0.984839	-0.974021	-0.806517	-0.748934	-1.04866	-1.09572	-0.903435	-1.0502	0.516528	1.58267	0.904516	1.08188	0.874881	1.11977	0.944828	1.02048	0.676028	0.804364
M339T287	-1.04164	2.41968	1.05136	1.29344	0.604761	-0.544757	1.34458	1.4377	-0.532624	0.188999	-0.281539	-0.70471	-0.294074	-0.41542	-0.653675	-0.528457	-0.752949	-0.654917	-0.884056	-1.05171
M339T31	-0.612903	-0.49375	-0.409288	-0.650992	-0.263871	-0.641248	-0.585746	-0.824954	-0.502158	-0.617438	-0.579593	1.59827	-0.697717	1.3121	-0.399608	1.92692	-0.404917	1.7098	-0.645126	1.78222
M339T312	-1.17975	-0.986026	-1.09041	-0.769522	-0.750581	-0.708037	-0.885365	-0.952393	-1.06666	-0.700191	1.07121	0.675738	0.717791	0.479897	2.18316	0.414027	0.74415	1.00698	0.856896	0.939075
M339T323	-0.924577	1.06871	-0.0579052	-0.0868002	0.292818	-1.7403	1.17577	0.179386	0.638851	-1.75766	-0.171949	0.298479	-1.11986	0.15132	-0.507975	0.944753	-0.751021	0.583962	-0.508543	2.29254
M339T331	-1.21055	0.552378	-0.582599	1.17348	-2.57823	-0.152679	1.30324	-0.154655	0.781837	-0.923926	0.69833	0.309782	0.0648896	1.33035	-0.695907	0.672034	-1.2908	-0.24679	0.172084	0.777727
M339T34	0.20008	0.399174	-0.702974	-1.36659	0.399603	-1.66891	-1.08486	-0.046475	-1.29352	-0.157764	0.651491	1.1314	1.03593	2.08497	-0.419344	-0.156177	-0.695322	1.1732	-0.547778	1.06387
M339T340	1.83524	-0.69552	-0.379702	-0.693492	0.177789	1.91597	-0.053652	-0.491735	-0.676333	1.40155	-1.16512	-0.304372	-1.28742	-0.367704	-0.275567	1.44653	-1.3317	0.028171	-0.0649638	0.982032
M339T358	-1.09108	-0.881312	1.67115	0.552024	1.35127	-0.972815	-1.34442	0.546557	-0.600895	-0.826718	-0.990733	0.864131	0.082099	0.153935	-0.346421	1.0211	-0.672125	1.84465	-0.945562	0.585164
M339T393	-0.781661	-0.981385	-0.768428	-0.915389	-0.877346	-0.66636	-0.716325	-0.793562	-0.714586	-0.790351	0.440057	-0.159074	0.893806	0.237542	2.86045	0.267877	0.792131	0.903571	1.17492	0.594105
M339T414	0.757809	0.79621	0.843988	1.04595	0.948386	1.00075	1.46291	1.09778	0.431456	1.11976	-1.05987	-0.852876	-0.966688	-0.684142	-1.03545	-0.901838	-1.18033	-0.759141	-1.20501	-0.859657
M339T451	-0.344448	0.104158	0.891691	0.163408	0.325251	-0.987491	1.16785	1.42177	0.702954	1.21658	-0.835621	-0.190687	-0.314257	-0.453928	-2.77448	-0.342274	-0.389682	1.41968	-0.0147176	-0.765749
M339T492	-0.718436	-0.754477	-0.842309	-0.797189	-0.815748	-0.754715	-0.623206	-0.648484	-0.570377	-0.557592	0.857536	0.0547225	2.55486	0.0518653	1.55719	0.191215	1.56075	-0.280148	1.13399	-0.59944
M340T166	0.721778	-0.906898	-0.35962	-0.153447	-0.0587669	0.914299	0.129798	-0.2242	-0.608497	1.08681	3.54512	-0.791656	-0.332117	-0.148885	-0.28719	-0.39979	-0.270589	-0.541125	-1.00801	-0.307014
M340T167	-0.432775	1.47285	-0.463541	1.39055	-0.432673	1.49262	1.53577	1.46	-0.46191	1.53094	-0.728751	-0.718485	-0.699398	-0.689787	-0.703652	-0.688852	-0.711991	-0.726346	-0.686279	-0.73829
M340T213	0.623637	0.162523	2.62619	0.770594	1.56588	-0.0531193	-0.465519	0.699433	1.02358	0.456633	-1.17191	-0.174768	-0.535904	-0.12618	-0.705797	-0.988924	-0.926807	-0.733203	-0.980762	-1.06557
M340T218	-0.950007	-0.0377036	0.922767	1.68099	1.13614	0.481237	-1.05108	0.545716	-0.649413	-0.23837	-1.03333	-0.638784	2.19626	-0.351634	1.46038	-0.632843	-0.770385	-0.545507	-0.707184	-0.81725
M340T248	-0.935448	-0.909729	-0.838026	-0.824348	-0.891704	-1.20698	-0.91938	-0.831006	-0.680135	-1.19408	1.19854	0.366423	1.70921	0.637399	0.920231	0.689571	1.49737	0.760526	0.994586	0.456962
M340T30	0.167009	0.8866	2.9919	0.828064	-0.504212	1.39275	0.618779	-0.00116821	0.160032	0.556075	-0.450712	-0.759806	-0.312467	-1.0772	-0.75295	-0.908778	-0.407898	-0.786497	-0.623532	-1.01598
M340T31	-1.0831	-0.15602	0.162676	-0.20029	-0.0326597	-0.601122	-0.474937	-0.800073	-0.946071	-0.687248	-1.10186	1.72996	-0.213615	0.381528	0.0411918	1.20191	-1.02778	2.25671	-0.210666	1.76146
M340T310	-0.977574	1.37964	-0.970662	1.12355	0.343658	1.78755	1.499	-0.968367	0.360409	2.03631	-0.600373	-0.558458	-0.627114	-0.572909	-0.583768	-0.535042	-0.531049	-0.546258	-0.539204	-0.519343
M340T32	-0.080276	0.188743	0.994422	0.132273	0.468594	-0.51128	-0.424373	-0.387538	1.04745	-0.734779	0.156746	-1.54265	0.199559	-0.903407	0.623676	2.58748	0.573422	-1.19575	0.563484	-1.75579
M340T323	0.544372	0.60585	0.198242	-0.192678	-1.30235	1.33707	1.9279	2.24354	-0.326984	-1.02572	-0.803703	0.0686562	-1.09986	-0.494279	-0.873683	0.378404	-0.46628	0.132604	-1.21885	0.367756
M340T341	0.96643	-0.139502	0.120828	0.0904883	-0.456307	0.480086	0.857592	1.02264	0.0892261	2.50172	-1.43331	0.226998	-1.23539	-0.26386	-1.41358	0.293587	-0.534913	0.923727	-1.50329	-0.593171
M340T373	-0.81517	0.306675	-0.136197	-0.551309	0.330453	-0.24083	-0.579932	-0.567087	-0.48438	-0.856617	-1.22334	1.01463	1.71621	-1.15664	2.24838	1.32446	-1.03257	0.8923	-0.654221	0.465179
M340T414	0.105242	0.127119	-0.13368	0.0654788	1.36197	0.137839	0.243637	0.625632	1.77946	2.8746	-0.775192	-0.677539	-0.735491	-0.616829	-0.680503	-0.795541	-0.700669	-0.796252	-0.722987	-0.686301
M340T431	-0.469695	1.49248	1.16856	1.9025	-0.325326	-0.00859907	2.19734	1.10333	-0.654389	0.323447	-0.456698	-0.383505	-0.777923	-0.654517	-0.829515	-0.468158	-0.649327	-0.63059	-0.922016	-0.957397
M341T123	2.27125	1.21519	-0.418375	0.85138	0.401899	1.06639	0.0821643	0.308418	0.662046	1.65582	-0.721535	-0.838942	-0.735568	-0.992957	-0.723059	-0.79276	-1.06354	-0.757287	-0.422526	-1.04801
M341T148	-0.466004	2.77366	-0.556715	-0.452729	-0.413095	0.611719	2.13394	-0.192982	-0.512769	-0.482466	-0.557889	1.57153	-0.312677	-0.589965	-0.607972	-0.429466	0.280335	-0.525323	-0.638669	-0.632456
M341T191	-1.14615	0.943793	0.662382	0.638929	-1.07963	0.68396	0.55165	2.52447	-1.18684	-1.26723	-1.06932	-0.307996	-0.634388	-0.248614	0.593695	-0.361951	0.542808	-1.13518	0.561597	0.734006
M341T239	-1.21774	-0.97296	-1.74482	1.98958	-1.66494	-0.686848	0.148805	0.335178	-0.305058	-0.396282	-0.27807	-0.145099	0.890881	1.71126	1.19549	0.518411	0.244634	-0.0447139	0.578457	-0.156169
M341T250	0.556751	1.16818	1.72255	0.0985183	1.50224	1.41201	1.59098	-0.113636	-0.439109	0.633523	-1.05157	-0.649191	-0.909094	-0.833491	-0.991924	-0.521903	-0.517957	-1.00021	-0.912023	-0.744654
M341T293	-0.114247	-0.588977	-0.572242	-0.791663	-0.743794	-0.767652	-0.848951	-0.581433	0.669842	1.11286	-0.373285	0.0569476	-0.198289	-0.489455	-0.393396	-0.569159	-0.489311	0.783726	2.60096	2.29752
M341T32	0.0757776	0.595586	0.118812	-0.475868	-1.38872	0.0225542	0.450689	0.5396	1.4461	-1.6469	0.354941	-0.925752	0.472209	0.28731	-0.67811	-0.428704	-1.07209	1.01165	2.39489	-1.15398
M341T35	0.0712943	-0.146388	-1.40304	-0.0875651	-0.996081	-1.90107	-0.566384	-0.208142	-0.419327	-0.63156	0.495627	1.55051	-0.0105317	-1.06699	-0.037645	1.04982	0.262091	1.45782	0.580067	2.00749
M341T352	1.76737	-0.421422	-0.0154394	-0.984702	1.42423	-0.940391	0.713288	0.849949	0.22401	1.25295	-0.977435	0.0261961	-1.34651	-0.305074	0.874194	-0.937041	-1.23486	0.525203	-1.37363	0.879105
M341T368	-1.68778	-1.49829	-0.814165	-0.0588911	-0.572358	-1.38031	-0.623729	0.270856	-0.645339	-0.774608	1.09977	0.0510837	1.84492	0.732398	0.818468	0.280652	0.84557	-0.140278	1.54857	0.703451
M341T412	1.30297	-0.609761	0.00547397	0.333004	0.342767	-0.295942	0.568593	0.257868	1.6663	2.62826	-0.783173	-1.23994	-0.836829	-0.545181	-0.753238	-0.876558	-1.24572	-0.529371	0.167578	0.442899
M342T124	1.64066	0.318663	1.85062	0.213992	0.585683	0.447055	0.0353772	1.07176	1.45351	1.079	-0.638816	-0.909646	-0.818283	-0.98868	-0.840439	-0.96303	-1.12508	-0.934564	-0.64186	-0.835931
M342T200	0.379775	0.79273	1.07637	1.2644	1.438	1.405	1.00947	0.801074	0.745753	0.454695	-1.11442	-1.05591	-0.844677	-0.844031	-0.736641	-1.01651	-0.652159	-1.01318	-0.972241	-1.1175
M342T207	1.24068	0.47615	2.72581	-0.639141	1.9149	-0.240428	0.621285	0.386373	-1.0926	-0.378511	-1.17334	-0.505211	-1.01907	-0.529831	-0.376474	-0.667358	-0.100594	0.0593485	-0.342982	-0.359006
M342T241	-1.00464	-0.472687	-0.572998	-0.831965	-0.197634	0.303728	-0.273917	-1.1126	-1.0842	-1.32579	-0.232436	0.755642	1.01562	0.703928	1.81073	1.83239	1.74395	-0.36141	-0.0589382	-0.636785
M342T304	-0.714633	0.698314	1.79905	2.61242	0.237101	0.163319	0.110031	0.939576	-0.470564	0.672155	-0.983476	-0.922416	-0.703967	-0.967715	-0.844207	0.206251	-1.31051	-0.423341	-0.48606	0.388677
M342T308	-0.195476	1.72721	-0.660893	0.65936	-0.0354564	1.29961	0.922769	0.657434	-0.544916	1.84521	-0.301794	-1.2626	-1.20194	-0.120417	-0.10667	-0.326122	-0.155522	-0.663429	0.559331	-2.0957
M342T386	-0.0484847	-0.482043	-0.831999	-0.370273	0.216664	-0.738231	-0.048511	-1.22864	0.0761168	-0.966038	1.25198	-1.02069	-0.639575	1.78277	0.482863	1.93224	1.02454	-0.672452	1.40258	-1.12282
M343T125	-0.182554	-0.482391	-0.541694	-0.214825	-0.8801	-0.900232	-0.482892	0.122717	0.769755	2.03887	-0.442955	-0.61167	-0.437318	-0.67556	-0.892526	-0.802679	-0.14089	0.556189	2.08623	2.11453
M343T153	-0.716066	-0.873829	-0.894475	-0.811527	-0.860828	-1.0403	-0.826124	-0.704235	-0.762287	-0.798341	0.795857	0.428235	0.639935	0.267936	0.609177	0.489257	2.89139	0.715886	1.05074	0.399598
M343T161	-0.937469	0.225613	0.800917	-1.08408	-1.01102	-0.799778	-0.412026	-1.64108	-0.285569	-1.23075	1.84098	0.674206	1.1844	1.85639	0.484884	0.0943916	0.484983	-0.048262	-0.783509	0.586788
M343T183	0.198145	1.56139	-1.79412	2.02426	-0.0946362	-0.0563639	0.084329	1.73023	0.0822067	0.0102517	-0.0238757	-0.589272	-0.516564	-1.09609	-0.90678	-1.0033	0.903094	0.538118	0.139358	-1.19039
M343T324	-0.987091	-1.01337	-1.08901	-0.855986	-0.874385	-1.02751	-0.96312	-1.00205	-0.844268	-0.808903	0.601897	0.863245	0.479346	0.910123	0.706485	1.09	0.920326	1.58502	0.951456	1.35779
M343T362	-0.929962	-0.624259	-1.33834	-1.09075	-0.712144	-0.86356	-0.743175	-0.976657	-1.24819	-0.778197	0.959899	0.60392	1.06633	0.427915	1.1586	0.528506	1.51452	0.69122	1.36556	0.988782
M343T37_1	-1.01986	-0.950412	-0.991639	-0.950056	-0.893536	-0.946481	-0.969953	-0.906707	-0.9898	-0.965649	0.768751	1.52808	1.17727	1.1177	0.966342	0.911787	0.861605	0.775701	0.880367	0.596496
M343T372	-0.0585852	0.846312	-1.54254	0.25226	1.49974	0.807336	0.192912	-0.105796	1.49655	-0.341692	0.517031	-1.26594	-1.11768	0.192456	0.991117	-1.41658	0.488203	-1.9319	-0.133893	0.630682
M343T413	-0.708014	-1.1137	-1.42663	-0.684369	-1.33681	0.561595	2.41934	1.12742	0.65523	0.276469	0.196849	-1.01806	-0.605916	-0.172378	0.166168	0.160463	-0.0131519	-0.839284	1.078	1.27679
M343T426	-0.862126	-1.09638	-0.958596	-1.01779	-0.888245	-0.868096	-0.912893	-0.964343	-0.947291	-1.07587	1.29477	1.19423	1.01118	0.596172	0.945728	0.875555	1.15583	0.738263	0.63243	1.14747
M343T572	-0.24286	-0.367564	2.24599	1.56593	0.904247	-0.396296	0.206101	0.0823453	1.25134	-0.90145	-0.715613	-1.31607	1.2531	0.163197	-0.711219	-1.08151	0.183303	-0.512679	-0.173747	-1.43656
M344T182	-0.627078	0.298477	-1.12195	-0.132085	-1.11713	-0.374567	-0.596561	-0.973526	0.947914	-0.771816	0.52881	0.74812	2.51997	1.26487	-0.106427	-0.798045	-0.842189	-0.897335	1.04515	1.0054
M344T185	-0.562953	-0.597863	-0.344609	-0.0316656	-1.37092	-1.2745	-0.772323	-0.345698	-0.84763	-0.821135	1.37645	1.82347	2.13454	0.646629	-0.657665	-0.647065	0.983791	0.360742	0.459699	0.488705
M344T216	-0.259678	0.902234	1.02373	1.15485	-0.701016	1.95602	1.84776	0.472579	0.00817813	0.964942	-0.701238	-0.964053	-1.38742	-0.773059	-1.12854	-0.612661	-0.886689	-0.318136	-0.608686	0.0108754
M344T246	-0.935204	-1.11215	-0.561172	-0.423092	-0.599676	-0.975645	-0.787009	-0.9071	-0.760035	-1.529	1.24647	1.24244	1.00639	0.380883	2.00579	0.796727	1.07846	-0.249795	0.52403	0.558691
M344T317	-0.279742	0.732861	1.22532	0.943793	0.422421	-0.0831238	-0.425248	-0.368967	-0.386536	-0.07865	-0.154804	-1.52892	2.2492	1.17101	0.571599	-0.146155	-1.80081	-0.327554	-0.049851	-1.68585
M344T328	-1.01276	-0.685184	-0.765317	-1.25992	0.32283	-1.06527	-1.05417	-0.275845	-1.01984	-0.84526	1.28104	-0.0116292	2.25983	-0.131964	0.775555	1.66457	0.31498	0.181042	0.674006	0.653308
M344T362	0.302072	0.639946	0.421266	0.834062	-0.88213	0.913049	0.697678	1.10704	1.27523	0.77778	-1.39462	-1.22423	-1.00472	-1.23261	-1.01924	-1.08279	-0.868148	1.49651	-0.535389	0.77924
M344T370	0.0398136	-0.979213	0.592226	-0.302378	0.192384	-0.750381	-0.395567	-0.359914	-0.432449	-0.521955	-1.9125	1.58929	0.468395	1.43545	1.01157	1.61457	-0.301179	0.651584	-1.89194	0.252195
M344T371	-0.321312	-1.62493	-0.570038	-1.11989	-0.421079	-1.12154	-0.492287	2.16661	0.488386	0.458068	-0.884822	0.321653	0.744282	0.395466	-0.925679	0.790501	1.128	-0.00716587	-0.729005	1.72478
M344T387	-0.967009	-0.897684	-0.908559	-0.907871	-1.05423	-0.862748	-0.898505	-0.861937	-0.818862	-0.809042	1.38645	0.657811	0.790277	0.3397	0.631715	0.345355	2.19859	1.06921	0.956547	0.610787
M344T416	-0.152667	0.0169081	2.09462	2.71699	-0.265104	0.822353	0.526443	-0.200893	-0.882878	-1.5145	-0.946732	0.0315026	-0.51143	-0.910041	-0.631484	0.307979	-0.71595	0.0759834	-0.105293	0.244193
M344T483	-0.944603	-0.922788	-0.933955	-0.940751	-0.931593	-0.910059	-0.951175	-0.955317	-0.938942	-0.921659	1.03548	1.0018	1.31188	0.651656	1.27329	0.604417	1.52806	0.741171	1.06969	0.133409
M345T148	-0.109119	-0.586322	-0.766667	-0.497404	-0.628876	-0.509516	-0.396821	-0.43824	-0.411809	-0.250773	-0.681977	-1.67335	-0.741977	1.2761	0.617271	1.4236	1.20974	1.93783	-0.557846	1.78615
M345T183	-0.814648	0.466359	-1.54826	0.447617	-1.56996	0.522196	0.870735	2.02927	-0.249636	0.839564	-1.98387	1.2067	-0.88607	-0.0787686	-0.275936	0.328882	-0.429523	0.70717	0.232843	0.185333
M345T302	2.32849	1.13925	0.787178	-0.459894	1.05957	0.730778	1.62711	-0.488668	-0.382267	0.140018	0.229165	-0.231834	-0.81191	-0.570448	-0.980091	-0.400587	-1.15676	-1.49019	-0.980801	-0.0881084
M345T315	1.14297	0.594626	0.487296	0.590275	1.01195	1.9436	0.873288	0.148187	0.555183	1.4935	-0.733228	-0.552788	-0.902362	-1.27091	-0.866596	-0.728158	-1.29078	-0.577473	-0.616328	-1.30225
M345T325	-0.558407	-1.29456	-0.614297	-1.29406	-1.80933	-0.79856	-0.404467	0.411241	-0.625671	-0.39785	-0.0266154	-0.0429663	1.00448	0.372854	0.786636	0.287062	2.10401	0.507818	1.81582	0.576869
M345T326	0.342746	0.915957	0.00688693	0.542739	0.830901	2.02885	0.797601	1.01962	0.333679	1.77309	-0.343803	-0.713894	-1.03177	-0.998349	-1.11127	-0.582427	-1.16518	-0.939335	-1.01557	-0.690472
M345T354	1.26038	0.766825	1.04874	0.0851772	1.06142	0.912091	1.10192	0.515226	1.16554	1.24074	-1.08095	-1.18309	-0.968023	-0.89227	-1.13619	-0.286107	-1.4009	-0.46036	-0.880669	-0.869481
M345T359	-0.320718	-0.559126	-0.470337	-0.589763	-0.255139	-0.616191	-0.493923	-0.33815	-0.329463	-0.262293	1.94578	-0.851272	1.31956	-0.695637	1.78178	-0.735593	1.94062	-0.783057	1.19453	-0.88161
M345T362	-0.780777	-0.868409	-0.860995	-0.842242	-0.858439	-0.890185	-0.863202	-0.888659	-0.875879	-0.830677	1.82089	0.609683	0.133175	0.642211	0.51113	0.674968	0.16858	0.946593	0.736397	2.31584
M345T379_2	-0.87594	-0.897677	-0.871353	-0.878906	-0.887373	-0.853051	-0.873515	-0.868398	-0.870353	-0.876187	0.19323	1.18612	0.140072	0.984662	0.269538	1.7327	0.489906	1.65963	0.4843	1.61259
M345T382	-1.31013	-0.406094	-0.585454	-0.983256	-1.13631	-0.542341	-0.0436761	-0.180401	-0.240283	-0.22489	-0.219757	1.43783	0.306245	-0.24054	-0.661701	1.28247	0.227874	1.53445	-0.642964	2.62892
M345T407	-0.610624	-0.744472	-0.817143	-0.753513	-0.283898	-2.09506	-0.828346	-0.160021	-0.55374	-0.329101	0.8147	2.33842	0.0965975	0.333008	0.838511	0.839225	1.47428	0.855768	0.335596	-0.750188
M345T416	0.515926	-1.28373	0.231022	1.38734	-0.94689	2.07249	2.13367	0.389566	-0.0325141	-0.0535328	-1.19058	0.0108343	-0.109506	0.0331936	-1.56983	-0.443142	0.0661143	-0.322953	-0.997723	0.110233
M345T43	-0.841505	-0.857886	-0.437576	-0.802018	-0.719386	-0.613611	-1.01585	-0.990074	-0.687716	-0.769174	0.131349	2.2699	-0.167999	1.08434	0.360497	1.24608	0.129945	1.56138	-0.338336	1.45763
M346T128	1.44848	0.713505	0.0181435	1.15897	0.183229	0.894076	0.770211	1.41591	0.792411	1.42309	-0.658934	-1.28361	-1.38751	-1.04481	-1.2213	-0.780235	-0.746575	-0.430149	-0.966999	-0.297895
M346T183	-0.213718	0.89209	-0.884526	1.00943	-0.656496	1.57764	1.361	1.51535	-1.37749	1.99466	-0.437907	-0.676289	-0.322417	-0.516325	-0.959312	-0.614914	-0.911201	-0.417863	-0.290553	-0.0711675
M346T223_1	0.821675	0.139092	0.0600783	-0.625044	0.99016	2.66676	1.29603	-0.482773	0.146421	1.78599	-0.795622	-0.673937	-0.761325	-0.590064	-0.506029	-0.763834	-0.69724	-0.721505	-0.685634	-0.603212
M346T223_2	1.73597	1.1406	1.19307	0.0928547	1.16312	0.397206	1.59178	0.331969	0.717714	0.614349	-0.826984	-0.820884	-0.753681	-0.736515	-0.811834	-1.1066	-0.928296	-1.05345	-0.983926	-0.956452
M346T256	0.808987	-0.888659	-0.183009	-0.455234	0.135646	-0.255797	0.887111	-0.384649	-0.597446	-0.461913	2.2686	0.989628	0.970463	-1.52212	0.962601	-1.46281	-0.947123	-1.17509	0.918176	0.392633
M346T299	1.13387	1.45235	1.26618	0.152886	0.827838	0.944488	0.603517	0.753412	1.43288	0.795346	-0.99455	-0.887112	-0.984517	-0.965322	-0.939811	-0.936828	-0.934277	-0.954013	-0.917622	-0.848715
M346T379	-0.945374	-0.95118	-0.846707	-0.916625	-0.905185	-0.883191	-0.876256	-0.943596	-0.933566	-0.9261	0.290155	1.00618	0.293078	1.21928	0.426158	1.50178	0.586313	1.49012	0.764696	1.55001
M346T381	-1.13178	0.0295462	-0.485956	-0.35245	-1.54013	0.569464	0.652689	-0.277774	-0.20288	1.07671	0.908535	-1.69959	-0.143388	-1.20463	0.520417	2.17222	0.759895	0.102654	1.16352	-0.917069
M346T382	-0.729343	-1.32541	0.446012	-0.202539	-0.0386099	0.336502	0.171273	-0.33027	-1.03515	-0.179952	2.71996	-0.173398	-0.895252	-0.205913	0.0815321	1.62944	-1.0137	1.11985	-1.14369	0.768656
M346T417	-1.21662	-0.547934	-1.70515	-0.169864	1.07828	-0.398778	0.744738	2.13355	1.37872	-1.30267	-0.0224868	-1.69089	-0.0495772	-0.00408928	0.669919	0.0665534	0.239858	0.714302	0.471519	-0.389384
M346T42	-1.41877	0.185273	0.868306	-0.649152	-1.20389	0.00999174	-0.501437	-1.39913	-0.417032	-0.0162557	1.06313	2.4068	0.709375	1.69154	-1.05208	-0.140942	-0.41248	0.111611	-0.326299	0.491437
M346T445	-0.855011	-0.693581	-1.05845	-0.873147	-1.04333	-0.974273	-1.05711	-1.04216	-1.06515	-0.909441	0.480329	0.958335	0.745583	1.28523	1.06304	1.22773	0.94455	1.16237	0.774347	0.930135
M347T121	0.0506415	-0.353029	-0.636198	-1.09842	0.963084	2.60384	-0.356098	-0.778542	0.0573411	0.130161	-0.676881	-0.17872	-1.34622	-0.323116	1.27377	1.75061	-1.11573	-0.0436186	-0.439578	0.516698
M347T142	0.807953	0.0790981	-1.66669	0.304738	-0.59695	0.386397	-0.848994	-1.03474	0.70083	0.598691	-1.55531	-1.69268	1.20034	0.484754	0.958432	0.490333	-1.2478	0.663398	1.3519	0.61629
M347T249	-0.161266	0.14056	-0.815097	-1.16971	-0.823317	-0.551892	-0.41841	0.463661	1.45735	0.289222	-1.12166	0.116274	-2.15817	-0.0708504	-0.345116	0.601874	0.137727	1.47373	1.04813	1.90696
M347T307	-0.575585	-0.553964	-1.13365	-1.09884	-0.962552	-0.492913	-1.11631	-0.977581	-0.967591	-0.84344	0.548238	1.39246	1.0805	1.96006	1.6102	0.395822	0.657684	0.292282	0.27895	0.506227
M347T310	0.358037	-0.601352	-0.731999	-0.149806	-0.899812	-0.544119	-1.42201	-0.86029	-0.858672	0.998459	-0.0880543	1.12147	0.748484	1.49383	0.0861526	-0.0432298	-0.692732	-0.253846	-0.411759	2.75125
M347T382	-0.214149	2.30492	0.654686	-0.706438	-0.156072	2.59915	-0.0283409	-0.423152	-0.408398	-0.34661	-0.463038	1.22354	-0.78367	-0.945231	0.0482889	0.352012	-0.891976	-0.784467	-0.814918	-0.216134
M347T387	-0.876464	-0.871985	-0.603159	-0.866044	-0.862178	-0.675436	-0.752491	-0.913515	-0.831076	-0.866926	-0.0648832	2.173	-0.0635895	1.69435	-0.0222473	1.59498	0.777967	1.03237	0.473599	0.523731
M347T388	0.490023	-1.19475	-1.75262	-0.519787	0.964951	1.57666	-0.778398	-0.800617	0.632843	1.37771	-0.238505	-0.0606255	0.368078	1.03799	-1.2747	1.14126	0.288963	-1.42993	0.670734	-0.499279
M347T414	-0.907954	-0.740642	-1.04381	-0.743276	-0.828145	-0.973662	-0.90923	-1.05394	-1.10826	-0.949902	1.82903	1.24191	1.09808	1.01652	0.955143	0.90845	0.92126	0.457075	0.327204	0.504143
M347T436	0.0287411	-0.0764424	-0.185327	-0.0158615	0.133506	0.194655	4.07209	0.474354	-0.212929	0.0192868	-0.494213	-0.516959	-0.479332	-0.444785	-0.512358	-0.337114	-0.210348	-0.477904	-0.515576	-0.443483
M347T448	0.576112	0.315691	0.786093	-0.29121	-0.977487	-0.397082	-0.154436	-0.0414202	1.72777	-0.41379	0.315234	-0.0351368	-0.929622	-2.23538	-0.666645	-0.279151	-1.07921	0.912307	2.13318	0.734175
M347T449	-1.0706	0.374675	2.99129	-0.0200354	-0.0853952	-0.450043	-0.446322	-0.536886	-0.686111	-0.472765	0.171024	1.08156	-0.0037406	0.872916	1.18859	0.61368	-1.08723	-1.06821	-1.11134	-0.255056
M347T451	-0.538689	-0.878436	-0.809897	-0.823391	-0.849225	-0.872663	-0.852956	-0.874559	-0.787763	-0.810941	1.28573	0.477685	0.394916	2.93298	0.808392	0.393887	0.396324	0.337628	0.705999	0.364985
M348T186	1.0627	0.788597	-0.802618	0.44145	-0.0361521	1.41068	0.875694	0.674	1.26744	2.11819	-1.57448	-0.605589	-0.966216	-0.637035	-1.01231	-0.55337	-0.791404	-0.434357	-0.718536	-0.506685
M348T233	2.05491	0.64653	0.0711842	0.335454	0.269173	1.60639	0.545762	-0.513128	2.07076	0.660989	-0.950637	-0.761027	-0.9393	-0.717514	-0.923325	-0.734607	-0.721152	-0.613214	-0.98705	-0.400202
M348T252	-0.852936	-0.844973	-0.840758	-0.900956	-0.886815	-0.946046	-0.947277	-1.05569	-0.991924	-0.876171	1.02717	0.44784	1.68988	0.609589	1.88966	0.874539	0.807024	0.461311	0.766362	0.570171
M348T309	-0.851284	-0.442509	-0.676844	-1.25254	-0.687849	0.692299	-0.650352	-0.337235	-0.062459	-0.251888	-0.303786	-0.0477251	-0.794879	-0.739983	0.947468	0.738208	0.426899	3.26365	0.970684	0.0601246
M348T328	-0.155183	-1.27817	-1.07857	-0.591922	-0.0455983	-0.504598	-0.563439	-0.626364	-0.773518	-1.47281	2.59425	-0.280938	-0.22528	0.271799	1.50156	1.45036	0.50135	0.49627	0.382341	0.398465
M348T389	0.10572	1.15076	0.735966	1.39912	0.668731	1.32856	1.46412	1.11118	0.367391	0.929075	-0.93689	-0.932391	-0.925475	-0.927867	-0.918932	-0.923588	-0.910016	-0.928288	-0.918901	-0.938275
M348T415	-1.36647	-0.779971	-0.398414	-0.775245	-0.322096	-0.462822	-0.600656	-0.469029	-1.13813	-0.998596	-0.607388	1.34029	1.63311	1.28585	1.1234	1.90983	1.01816	0.0165847	-0.0341696	-0.374246
M348T43	-1.37173	-0.378235	0.797916	-0.0365268	-1.05519	-0.802235	-0.734278	-0.881872	-0.925416	-0.751396	0.827878	2.27645	-0.757688	1.96122	0.437786	0.568846	-0.362769	0.102467	0.93523	0.149542
M349T222	0.542569	2.04799	1.41242	1.37443	1.29359	0.501385	0.713058	0.782788	-0.880302	0.199039	-1.06727	-0.657214	-0.846542	-0.46481	-0.911162	-0.561537	-0.978852	-0.657586	-1.04461	-0.797388
M349T315	-0.810187	1.25058	1.04022	0.550997	0.280047	-0.118785	-0.257117	-0.628926	-0.588915	-0.517021	-1.03518	-0.358504	2.47214	0.825848	-0.717925	-0.698359	1.77749	-0.713117	-0.986118	-0.767153
M349T343	0.48346	0.566508	0.0285813	1.10276	0.61608	1.07212	1.43141	1.40676	0.785208	1.59329	-0.692641	-1.20401	-0.885778	-0.916225	-0.970822	-0.815392	-0.74548	-1.1662	-0.765928	-0.923688
M349T370	0.678066	-1.30433	1.85701	-0.797483	1.52375	-0.665751	-0.77531	-1.80875	0.462607	-1.06895	-1.1864	1.19894	0.588997	0.929185	-0.186802	0.255277	0.541531	0.275216	-0.484405	-0.032407
M349T41	-1.1652	-0.0070168	-0.284323	-1.14584	-0.708459	0.186321	-0.911077	-1.02755	-0.840999	-0.675286	1.38887	1.53705	-0.0290789	-0.545807	0.0296793	1.36974	0.11543	-0.250718	0.553248	2.41102
M349T425	-1.11742	0.164305	-1.81972	0.150783	-1.2699	1.5001	-0.116279	-2.04443	-1.30459	-0.0357916	0.293191	-0.151564	0.853851	0.233854	0.618771	0.966981	0.718476	0.83197	0.914278	0.613142
M349T433	-0.812647	2.83958	-0.669161	1.74774	-0.948	0.794112	0.419774	0.266832	-0.612785	1.56894	-0.400708	-0.424668	-0.379929	-0.644818	-0.460527	-0.422985	-0.50429	-0.4655	-0.433122	-0.457829
M349T451	0.172074	0.735046	-1.62733	1.00526	-0.527489	0.879181	2.07976	1.05698	-0.231806	1.65788	-0.098959	-1.21976	-0.144072	-1.04748	-0.0777806	-0.646437	-0.0198633	-1.29387	0.198296	-0.849643
M350T222	0.607254	1.97466	1.88709	-0.118227	0.272627	1.57291	-0.703472	0.0421761	0.108908	0.901925	-0.877927	-0.479276	-1.06678	-1.48048	-1.00061	0.307319	-0.699738	-0.865716	-0.714872	0.332233
M350T247	0.324943	-0.0266816	-0.381066	0.244787	-0.128139	-1.37354	-0.605555	-0.413678	-0.450803	-0.830174	3.34288	-1.07021	1.10737	0.285208	1.07304	-0.0543718	0.0829876	-0.63018	-0.0973237	-0.3995
M350T315	-0.659545	1.63949	1.64012	0.687749	-0.532974	-0.58625	0.553266	-1.16515	-1.02113	-0.961486	0.519696	0.578827	-1.69698	-1.65822	0.284653	0.211587	-0.181553	0.8787	0.409917	1.05928
M350T342	0.00833204	-0.455709	0.910309	-0.000896871	-1.16363	-0.514654	-0.611209	-0.775385	-0.824344	-0.333571	0.427239	2.93066	2.16115	-0.00868752	-0.852834	-0.199776	-0.0794347	-0.184548	-0.55987	0.126859
M350T371	0.588417	1.39202	0.914829	1.17108	0.42327	1.20347	0.323466	-0.420319	0.898538	1.84493	-1.16828	-0.398256	-0.394412	-0.770627	-0.359494	-0.954223	-1.58431	-1.00813	-1.07496	-0.627024
M350T433	-0.0223823	-0.752114	-0.697869	1.68792	0.462969	1.16307	1.76086	-0.606321	0.901314	-1.1232	-0.243504	-0.7629	2.18621	-0.809769	-0.316442	-0.375863	-0.88898	-0.485582	-0.35979	-0.717626
M350T451	-0.271466	1.96327	-0.91236	0.389354	-0.413376	1.44261	0.429807	0.403122	-0.406057	1.72129	0.520925	-1.88349	-1.35529	-0.1338	-0.0955534	-0.247579	-1.35981	-0.00872901	0.718563	-0.501423
M351T123	-0.734541	-0.492095	-0.421964	1.39755	0.624436	-0.510574	-0.730075	-0.597624	-0.382605	-0.448211	-0.621941	-0.233587	0.961582	3.38027	0.653959	-0.575513	-0.582824	-0.222655	0.0432102	-0.50679
M351T164	-1.7167	0.907854	-0.230093	1.03485	-0.14183	0.976103	1.08955	-1.6559	-0.191841	1.19802	-1.54183	0.257752	0.686916	0.246219	0.292425	-1.39809	0.698045	0.399627	0.453441	-1.36452
M351T222	-0.00444968	2.95655	1.17792	0.493158	1.02118	0.606513	0.142206	-0.664418	1.10416	0.260997	-0.91739	-0.212427	-0.802098	-0.835991	-0.544233	-0.772641	-0.91173	-0.720811	-0.533106	-0.843393
M351T248	-0.223194	-1.13456	-1.20644	0.0600501	0.106437	-0.886317	-0.534579	-0.237867	-0.194094	-0.363885	1.66094	-1.11396	-0.358887	2.63201	-1.18679	-0.00477581	0.69575	0.410474	1.01402	0.865662
M351T317	0.962469	-0.697726	-0.367208	0.763975	1.45978	-0.462886	2.05682	0.98761	-0.268572	1.45654	-0.97834	-1.48837	-1.02158	0.792608	-0.83177	-0.488109	-0.151627	-0.107196	-0.872955	-0.74345
M351T333_1	0.238116	1.17014	1.57934	0.338895	-0.0831341	0.678439	1.47042	-0.214227	-0.13902	-1.13574	-2.94379	0.799751	0.353772	0.373313	0.0139092	-0.498272	-0.429039	-0.381624	-0.843346	-0.3479
M351T341	-0.423191	-1.35701	-1.42754	-1.69423	-0.447243	-0.469806	-1.12401	-0.813335	-0.846868	-0.140885	0.962206	0.41748	0.96591	0.807775	1.69093	0.522022	0.614487	1.1187	1.13025	0.514344
M351T35	-0.731983	-0.607996	-0.653574	-0.968336	0.373744	-0.755163	-0.61157	-0.535702	-0.745703	-0.487297	0.841908	-0.343688	0.185278	-0.284767	-0.270753	0.618499	2.63811	-0.439496	0.351398	2.42709
M351T351	-0.667671	0.0751273	-0.791461	-0.0201989	-0.591903	-0.698689	0.326655	0.538357	-0.599659	0.283377	-0.753737	0.666758	-0.8231	-0.796303	-0.689726	-0.773338	-0.734715	2.20793	2.08297	1.75933
M351T356	0.082202	-1.37204	0.00128961	-1.63577	-0.163729	-1.46033	-0.808303	-1.28632	-0.326646	-1.41455	0.572002	0.827293	0.789917	0.514566	0.556557	1.36123	0.802613	0.861989	0.725884	1.37215
M351T392	0.779879	0.73381	0.805006	1.69659	1.39557	0.587825	0.565698	0.787633	0.602701	0.842553	-0.3778	-1.60261	-0.276441	-0.965927	-0.444832	-1.3898	-0.466488	-1.36097	-0.587576	-1.32482
M351T407	0.671975	0.188634	0.104309	0.168353	0.370607	0.211931	0.567455	1.2569	1.88737	2.40404	-0.970979	-1.00267	-0.98126	-0.910456	-0.871251	-0.903779	-0.866695	-0.539153	0.0443468	-0.829671
M352T136	-0.221451	0.230237	-0.0133143	1.53677	0.65243	2.13954	1.40693	1.28915	0.524878	0.590262	-1.22617	-0.985646	-0.895857	-0.717833	-0.564808	-0.444624	-0.563302	-0.798359	-0.720651	-1.21819
M352T195	-0.979336	-1.01694	-1.01789	-1.04802	-1.00894	-0.845895	-0.767698	-0.529592	-0.801941	-0.33106	0.589813	0.691115	0.828434	0.82562	1.0633	0.781336	1.77402	0.705484	1.8373	-0.749111
M352T247	0.442218	0.607753	0.633549	0.627902	0.220202	-0.849513	-0.634832	-0.759804	-0.0592152	-0.41167	3.08669	0.756668	-0.666653	-0.545833	-0.0897104	-0.859714	-1.16606	-1.05144	1.19706	-0.477603
M352T300	1.39068	0.304189	1.16604	0.188451	0.402222	0.0283585	1.04323	1.29139	2.29812	-0.81779	-0.490081	-1.04747	-0.649943	-0.446477	-0.687468	-0.570468	-0.987369	-1.60857	-0.582836	-0.224215
M352T316	-0.56097	-0.841664	-1.47689	0.149935	-1.50956	-1.55729	-0.781746	-0.105115	0.181552	-1.30281	1.55305	0.000163297	0.632514	0.0533402	0.901371	0.743126	0.922987	0.795349	1.66122	0.541445
M352T35	0.525778	-1.23573	-1.91402	0.226778	0.223273	0.195524	-0.353812	0.919615	-1.09297	0.817093	-0.541096	-0.0181557	-0.432524	-0.492704	0.0586935	-1.4333	1.10701	1.52325	-0.135872	2.05317
M352T356	0.378191	-0.890319	-0.183857	-1.55069	-0.201425	-1.59383	-0.844819	-1.24964	0.085533	-1.19186	0.368357	0.567734	0.465484	0.902554	-0.14349	0.724553	-0.0776747	1.51419	0.851373	2.06963
M352T392	0.895308	1.43207	1.13197	0.897152	0.538688	-0.0381633	0.374887	0.645954	1.23263	1.16639	-0.379945	-1.44185	0.118813	-1.00282	-0.571549	-1.34631	-0.256838	-1.53467	-0.300117	-1.5616
M353T122	0.61524	1.07305	1.35654	1.12955	0.981479	0.752783	0.979955	0.871196	0.925667	0.87063	-1.28001	-0.620642	-0.972134	-0.748351	-0.962795	-0.867371	-1.15647	-0.842708	-1.14624	-0.959364
M353T145	-1.16882	-0.040774	-0.432032	-0.516204	-1.44337	-0.690518	-0.86291	-1.69633	-0.452645	-1.06118	1.51828	1.09669	1.51509	0.179516	0.783672	0.272969	1.13152	0.145419	1.2839	0.437729
M353T186	0.443776	-1.18096	0.483073	-0.450746	-0.274695	0.247341	-0.74391	-1.45417	-1.79962	0.214633	2.4999	-0.820613	1.13711	0.392597	0.977526	0.0119707	0.53017	-0.527147	-0.53181	0.845569
M353T215	1.26184	0.791116	1.11357	-1.00148	-0.542926	0.448171	0.432278	2.2945	-0.585598	1.5899	-1.22224	0.330827	-0.656806	0.158424	-0.914928	-0.738882	-0.78363	-0.373801	-1.1493	-0.451021
M353T247	-1.12358	1.00401	0.509691	-0.214086	0.15599	-1.24354	-0.815823	-1.21101	-0.552877	-1.24866	1.6669	0.807102	1.52481	1.00821	1.10545	0.0376987	-1.11408	-0.354546	0.893084	-0.834755
M353T260	0.950095	-1.19482	-1.36356	-0.541908	2.88508	1.0278	0.020396	0.373664	0.0826461	0.102701	0.286619	-1.70093	-1.0562	-0.0108606	0.672942	-0.055847	0.117558	-0.22098	0.199823	-0.574215
M353T331	0.35734	-0.534799	-0.646038	0.686747	0.38414	1.93588	0.497376	-0.809331	-1.95756	-2.39159	0.392854	-0.189773	-0.588639	1.19536	0.476979	-0.212788	0.0275475	0.256252	0.104076	1.01597
M353T344	-0.0301942	-2.38217	0.489926	-1.18405	0.99881	0.608926	1.26654	0.81053	1.25878	1.33788	1.14409	-0.622799	-0.812219	-1.03173	-0.723809	-0.192497	-0.553631	0.139667	0.0811577	-0.603201
M353T356	1.81011	0.567852	0.999815	-1.07265	-2.01532	0.967964	0.756446	-1.35534	-1.01256	1.09685	-0.453373	-0.158868	0.0113308	0.887642	-0.394651	-0.735508	1.17199	-0.0611815	-0.580766	-0.429776
M353T377	-0.922015	-0.724407	-0.67431	-0.869281	-0.77065	-0.681413	-0.808752	-0.915212	-0.899022	-0.737572	-0.0622611	2.387	0.506115	0.867924	0.732833	1.96533	0.378143	0.108172	0.00257928	1.11679
M354T122	1.79954	0.300475	-0.0714809	0.881564	0.710836	1.80946	0.803441	0.515682	0.190468	1.60183	-0.557974	-1.05304	-0.96142	-0.839391	-0.690442	-0.860789	-1.12814	-0.964211	-0.848495	-0.637925
M354T144	-0.339906	1.64248	0.176196	1.87197	-0.204305	1.25272	0.532924	1.37694	-0.0499176	1.25899	-0.434143	-0.324511	-0.262112	-1.05211	-0.673969	-1.39729	-0.470578	-1.12538	-0.48388	-1.29412
M354T30	0.0218586	1.01469	1.71013	1.87448	1.26508	1.14125	0.386589	-0.0984401	-0.748814	0.18058	-0.394333	-0.546064	0.450544	-0.56081	0.0514473	-1.03029	-0.976323	-1.62377	-0.993007	-1.12479
M354T376	-0.85098	-1.01048	-0.9894	-0.979564	-0.904745	-1.01802	-0.976421	-1.04278	-0.873783	-0.965155	0.760041	1.34983	0.933705	1.16598	0.728113	1.07979	0.550322	0.962541	0.996771	1.08423
M354T40	-1.21524	2.75073	-0.0165674	-0.458246	-1.18062	0.60887	-0.482838	-0.121727	0.471162	0.223087	-0.102566	2.3469	-0.986957	-0.6207	0.0869271	-0.168503	-0.638668	-0.14794	-0.00277445	-0.344332
M354T411	0.233751	1.06071	1.87346	1.11607	-0.593034	1.26208	0.541869	0.147814	-0.252632	-1.60449	-0.10264	1.4141	0.682409	-0.622117	-0.677435	-0.216034	-1.22783	-0.809144	-0.833934	-1.39296
M354T44	0.496626	-1.57957	-0.396267	1.85802	1.66758	-1.49894	-0.305199	0.300346	0.0905118	0.323239	0.342856	-0.17453	0.513284	1.98971	0.0115529	-1.17065	-0.744515	-0.722717	-0.443699	-0.557635
M355T130	2.20839	0.222572	-0.165788	-0.596528	0.32583	1.24714	1.91342	0.678103	0.286745	0.541168	0.494343	-1.04132	-1.06313	-1.3291	-0.627368	-0.402106	0.112168	-1.18725	-0.913025	-0.704276
M355T171	0.798554	-2.30191	0.875904	0.64695	1.03583	0.530516	0.360349	0.0480296	0.320278	0.266379	0.287138	0.40176	0.672503	-0.125603	-2.24262	0.263854	-2.07918	-0.0835628	0.272198	0.0526354
M355T175	0.159643	1.24706	-0.183454	0.443617	-0.227414	0.612245	0.821514	2.61237	0.641623	1.04625	-0.13441	-1.38632	-0.220439	-1.0959	0.166306	-1.24432	-0.623567	-0.936316	-0.472909	-1.22557
M355T28	1.04007	-0.0363318	1.0794	0.146341	-1.38952	-1.16484	0.798025	1.27323	0.591853	0.53598	-0.583047	-0.860912	-0.534201	0.825896	-1.684	-1.22202	-0.36851	0.972338	1.49841	-0.918166
M355T32	0.105745	-1.04635	0.263653	-1.08333	0.148156	-0.678132	-0.877924	-0.515657	0.0345202	-0.718875	-0.541512	0.968535	-0.73415	1.01031	-0.619531	2.10798	-0.677706	2.11457	-0.576666	1.31635
M355T332	-0.485935	1.62906	-2.52973	-0.65231	0.491742	-0.485935	0.775179	0.537153	0.374497	-0.41496	0.0350311	-0.538014	-1.63375	1.84628	-0.535107	0.862192	0.242521	0.245336	-0.0546116	0.29136
M355T34	-0.210955	-1.60269	-0.269409	-0.361405	-1.73767	-1.29159	-1.64267	0.384142	0.0584996	0.061805	-0.0186755	1.74584	0.359904	1.80586	0.197035	-0.250465	0.705315	0.464436	1.03025	0.572443
M355T351	0.409628	0.542592	1.69453	1.81885	-0.0688988	0.577835	0.752366	0.29834	1.00867	1.21222	-0.375141	-0.798658	-0.140095	-0.904099	-0.91362	-1.42946	-0.436643	-1.29892	-0.424399	-1.5251
M355T358	-0.663752	0.092919	0.437797	0.382224	-0.176378	1.08075	-0.136893	0.00718339	-0.603505	0.745906	-1.06612	2.35308	-1.7402	-0.279885	-0.71656	0.987247	-0.807425	1.50487	-1.37437	-0.026889
M355T376	-0.904318	-0.64445	-0.693057	-0.957157	-0.672678	-1.34706	-1.12213	-0.936241	-0.963673	-0.900339	0.440783	1.98444	0.929702	1.33047	0.745511	0.977551	0.536635	0.922222	0.622395	0.6514
M355T393	-0.858218	-0.888283	-0.909742	-1.04442	-0.671479	-0.598284	-0.836016	-0.933872	-0.963453	-0.871214	0.557413	1.07821	2.20058	0.174438	0.677045	1.55571	0.585893	1.32405	0.409231	0.0124179
M355T399	0.696089	1.50057	0.683008	0.412292	0.55692	0.735598	0.669867	1.19609	1.08426	1.74809	-0.870533	-0.98439	-0.907804	-0.964062	-0.866552	-1.00551	-0.938704	-0.813194	-0.882274	-1.04976
M356T172	0.0379501	-0.39348	0.299784	1.98778	3.14589	-0.976472	0.306577	0.239908	0.436497	0.344809	-0.619212	-0.494896	-0.421968	-0.567834	-0.761798	-0.27988	-0.460315	-1.1131	-0.333945	-0.376296
M356T175	0.260917	2.52689	-0.614361	0.418496	-0.893822	0.486404	1.78385	0.25004	-0.245897	0.214993	0.954663	-1.30345	-0.201205	-0.753813	-0.393173	-0.0225588	-0.406649	0.0115042	-0.0567974	-2.01604
M356T222	-0.315942	-0.136671	-0.361775	2.63292	1.41987	0.188756	0.34152	0.245564	0.0357099	2.25493	-0.840029	-0.733207	-0.370035	-0.0537047	-0.585891	-0.687071	-0.768805	-0.729522	-0.795934	-0.740685
M356T32	0.0428924	-0.823871	0.270941	-0.763266	0.431948	-0.270143	-0.757281	-0.850765	-0.0503747	-1.0384	-0.761237	2.27734	-0.183899	0.877458	-1.20296	0.560646	-0.082924	0.853878	-0.826779	2.29679
M356T35	1.23523	-0.951993	-0.208039	-1.10933	-0.92437	-0.388034	-0.842171	0.21324	-0.0319186	0.132552	1.80693	-0.277041	-1.01636	-1.10421	-0.171147	2.54481	1.14413	-0.180934	-0.117698	0.246355
M356T351	-1.95069	-0.291834	-0.158933	0.702241	-0.101546	0.499232	-0.872745	-1.35564	-1.0273	-0.777533	-0.192117	-0.196193	1.3125	0.378471	2.18488	0.845651	0.918648	-0.715654	1.09473	-0.296155
M356T358	-1.12599	-1.17883	-0.364	-1.53893	-1.03399	-0.997792	0.759735	0.00403226	-0.914954	-0.967604	0.231524	0.114259	-0.164417	0.638351	0.228572	1.86142	1.26057	1.59524	0.850157	0.742639
M356T374	0.191795	-0.642184	-0.241192	-0.103424	-0.222018	0.259565	-0.371179	0.104845	0.782163	0.116128	3.94806	-0.15267	-0.455811	-0.314504	-0.524459	-0.464307	-0.706267	-0.401956	-0.718325	-0.084258
M356T401	-0.513835	1.052	1.46274	0.556263	1.93987	0.243802	-1.1101	-0.310187	-0.401825	1.86815	-1.49002	0.864493	-0.204059	-0.467925	0.294866	-0.815213	-0.804462	-0.368333	-0.930336	-0.865887
M356T417	0.838119	0.774928	0.530463	0.79252	1.08006	1.17815	1.08802	0.907303	1.24667	1.18749	-0.959466	-0.964726	-0.964776	-0.96488	-0.962727	-0.963521	-0.963706	-0.958415	-0.963688	-0.957823
M357T131	1.37078	1.03601	1.71058	0.577762	1.64989	0.502205	0.227623	-0.301315	1.4704	0.141252	-0.970494	-0.855781	-0.473283	-0.980935	-0.568457	-0.932473	-0.589948	-1.05769	-0.811096	-1.14502
M357T165	0.559947	0.249158	1.29136	1.00427	0.620911	0.960176	0.0977261	1.43534	1.41072	1.46971	-0.904009	-0.926211	-0.807104	-1.20743	-0.932897	-0.965988	-0.91678	-0.893497	-0.777231	-0.768162
M357T172	-0.375676	0.515471	0.088012	0.667244	-1.39383	-0.399327	0.777606	0.45684	-0.519223	0.276522	0.15363	-2.11197	0.439484	-1.27831	1.7496	-0.517103	-0.999249	1.99876	0.49469	-0.0231763
M357T307	0.51303	-0.261665	0.92718	0.525889	1.51145	1.58138	0.626395	1.49282	0.0645897	0.238115	-1.14571	-0.889529	-0.828893	-0.495676	-0.579497	-0.0441585	-0.338909	-0.0312669	-0.321647	-2.54389
M357T32	0.341065	-0.430471	0.425743	-1.3104	0.0328872	-0.625858	-0.622005	-0.638913	0.324941	-0.456855	-0.29317	-0.704076	-0.331945	2.58649	-1.07428	1.25037	-0.631135	0.550943	-0.462756	2.06942
M357T328	1.08986	0.488197	0.824274	0.906061	1.11624	-0.760642	0.86939	1.4758	2.10321	-0.461271	-0.331966	-0.899916	-1.07795	-0.678634	-0.893554	-0.681797	-1.3666	-0.464894	-0.608513	-0.647286
M357T35	0.818746	-0.905937	0.613563	-1.6359	-1.31568	-0.331558	-0.914898	-0.52942	0.548979	-0.766087	0.641759	1.54955	-1.07526	1.44213	0.130501	0.578811	0.537382	1.7886	-0.710761	-0.46451
M357T350	-0.444005	-0.93148	-1.00953	-0.789742	-0.98687	-0.995723	-0.790828	-0.574135	-0.489368	-1.27045	0.240741	2.13495	0.258211	1.26929	0.116278	1.275	0.124043	1.66627	0.402631	0.794728
M357T366	0.269033	-0.194799	1.80349	2.00277	-1.13037	0.731081	0.20106	0.255101	0.96913	-0.0394542	-1.64271	-0.852426	-0.704595	-0.207144	0.185816	0.749983	-1.9647	-0.0563357	0.181698	-0.556619
M357T376	-0.281966	-0.524637	0.11134	-0.138796	0.000672136	-0.822163	-1.08803	-0.964874	-0.930383	-1.00293	1.6966	0.188879	2.24315	0.080601	2.24988	-0.531738	0.221428	-0.756284	0.0911612	0.158093
M357T398	-0.196936	1.41288	1.65568	1.17647	1.46711	1.11941	0.988563	0.675453	0.427527	-0.0675091	-1.17016	-0.633588	-0.644667	-0.902078	-0.672908	-0.912614	-0.814664	-0.807341	-1.10412	-0.996506
M357T417	0.736656	0.733125	0.522598	1.15366	0.825088	1.20515	0.959576	0.879449	0.911313	1.60357	-0.981189	-0.948106	-0.944236	-0.936161	-0.973855	-0.941645	-0.922896	-0.932692	-0.970226	-0.979188
M357T537	-0.951243	-0.967913	-0.910355	-0.933975	-0.888218	-1.0379	-0.970924	-1.03122	-0.947453	-1.00468	1.03367	0.944762	1.02498	0.721686	1.20655	0.784486	1.33964	0.692844	0.90532	0.989934
M358T132	-0.323925	-0.0812946	1.92218	0.155499	0.824419	0.100366	-0.18197	0.443918	2.71217	1.39369	-0.552669	-0.7911	-0.633124	-0.844168	-0.716244	-0.765939	-0.597348	-0.744874	-0.548835	-0.77075
M358T166	1.28552	1.35311	-0.38727	1.01304	1.19743	0.0459428	0.629025	1.20553	1.11385	1.34767	-1.15858	-0.726151	-0.836225	-0.796449	-0.933205	-0.719366	-0.927887	-0.741657	-0.799696	-1.16463
M358T241	0.149175	1.85588	1.53431	0.281267	0.31648	0.610473	0.412481	0.756279	0.488207	1.46355	-1.0582	0.106887	-0.61691	0.235541	-0.762062	-0.711972	-1.0631	-1.81794	-1.22805	-0.952284
M358T248	0.0562191	-0.886338	-1.14562	0.410871	1.7023	1.55752	0.947667	-0.800498	1.39339	0.815545	-0.530508	-1.55219	-1.17597	-0.614138	-0.611723	0.5511	0.506496	0.282087	0.37916	-1.28537
M358T32	-0.0739862	-0.892607	-1.06609	-0.68428	0.296455	-1.29354	-0.769791	-0.746656	0.706972	-1.12773	0.756592	0.946146	-0.10467	-1.48018	-0.031374	1.37413	1.39548	1.65272	-0.142958	1.28538
M358T350	-1.40221	-0.6886	-0.873282	0.273758	-0.932203	-0.647328	-0.907877	-0.854631	-1.26271	-0.900092	1.29682	1.12543	0.688652	1.47322	0.375069	0.378322	-0.577147	0.827591	1.00258	1.60464
M358T418	0.795706	0.391463	0.188098	0.793698	1.12716	1.78005	1.41067	0.780473	0.949903	1.02729	-0.930326	-0.981628	-0.931703	-0.91915	-0.909747	-0.904792	-0.913665	-0.881159	-0.938862	-0.933493
M358T538	-1.00201	-0.948039	-1.01613	-0.945433	-0.806308	-1.02529	-0.965245	-0.902643	-0.953989	-0.980872	1.07679	1.03835	0.886701	0.986189	1.42426	0.668373	0.893389	0.554755	1.35409	0.663067
M359T125	0.345597	0.762242	0.557124	0.560895	1.66432	1.4461	0.891773	0.828044	0.963408	0.928903	0.176531	-1.21403	-1.15123	-1.19242	-0.826472	-0.95827	-0.988852	-1.19942	-0.815535	-0.778708
M359T148	0.999983	-0.393236	0.259862	-0.551194	0.719636	-0.734681	1.49911	0.642261	-3.44341	-0.481791	-0.070384	0.503682	-0.257309	0.0149776	-0.217024	-0.0254768	0.53793	0.00269583	-0.00820773	1.00257
M359T185	1.93403	1.4195	1.87701	0.0822331	1.7342	-0.503942	-0.146616	-0.591623	0.654635	-1.22644	-1.03023	-0.771355	-0.15869	0.0456403	-0.560272	-0.6266	-0.446653	0.0776695	-0.887176	-0.875325
M359T230	0.0107717	-0.442091	-0.300998	-0.393108	-0.243105	-0.356553	-0.366314	-0.604917	-0.521694	-0.207024	1.87852	-0.536521	0.377332	-0.642111	-0.466939	-0.791378	0.353574	0.625199	-0.732643	3.36
M359T247	-0.0284113	-0.0834296	2.75689	2.14517	0.846615	-0.433683	-0.679859	-0.535611	-0.28008	-0.239599	-0.287612	-0.429548	1.03729	0.469225	-0.145262	-0.898138	-0.878696	-0.891484	-0.71645	-0.727324
M359T286	0.889157	0.974663	0.285979	1.91324	1.52285	0.325125	1.02133	0.337123	1.19329	0.205809	-0.919109	-0.151724	-0.834129	-0.793238	-1.26261	-1.0583	-1.09832	-0.76201	-0.598854	-1.19028
M359T321	-1.00972	-0.897593	-1.0128	-0.84819	-0.962411	-1.03052	-0.966958	-0.980744	-0.977962	-0.998815	1.06127	1.11487	0.7812	1.06931	0.830729	0.972257	0.987931	1.18022	0.98303	0.704901
M359T327	-0.980329	-0.736695	-1.01191	1.83671	1.95199	0.190336	0.905561	-0.53955	-0.572442	-0.336818	-1.48387	0.448788	-0.143492	0.361958	-0.327503	0.945697	-1.10152	1.23472	0.453701	-1.09533
M359T350	-1.00965	-0.646111	-0.605194	0.370627	-0.765205	0.337976	-0.294065	-0.913359	-0.894291	-0.302802	-1.07746	2.74211	-0.419893	0.433458	0.253929	-0.0367808	1.52648	0.31498	1.61575	-0.630501
M359T352	-0.729396	-0.575307	-0.728942	-0.668079	-0.660425	-0.716053	-0.748154	-0.589756	-0.670409	-0.707908	-0.148276	2.89389	0.338919	0.0674791	-0.244225	0.926058	-0.182403	1.71731	0.0344669	1.39121
M359T363	-0.949736	-0.987828	-1.12779	-0.994543	-0.975784	-0.930187	-0.854583	-0.893469	-1.08117	-0.900786	1.0543	0.998931	0.769511	0.776197	0.893431	0.92679	1.05721	1.08659	1.08367	1.04925
M359T369	0.829908	0.637441	0.30043	1.27292	1.72305	1.45846	0.686263	1.15228	0.49813	0.547348	-0.49863	-1.21255	-0.629084	-1.0887	-0.921087	-1.05936	-1.00842	-1.02127	-0.959642	-0.707485
M359T41	-1.14343	1.04373	-0.972961	-0.993967	0.157798	2.93228	1.48462	-0.169066	0.201591	-0.0274179	-0.290881	-0.0311037	-1.42931	-0.479768	0.28997	0.76855	-0.629457	0.0194008	-0.558176	-0.172409
M359T413	1.21046	1.10166	0.787892	0.595629	0.785838	0.481045	0.348167	1.11463	1.15632	1.72316	-0.796102	-1.09003	-1.00663	-0.988628	-1.07761	-0.908469	-1.06148	-0.750549	-0.903759	-0.721551
M359T435	-0.0930318	-1.25833	-1.0105	-0.899582	-0.252779	-0.887165	-0.434749	-0.40391	-0.913836	-0.853314	2.39952	0.336865	-0.00858317	0.402884	0.435433	0.627663	1.6987	1.48134	0.540207	-0.906821
M360T135	0.472786	1.76279	2.39228	0.535742	0.635796	0.309511	0.0921557	1.14483	0.444286	0.495629	-0.241644	-0.715481	-0.743921	-1.0364	-0.887003	-1.06714	-0.844848	-1.0499	-0.768295	-0.931177
M360T184	-0.239559	0.331637	-0.0275152	-0.442134	2.41648	2.14552	0.777403	0.242919	-0.42926	-0.576529	-0.0483204	-0.584586	-0.978075	-1.25988	0.476836	1.19016	-0.456745	-0.570277	-1.05955	-0.90852
M360T248	-0.786709	-0.938659	-0.864725	0.265565	-0.360077	-0.850554	-0.20439	0.18931	-0.634624	-0.973405	0.721533	-0.638309	1.19206	2.20359	0.727863	0.120725	2.17223	0.489749	-0.824636	-1.00653
M360T362	2.01475	0.00868252	1.39467	0.811329	1.20019	0.897501	-0.309214	1.82552	0.233008	-0.353194	-0.665069	-0.945805	-0.510254	-0.966422	-0.579689	-0.505001	-0.968923	-0.497173	-1.0783	-1.0066
M360T369	1.44397	0.565576	-0.928471	0.762142	1.83323	1.17459	-0.0928504	-0.0752521	-0.342344	1.44872	0.2222	-1.50852	-0.779159	0.18837	-1.61208	-0.156065	-1.30879	-0.743556	-0.446326	0.354611
M360T388	-0.139769	-0.366791	-0.237307	-0.527043	2.69797	-0.0804971	-0.986794	0.0347738	-0.109493	-0.0431262	-0.47939	-1.33444	-0.0939193	2.13188	1.37	0.449901	-0.520053	-0.373081	-1.02376	-0.369058
M360T400	-0.589235	-1.02484	-0.562217	-1.00072	-0.630318	-1.00929	-0.94211	-0.851459	-0.563105	-1.02252	-1.05859	1.69026	1.11586	0.870873	1.02581	1.45471	1.04858	0.780334	0.974479	0.293498
M360T408	-1.14116	-0.954568	-1.01984	-0.984401	-0.993921	-1.0463	-0.97439	-0.692046	-0.987377	-0.80585	0.897974	1.18907	0.998803	1.16521	0.963597	1.22412	0.989886	0.924897	0.740736	0.505558
M360T414	-0.891569	-0.80301	-0.481446	-0.537136	-0.928778	-1.12722	-0.921466	-0.799527	-0.767664	-1.39125	0.86009	0.705721	0.524781	0.0291053	1.22548	1.84308	1.84812	0.760456	0.177416	0.674836
[truncated: 2,829 more rows]
