# Supplementary material for: Comparative metabolomic analyses of Dendrobium officinale Kimura et Migo responding to UV-B radiation reveal variations in the metabolisms associated with its bioactive ingredients
Source: PeerJ. 2020 Jun 29;8:e9107. doi: 10.7717/peerj.9107 (PMC7331624; doi:10.7717/peerj.9107)
Supplement: Table S5 [file peerj-08-9107-s008.xlsx]

## Sheet: Sheet1
Table S5 The detail information of DAMs between the control and UV-B treatment.
ID	ratio	t.test_p.value	regulated	Control_78	Control_9	Control_17	Control_24	Control_32	Control_40	Control_47	Control_55	Control_63	Control_70	UV-B_81	UV-B_12	UV-B_20	UV-B_28	UV-B_35	UV-B_43	UV-B_51	UV-B_58	UV-B_66	UV-B_74
M1013T515	0.194786	2.50162e-07	down	10943.7	13535.3	25832.8	12729.1	17532.3	13463.3	12570	16719.7	17662.8	13988.2	2223.63	4241.47	875.129	2464.46	3395.29	2586.8	2316.27	5803.07	3566.33	2714.98
M1014T516	0.145073	3.84504e-08	down	5061.12	15197.8	15947.9	4355.91	7442.36	14043.2	5484.45	6386.84	7996.28	7622.28	556.424	2994.34	1017.32	1072.1	1032.52	1632.66	672.513	1854.25	1094.11	1063.31
M101T322	2.43062	3.33901e-06	up	915.589	1087.24	1200.69	1202.05	989.45	828.141	640.207	1409.55	1707.54	1305.81	2174.78	3900.7	1687.16	2589.76	2207.32	3271.95	2748.14	4560.9	2028.83	2263.04
M101T350	3.23345	1.00849e-09	up	1589.72	1657.36	1217.9	1349.52	998.011	986.926	1171.84	1417.43	1294.42	1393.2	3064.66	5999.35	2791.56	4601.14	4574.17	5196.6	3633.9	4777.85	3492.61	4149.74
M1047T516	0.122099	8.40642e-07	down	5711.3	5759.2	6373.96	5984.03	5307.61	5551.79	6658.92	5795.55	5432.53	6268.65	751.158	436.906	243.124	930.295	866.923	984.416	296.325	1027.89	313.731	1333.98
M1048T516	0.120858	2.01435e-07	down	3070.27	2997.89	2164.14	1959.64	1565.5	2463.8	3188.99	3144.56	2603.13	3033.47	253.667	373.833	133.284	128.823	333.69	338.874	109.049	480.176	280.162	733.871
M1049T501	0.260899	4.78205e-15	down	21067.9	21267.8	27207.5	20356	18656.7	19618	26007.5	21643.2	18791	22559.6	5621.17	5912.31	5476.68	7219.02	5505.89	5067.08	5578.83	6388.77	4517.05	5374.03
M1050T501	0.257738	4.56701e-14	down	8883.91	9268.77	12036.5	8529.75	7682.42	7933.86	11023.2	9149.41	7793.49	9685.25	2035.97	2604.7	2603.45	2506.75	2831.69	2390.68	2308.74	2366.48	1710.95	2349.01
M1051T501	0.282055	6.6766e-09	down	4053.05	3643.44	5684.6	3056.7	2179.01	2403.34	3206.33	2847.65	2628.5	4359.16	1043.17	1227.32	1088.61	739.373	764.514	618.639	1059.66	1107.8	939.874	1018.35
M1055T518	0.250905	2.27229e-09	down	6977.18	4923.6	8881.66	4739.01	5380.88	4746.91	3573.07	5851.55	3548.49	4203.24	766.729	1322.63	1804.74	1910.33	1609.65	1377.38	1001.56	1112.82	1220.38	1127.99
M105T359	5.77542	6.41323e-06	up	1855.9	820.182	1886.48	933.435	1876.48	969.674	951.346	776.87	1250.04	763.982	10839.3	3159.13	11770.8	3340.97	10911.4	3004.87	9832.18	2438.84	10188.7	4306.14
M1083T366	0.178543	2.08101e-12	down	9000.68	4592.06	7547.42	6324.68	7483.08	5657.02	6211.71	4861.94	8487.55	8372.22	1690.75	1130.17	1121.21	1017.06	1405.69	1093.76	1311.19	1011.99	1378.95	1076.31
M1083T507	6.98003	1.71603e-06	up	368.184	382.827	581.05	340.589	442.202	310.463	57.3689	125.606	484.199	296.069	1880.11	2936.71	3129.35	3316.37	2041.23	3017.83	1668.31	1576.26	1674.85	2411.22
M109T247	4.58483	1.24901e-05	up	9395.81	7435.95	5569.58	6043.62	9769.6	1385.1	8627.93	10434	9417.37	11173.1	35374.2	34620.6	36941.4	31389.1	39246.6	34158.9	40668.8	35744.9	41564.5	33648.1
M1109T182	10.3857	8.16116e-09	up	1266.18	567.238	644.513	410.572	537.505	846.258	1134.86	1444.65	979.06	1087.48	9940.42	9898.04	9045.89	9522.52	8400.83	7710.54	10488.7	9322.77	9590.22	8703.12
M110T138	0.21202	5.26679e-07	down	8128.09	17347.1	9362.79	20533.6	13516.6	28278.4	25387.2	23115.4	10206.6	19760.2	2605.6	3420.98	4105.27	4204.9	4457.62	4395.68	3904.13	3616.55	3476.76	3050.81
M1117T324	0.0306307	1.22692e-07	down	6549.6	7671.84	7738.96	8016.06	8402.41	8247.18	5718.15	5806.46	6297.03	7067.12	319.947	76.0853	536.13	331.028	152.211	42.4211	113.496	309.319	247.519	62.3905
M111T258	0.243983	3.46392e-10	down	16340.7	24925.6	15126.1	25615.4	25779.8	22087.9	25517.1	16487.2	22632.8	15472.5	4443.91	5818.26	5429.06	5795.6	6626.45	6834.7	2954.3	4404.48	3484.08	5441.91
M111T345	0.241156	1.48713e-09	down	2512.08	2372.81	2126.09	2707.27	2207.39	2351.23	2536.07	2248.36	2266.54	3335.52	701.827	578.827	643.762	564.681	531.599	469.126	585.602	313.357	878.845	680.091
M113T133	0.247058	1.92948e-06	down	13361	5992.77	15438.8	22019.4	19736.7	19999	22856.7	9412.28	19650.9	14116.4	2276.4	1609.41	7021.43	3382.57	3471.62	4964.9	4320.28	4229.09	6830.44	2061.57
M1169T186	9.63556	2.42593e-13	up	359.856	391.194	485.834	480.624	788.323	441.044	657.283	526.539	435.158	580.25	6529	4883.33	4608.36	4589.69	5394.63	3989.26	6500.62	4341.24	6174.35	2575.11
M116T172	0.31751	5.92526e-06	down	9732.81	10452.3	5688.07	7536.16	10265.2	10283.4	9140.82	10069.7	26617.8	10920.8	3544.93	2232.61	2370.82	3134.79	3218.52	2530.08	2035.94	4995.47	8425.03	2662.36
M116T213	4.66624	7.55481e-05	up	338.893	317.866	315.117	48.3154	94.488	559.166	262.394	317.152	784.645	670.57	1700.75	1577.39	1182.86	1278.64	1220.07	1661.55	2148.68	2016.43	2713.21	1805.69
M116T313	18.1163	1.06893e-23	up	11964.3	12828.8	13766.2	13600.3	13852	15419.6	12470.6	13385.3	12884.4	14291.7	207233	245773	232397	258502	216719	264212	235203	276112	246798	253030
M117T312	8.5647	6.66975e-06	up	1286.39	665.918	162.579	1091.16	1913.31	1832.17	393.746	1121.48	1730.8	2336.43	9695.64	10340.7	8123.09	10382	10540.1	12151.7	10231.5	13403.8	11463.4	11018
M118T304	9.86396	1.64899e-08	up	2054.16	1872.76	5620.58	2388.75	2485.51	1222.73	1967.19	1851.7	3861.37	1171.11	23222.5	20891	26996.2	22842.3	27190.8	22941.2	29232.2	21340	27551.2	19418.6
M119T223	2.58895	2.3211e-05	up	3986.22	8257.03	5467.91	7358.24	5861.69	2782.96	2908.85	7563.82	5083.57	3646.99	8435.47	23928.6	15900.6	17168.7	8558.98	11074.9	10261.3	19879.6	11238.9	10553.5
M120T264	5.75003	1.10027e-14	up	16139.1	13804.3	15300	17302.2	16174.5	17072.2	16536.6	15216.7	15105.1	19006.1	103053	78661.1	103723	70322.2	101472	82430.9	109205	85406.9	107911	87343.8
M121T40	3.03012	0.000141984	up	8363.78	37707.7	8368.11	20787.9	13864.3	4221.28	6261.36	11006.5	9956.53	4930.79	46484.1	63190.9	31554.7	20366.7	26665.4	30833.6	25376.3	73882.8	33474.9	28353.8
M122T247	10.5985	3.2981e-09	up	3023.63	2083.11	2307.6	717.038	2497.22	2645.29	1869.72	2366.71	1962.31	3112.28	25358.5	23034.5	26615	20816.4	25909.2	17740.3	24188.2	23974.1	27131.7	24597.3
M123T372	10.9002	1.80964e-10	up	2989.12	4896.33	4673.27	4686.78	6262.69	2991.43	4890.73	4436	1894.8	3490.84	19659.6	56257	37920.3	53092.4	36871.8	55434.5	32779.3	93044.4	27155	37006.7
M127T229	0.136668	0.00359042	down	14117.7	5808.75	689.997	23497.8	66025.8	72948.1	36783.7	47056.4	47316.3	13784.7	3207.97	279.291	2089.79	3189.14	16941.6	2652.06	5871.61	4260.55	5554.55	784.647
M127T376	0.407204	2.29398e-09	down	9951.66	9090.53	10120.1	16220.6	12095.5	10973.9	10429.6	12597.8	15765	12840	4507.39	5206.46	4474.24	4274.64	4802.35	4573.65	5608.04	4448.83	6505.48	4497.79
M129T360	10.4667	1.87886e-06	up	798.962	243.845	1249.49	320.122	1257.51	434.486	240.822	426.453	722.086	725.878	11090.6	2288.56	10985	2602.45	10444.8	2359.41	12098.1	2213.99	10312.9	2796.99
M129T365	0.244842	1.79723e-13	down	9777.81	8678.17	8647.26	8677.22	7623.28	7588.05	6276.31	11094	6728.11	7704.61	2069.45	2148.63	1431.8	1883.96	1772.92	2125.03	2037.55	2256.61	2032.67	2513.07
M130T527	3.13736	0.000264971	up	72009.4	37466	28263.2	48791.3	46484.6	22694.7	14873.7	13496.8	7308.89	59153.7	108468	76191.3	103478	122647	103177	74665.6	69175.1	70037	137063	234875
M132T270	7.13097	2.66442e-19	up	16661.7	16126.7	16656.2	16130	17391.7	15898.5	16665.4	16920	17418.7	15562.5	129121	110505	124871	103304	120672	113988	125193	114272	125544	112216
M133T41	3.11593	1.07679e-05	up	14531.4	10043.6	21866.4	4493.26	18882.3	18214.3	19644.1	8388.44	16488.2	9611.21	24513.5	48953	34009.3	33517.4	55027.1	48292.1	47081.9	63316.4	37594.8	50664.2
M135T134	0.413706	2.13724e-08	down	81537.5	45640	39729.2	55487.6	57071.4	54163	65038.1	61628.9	56871.8	74354.3	25249.8	23575.9	20365.5	21736.9	22460.6	25932.8	23259.6	27097.1	25365.1	29672.8
M137T166	0.439948	1.47145e-05	down	491431	517323	517154	530171	532456	624203	614988	646071	530621	613580	313179	120580	265693	305836	133820	286786	310544	282271	226537	226382
M137T331	3.32574	1.67225e-16	up	45783	43788.1	42200.1	44508	42122.4	46170.4	47097.8	43606.4	39145.1	48417.7	157681	137442	148268	121521	147361	142069	159220	145872	168849	144485
M138T167	0.339504	0.000206914	down	16480.3	47579.7	43007.4	39272.7	36871.7	35214.8	38270.5	35493.3	30371.7	19848.8	4233.55	5400.16	4348.36	18192.9	21925.6	16481.3	16696.8	4812.65	17495	6663.65
M138T196	0.204737	5.24862e-06	down	42296.7	36775	65359.4	39728.3	64961	36684.6	35630.4	22846.7	34637.1	45625	9965.36	2178.61	11799.8	9110.32	12336	8055.16	10780.2	8669.35	11647.1	2378.07
M138T331	2.21534	1.13912e-05	up	615.47	1210.88	486.957	1081.6	711.864	788.034	878.871	645.485	533.824	432.083	1568.43	1389.46	1578.01	1379.09	1906.75	1767.69	1565.99	1737.53	1934.96	1532.52
M139T331	2.06315	3.66266e-12	up	7091.3	7271.13	6671.14	6425.8	6016.06	8396.71	6649.05	6318.48	6014.6	6655.08	14574.6	11478.2	14700.8	12030.3	14468.5	13861.8	14440.9	14985.1	15735.3	13006.8
M139T342	0.0874836	2.00047e-06	down	5798.36	1225.5	5579.33	6479.27	2977.63	4995.07	4788.82	19927.3	2393.7	10621.5	731.087	621.651	571.072	338.604	521.005	704.637	837.616	634.794	413.693	293.595
M140T208	2.44385	2.0737e-08	up	68303.1	109553	79741.7	67713.4	97889.2	105364	116985	89089.6	115585	82569.1	200677	227771	206845	211674	254349	247032	232601	255315	219656	223687
M140T233	4.37533	9.7978e-07	up	145358	249440	222442	155840	154613	86552.4	118483	140002	175661	115487	1.01227e+06	773493	824640	766935	685725	681359	169832	597251	568284	762689
M140T271	0.468403	1.4091e-05	down	107946	296191	234655	222445	217209	240067	173366	198653	148920	128721	60237.1	114539	82463.9	106227	94805.4	81194.5	96654.3	119084	89442.8	77249.7
M140T272	0.373286	2.28776e-08	down	9492.08	11369.1	14606.2	9629.29	13173.9	11264.1	8825.53	7258.02	12219.8	6802.13	4243.93	4590.38	2863.44	4361.31	3385.37	3498.71	4313.23	3262.08	3758.01	4784.27
M141T135	0.243449	0.000330086	down	60303.7	5443.14	26760.6	12965.5	33807.9	23042.4	23902.3	33536	57965.5	40764.5	8495.33	5900.93	5399.83	7236.58	7387.9	8388.53	8050.06	8965.71	8154.1	9557.54
M141T148	0.143324	3.87644e-08	down	98110.3	109166	110387	97228	95633	96732.7	93100.6	102967	94285	95376.4	8652.74	20420.4	11285.3	19688.8	8427.71	20146.6	10193.6	18205	8233.94	17064.2
M141T222	0.0243954	5.07731e-12	down	12007.5	10634.6	21030.9	17993.6	9083.52	13376.8	18830.8	25240.1	52779.1	25781.4	234.538	476.745	450.927	502.054	526.411	481.683	323.414	629.81	694.385	723.987
M142T246	2.94672	7.706e-06	up	736.428	1718.88	829.734	1587.8	853.146	541.221	1001.59	1965.62	1396.15	2002.81	3221.57	3063.74	3294.55	3916.12	5388.42	3126.26	4658.26	3355.81	4417.62	2784.67
M143T34	2.55722	4.35333e-07	up	7194.41	6176.67	5889.54	6320.15	8808.86	7039.22	7341.51	6712.38	6396.75	6186.41	12826.4	19087.3	20341.8	26796.2	11152.8	15061.5	12390.5	20798.9	16862.1	18742.3
M144T358	7.55831	1.11947e-09	up	919.446	1404.95	1216.39	1588.9	1039.47	1302.6	1664.66	897.775	1264.31	1000.03	13470	5392.29	12216.8	7154.61	13552.3	7318.39	11546.3	7468.86	10345.9	4490.68
M145T360	9.7747	8.31614e-09	up	882.808	814.266	1386.54	494.277	1130.92	281.602	626.038	746.122	1433.54	691.704	11274	4997.29	11863.7	4291.53	12138.2	4451.15	12668.7	5060.64	12145.8	4074.87
M146T358	0.226065	4.27403e-06	down	27993.1	52400.5	30432.4	63878.9	31023.1	51373.5	54957.5	55010.3	25241.7	49826.3	6345.05	14585.5	4014.67	16065.3	3395.33	15114.1	6063.99	13711.1	5728.44	14928.2
M147T372	0.123971	2.99016e-12	down	28717.3	19748.9	26240.8	25442	45420.6	20364.9	34604.2	21202.7	32128.2	22294.6	4256.78	5361.71	2243.42	2555.59	2914.26	3414.64	2691.23	2414.73	4592.31	3791.83
M147T39	3.05709	6.3176e-05	up	11800.1	14522	6866.08	26804	7040.1	6259.5	4602.69	5211.05	10309.1	9670.82	26417.9	58467.3	51546.2	43601.2	18573.3	27454.9	13604.3	24108.4	20037.7	31329.8
M149T38	2.46863	0.00167517	up	6620.08	22045.3	6462.63	22322.2	2697.75	23473.6	11465	21387.3	27326.7	28336.9	59075.1	39484.4	27676.5	47731.1	47182	46503.2	50856.8	31763.7	33465.7	41205.4
M150T247	11.4251	2.26475e-13	up	13609	12062.3	14119.7	13779	16809.4	6665.48	11156.1	10648.9	11435.5	10193.9	135636	138415	154568	137609	141228	104059	152579	131267	163701	117418
M150T289	4.15119	1.6268e-14	up	9278.98	10226.3	8791.57	9502.74	11234.8	10487.5	7435.65	9383.08	12782.6	10387.2	32839.4	40342.5	54350	37323.6	46163.8	37246.9	45009.5	39929.7	42014	37866.7
M150T376	5.39564	8.45447e-08	up	1073.48	1075.46	1733.95	1495.49	1395.25	1313.82	1561.38	1154.03	1176.52	1302.14	6869.91	4749.42	7580.76	5353.65	8351.17	5558.23	8015.03	5728.81	15971.2	3484.14
M151T247	3.44423	3.05883e-10	up	3046.95	4184.31	2898.25	5344.73	4545.21	4423.64	3276.75	4583.82	3992.58	2837.06	11952.1	11513.3	11773.7	11116.9	23468.8	14660.7	12398.9	11859	14210	11830.4
M151T326	2.6527	0.00254786	up	167.302	701.009	540.396	65.1909	634.085	699.422	562.614	71.9585	194.48	638.072	1832.04	763.65	967.98	848.291	1461.78	819.14	1438.04	833.086	1525.05	850.004
M151T42	5.1122	1.80058e-05	up	32539.8	76683.6	167297	91285.8	41172.7	43647.8	40773.9	51351.1	41490.5	27476.1	231410	498956	1.02965e+06	311162	189494	147340	220742	225635	177633	105425
M152T102	6.19316	5.27139e-11	up	18176.9	25100.2	13861.5	18297.6	23889.2	41109.6	28620.9	20807.1	16178.6	24487.8	128813	122831	114491	125651	234011	200489	161584	115505	126821	97510.4
M152T231	10.0666	1.19292e-09	up	35281.8	14218.7	32389.4	14901.9	35842.1	13981.4	12968.7	14887.7	34441.3	15630.8	276804	171228	279883	172861	255553	169713	262421	185860	290166	195895
M152T258	0.270087	6.32416e-12	down	37144.3	47720.4	51585.7	32223.1	52089.1	46725.5	52886.8	35414.2	42730.4	32845.9	8661.25	10921.8	12674.3	13758.7	12457.6	12279.3	11968.5	11124.3	8657.17	14003.4
M152T267	17.192	1.15544e-09	up	3810.62	1944.93	2721.25	1712.37	5026.73	1601.08	1840.61	2156.66	4055.25	2068.38	47995.4	40605.8	44530	41037.4	48263.1	48037	49982.9	44210.2	48934.6	49520.1
M153T374	3.04286	0.000130126	up	2392.98	314.725	1756.68	2372.72	2556.49	1468.5	2269.96	2139.8	2088.97	2211.21	3405.53	2938.06	5233.19	7270.9	4997.97	7090.62	6091.61	7432.48	6331.52	8763.06
M155T175	4.18203	4.59399e-06	up	5108.33	23544.3	6149.03	8113.72	4987.67	5186.34	5127.74	6276.39	13856.4	19821.1	32834.3	56778.7	50183.6	30558.4	30878.4	27173.7	35772.2	39204.2	68071.2	39099.1
M155T207	3.49044	3.60762e-07	up	775.133	808.846	463.979	1193.06	657.042	557.829	766.164	1616.6	947.85	1444.93	4200.49	2255.56	2583.95	2351.75	3081.42	3374.83	3391.68	3261.97	4158.54	3561.57
M155T35	0.337246	0.000485021	down	24217.4	86598.2	61056.2	30689.6	19701.1	48349.6	36773.2	26434.5	22440.6	48909.6	7517.91	17735.3	12322.9	7469.97	16802	34942.8	11867.2	2467.8	14856.4	10659.9
M156T272	0.411724	1.10155e-07	down	3400.93	2794.2	1917.05	2802.74	3326.84	2785.4	1980.11	3383.81	4253.46	2702.75	1088.42	1248.76	949.653	1106.74	1004.87	1004.35	1060.47	1803.77	1686.5	1129.46
M157T171	0.337827	5.31388e-07	down	12354	16428.3	13945.1	9244.34	16809.8	7410.16	17435.6	11972.2	17245.2	11267	8116.19	2606.1	5943.65	4936.91	4382.33	4975.2	3976.76	4270.38	3504.78	2594.25
M157T343	0.359571	3.11427e-11	down	2692.89	2799.92	3119.45	2811.51	3184.6	3103.67	2976.92	3767.83	3432.78	2851.67	1373.72	1054.12	821.779	1309.65	1047.62	1198.78	915.409	1080.99	987.579	1264.01
M157T35	3.40726	1.24095e-05	up	5965.48	6112.93	10196.5	10274	4888.98	8117.23	8961.79	2494.91	3817.57	5658.19	17498.2	8323.87	17499	18588.1	16703.2	36135.1	15278.4	33434.8	29606.4	33473.3
M160T309	0.0874317	1.78197e-09	down	13306.4	7576.38	3742.56	8241.87	11547.6	16055.6	13372.2	14733.9	19907.2	10902.9	1046.64	758.988	951.128	1410.76	1172.15	761.061	1191.88	682.652	1338.62	1124.3
M161T159	0.149234	1.17379e-07	down	107681	130448	116312	119583	116715	226228	111128	126542	190932	137066	14028.7	16425.8	38949.6	28557.6	34251.2	22890.9	7173.46	14770.3	9763.88	19525.3
M161T322	3.02464	8.44382e-14	up	2355.86	2362.21	2238.68	1977.81	2267.84	2213.34	2285.32	1762.29	2595.02	2436.7	8077.55	6185.26	5294.31	7323.58	6050.07	7361.36	7692.49	7079.09	6532.19	6443.69
M161T357	3.84151	2.32259e-07	up	1383.56	1840.11	2009.87	3366.42	1826.03	4905.25	2661.33	1501.34	1375.16	1492.87	7265.51	7282.84	11364.6	9509.45	10187.8	9127.65	10990.7	8134.41	8282.67	3758.07
M162T132	0.0794083	4.75564e-09	down	101639	46069.1	39180.2	53424.7	42906.1	82604.3	117998	159270	130527	172528	6877.92	4166.94	5184.7	4180.81	5967.04	7165.75	11695	9900.39	11634.4	8358.92
M162T159	0.385529	0.000669365	down	28475.4	10006.9	12347.3	18144.4	13547.5	25493.4	26330.2	27422.7	22811.5	16012.9	9576.28	3981.76	6573.24	6854.16	8786.5	8167.95	11627.6	1306.08	10832.1	9628.41
M162T352	0.387067	5.98471e-05	down	31524.7	26981.7	35442.2	29175.2	36892.4	25474.2	23561.6	22395.4	32794.5	22652.7	6497.89	16971.9	4821.3	15212.5	5926.89	15266.7	7181.66	16830.9	7447.53	14890.2
M162T490	0.301353	8.37946e-06	down	3232.85	3076.8	2164.81	3116.26	5098.34	3342.6	969.949	2935.24	2150.63	3359.99	1006.88	963.009	854.047	760.716	734.892	855.978	1167.47	800.305	771.155	959.624
M163T136	3.48815	2.70732e-08	up	17660.3	23936	15674.8	17970	15399.6	31425.5	41122.8	19329.6	25200	29532	90821	57833.8	69100.6	75021.6	70891.8	95379.3	114359	90992.5	71496.3	91670.4
M163T148	4.23672	2.15607e-08	up	44481.4	40814.7	36640.5	36509.2	38842.1	42863.3	40423	47340.9	44918.8	51307.3	94472.6	180332	189101	196270	188854	219140	111065	228488	236592	152653
M164T306	0.000928709	2.5215e-15	down	56371.8	75295.8	56325.4	80601	62517.1	81219.6	87409.1	80700.7	59619.9	80588.2	49.6272	98.2164	36.3899	84.904	39.2987	100.643	44.462	94.189	44.4387	77.1046
M164T358	13.4628	1.32955e-07	up	161.178	84.4804	156.091	218.123	112.943	230.332	349.982	488.335	325.607	271.157	4578.94	1302.34	4878.01	1180.51	5087.6	1487.94	6037.96	1475.23	5135.66	1122.78
M165T313	0.0803488	1.26019e-05	down	35489.5	59533.5	45396.6	50780	44198.4	53483.4	51377.8	48868.4	37753.4	54461.8	4163.72	385.671	382.728	5027.24	5252.37	5008.94	3767.17	5188.38	4501.77	4997.33
M165T39	0.283401	0.027089	down	17995.8	636575	32068.8	29275.8	45905.7	59996	99819	103852	70379.1	50736.3	661.594	38863.8	40714.4	76575.6	5117.07	11569.8	18331.9	18530.2	108286	6298.28
M166T267	5.76104	3.52294e-15	up	97239.9	76787.8	84139.7	83601.2	93636.9	96160.2	93821	82618.9	91895.6	105069	540869	407819	510511	417530	605888	488937	611615	503691	630193	496518
M167T265	4.18659	8.21327e-12	up	5893.07	4384.62	5705.69	4180.34	6800.45	6381.23	6351.22	5552.2	6899.01	8729.07	31748.3	19077.2	24513	18068.5	27227.2	21381	27586.4	26030.3	32106.9	27127.7
M167T69	0.0209077	2.23468e-11	down	70099.4	65851.9	59975.2	73374.4	62856.2	73170.7	52619.1	72661.3	56508.3	76043.8	1287.47	1086.18	1245.82	1548.88	912.603	1978.78	656.282	2076.47	817.254	2255.43
M168T169	0.0562711	5.37284e-09	down	95581.4	36941	77852.9	43492.5	88446.7	61195.3	67231	66644.2	96129.2	74256.7	6502.95	1781.14	1969.42	2818.8	1103.19	3076.67	6496.49	3088.61	6665.15	6324.6
M168T452	0.139648	7.51473e-07	down	2229.4	1918.49	1528.21	1240.83	1635.97	1633.38	1441.68	1755.83	3074.49	2407.12	44.4247	399.266	254.642	350.074	205.324	225.278	285.28	360.62	352.269	157.328
M169T375	4.93375	8.66367e-07	up	1569.56	1382.11	1537.89	1451.51	1027.59	962.765	1257.85	1330.47	998.451	1359.29	4803.11	4191.94	5828.16	3757.97	19378.6	4733.73	5044.91	4566.57	6435.33	4794.06
M170T104	57.2345	3.65214e-11	up	24828.9	26998	21799	23761.4	20197.8	15384.6	6644.02	27496.7	23721.1	29335.8	1.49774e+06	1.16672e+06	1.1954e+06	971543	1.22933e+06	1.21744e+06	1.3948e+06	1.28548e+06	1.37684e+06	1.2659e+06
M171T34	3.20376	0.000197203	up	7198.25	11654.8	10963	2379.5	6109.12	8402.96	2443.65	2950.13	4302.45	3536.23	10926.9	41387.9	14679.2	37045	13617.8	22532.6	9176.01	12114.4	10107.7	20446.4
M172T229	2.42323	1.21651e-05	up	732.182	1133.79	587.622	1125.21	1298.83	1566.96	1072.33	1285.44	814.086	986.682	1510.82	2718.59	1694.27	3567.57	1983.23	3481.13	1656.39	3720.37	2207.62	3153.9
M174T106	0.375364	9.58295e-06	down	56595.2	34242.5	43965.9	34495.9	40135.1	35332.6	43129.6	42328.7	48452.8	41658.3	14267	19269.2	12116.4	19568.2	13621.7	19941.8	16965.7	18513.1	5183.93	18332.1
M174T231	5.15286	3.76621e-05	up	4873.72	903.643	4012.68	1164.76	3610.09	513.695	848.506	855.24	4862.54	1075.9	11591.5	9600.98	16327.5	10261.2	14567.4	9730.01	12736.2	9065.53	14314.2	8882.51
M175T107	0.371154	9.68864e-06	down	5332.58	5246.14	4692.7	1563.7	5073.19	4601.51	5892.03	5043.01	5014.99	5511.32	1301.43	1780.78	2890.28	1217.45	1079.39	2241.61	1787.98	2254.04	2147.97	1103.79
M177T212	0.0501895	0.00679295	down	373326	8927.75	510090	12207.4	450947	465564	407678	484832	368279	3617.29	24402.7	12741.5	27753.4	7438.68	23176.4	13147.6	13821.1	13117.6	12119.5	7139.71
M177T332	2.20025	7.96757e-16	up	165613	206143	180248	195767	181187	195949	189467	196507	175060	179296	422524	402159	393132	369276	420279	403198	472554	402355	431152	387356
M178T198	0.0135631	9.28704e-15	down	175493	181380	95414.5	206277	142712	256155	250962	291562	146468	324032	3808.07	2517.07	3556.84	914.002	3288.1	2476.8	3610.16	1724.08	3186.52	3000.21
M179T109	0.261301	0.00974015	down	55929.4	342442	39597	320866	45524.6	324897	324912	331381	53237.3	392797	96434.3	38592.1	58979.2	33423	67748.9	49251	74206.9	59472.3	15428.3	89579.4
M179T159	0.238436	8.74412e-05	down	44661.3	111986	53933.4	60320.4	91446.7	52390.8	52246.9	59780.9	44503	39763.7	4270.5	27621.1	5470.52	14229.2	17956	20989.9	19784.6	21398.6	2450.92	11520.7
M179T171	0.196705	1.30656e-08	down	59074.6	130320	38125.2	59686	55283.7	88954.7	77419.4	128033	88661.1	98292.1	22377.3	13654.2	9940.98	11834.9	18879.5	9327.27	22790.3	22164.6	15790.9	15295.6
M179T285	0.101424	1.66055e-07	down	37241.3	28347.8	38108.8	28842.3	38721.9	29794.4	28857.6	30712.9	42270.6	29170.3	959.999	2010.98	4725.07	2120.78	4995.37	2162.21	5041.65	2485.25	6842.97	2335.31
M179T539	4.14286	8.48118e-07	up	3885.31	1276.11	3255.99	1241.33	2669.81	1287.7	2819.67	2789.91	3500.42	2989.53	11947.7	10426.3	9922.04	9773.24	9055.51	8977.12	10097.6	10310.8	12319.4	13707.1
M179T65	9.18261	3.67482e-13	up	31590.7	37000.2	21805.5	36793.3	27674	37740.2	37945.8	37500.1	32051.3	42203.1	398537	217637	361722	182479	384328	272861	366410	292536	398378	268356
M180T229	0.155096	3.35935e-09	down	7158.58	8232.97	11327.8	8555.91	7385.77	17517.8	7839.29	5749.17	4776.22	12735.3	750.537	2388.37	1655.48	2053.08	1098.58	1898.35	1034.04	1406.68	1077.92	793.978
M181T217	0.0623624	1.05986e-06	down	31686.8	80285.1	65661.6	42780	4357.75	45399	39728.6	42399.2	30798.2	36364.4	2421.03	2475.95	3136.22	2005.85	3460.94	2605.56	3284.47	2172.14	2870.76	1725.63
M181T362	0.32104	0.000923264	down	4391.56	7668.54	27343.2	26514	27895.9	25061.5	7062.07	20947	11301.9	20528.9	3491.53	6286.67	9608.41	5589.81	8450.97	5272.37	6593.88	3172.83	5843	3065.07
M182T271	0.41788	3.35879e-07	down	2132	2709.43	2682.55	2514.39	3941.97	2207.45	2249.19	2374.86	3494.05	2025.3	1092.56	1318.7	786.737	827.911	1097.44	1605.74	891.045	1120.2	736.237	1526.7
M183T328	3.03358	5.44595e-07	up	1343.94	1019.31	795.63	739.634	850.191	590.011	625.61	380.976	621.995	854.013	2566.83	2000.24	2431.43	2014.87	2599.28	2333.24	2251.43	2471.69	2080.81	2976.72
M186T253	0.323384	0.00178019	down	10497.7	6342.51	8116.23	908.714	7676.14	9570.21	3755.59	9649.42	9495.66	5894.71	2906.98	1738.23	1330.25	2476.78	2691.72	2985.33	2895.88	2745.92	1264.3	2218.18
M187T257	0.293777	2.95165e-10	down	19614	21739	34902.9	35781.7	34640.1	38578.7	31930.2	30230.7	25160.7	32764.7	5468.29	8263.39	8911.66	9896.14	7987.97	10788.3	7989.81	9444.46	11900.3	9052.46
M187T359	16.6744	1.38996e-05	up	368.876	185.368	205.134	343.641	364.39	265.39	157.816	395.977	350.447	241.56	8450.78	1429.66	8638.08	842.612	7861.05	1343.69	7939.5	1431.42	8623.22	1438.83
M187T42	9.6986	1.05534e-05	up	26574.5	41497.8	58992.5	12706.5	19873.3	56632.7	97612.9	67876.1	21166	5154.46	548548	531377	411349	71614.8	280213	574720	799998	459432	194978	85637.9
M188T267	6.43896	1.78549e-11	up	8519.72	9906.58	6193.14	10929.9	6984.16	10972.3	11036.3	13067.3	7715.79	13414.7	62304.1	56061	52453.5	61193.2	56000.7	76157.6	59170.6	71628.6	62644.5	78167.7
M189T109	4.73914	3.16731e-08	up	52713.6	35861.9	39188.5	35932.3	41949.5	40726.2	40325.3	41010.4	50640.3	43551.4	183295	226452	120447	237818	122754	256036	137006	292676	148871	274084
M189T160	0.325559	3.40222e-06	down	144324	134751	112001	106985	119801	118601	123123	118009	128309	121253	32229.7	55279.5	28378.7	75062.7	30977.7	48454.7	27871	19713.9	33642.4	47901.4
M189T291	2.69744	0.000131786	up	4467.38	3681.58	8389.88	6192.69	5328.4	5383.92	1336.74	4529.38	7886.36	9614.05	10915.6	20463.2	21951.3	16345.7	8760.94	9459.97	12365.3	19330.6	14030.9	19619.3
M189T69	4.30519	6.8082e-06	up	70613.9	44027.4	51149.4	63923.8	44376.3	27781.4	11635.1	18882.9	29129.7	28501.6	261086	167250	198609	186755	124659	75503	63859.7	114527	249690	237177
M190T161	0.389284	0.00025124	down	19348.3	17099.7	16137	14860.1	17516.9	16463.1	19211.4	20300.7	17558.5	18455.7	1877.46	7292.16	9055.02	3484.33	7855.78	10948.6	5921.56	13444.4	5280.14	3724.93
M191T258	0.227571	1.1027e-11	down	27371.5	40124.5	45382	33052.8	36483.9	33123	37322.7	27240	31620.2	26928.2	5749.31	9315.98	7457.07	9879.11	5905.13	9075.83	6604.89	8486.36	5314.81	9278.15
M192T328	6.13041	4.99188e-06	up	2467.79	2674.05	2350.37	1179.39	698.88	375.258	2994.3	3145.52	1996.25	2682.74	10886.9	15365.3	9055.82	13652.4	9663.93	13198.1	9791.74	16574.3	10553.2	17327.4
M193T332	2.04059	0.000153003	up	1982.74	1805.15	1783.02	1977.42	1439.97	2096.37	1710.56	1905.9	585.678	990.058	3926.25	3359.29	3267.02	3234.08	3188.29	3084.64	3834.92	2751.66	3349.97	3218.38
M194T321	0.000477714	2.47709e-12	down	56622.8	61795	5202.18	64905	53850.8	72013.3	74913.1	68097.5	54172.1	76216.9	19.7272	30.8568	19.6225	34.8047	14.1132	42.6362	21.7288	37.6725	27.8319	31.8015
M194T36	6.11322	0.00199396	up	43.2514	183.427	314.295	217.515	82.319	124.572	76.6928	132.066	141.971	219.869	315.235	1883.45	218.461	1915.23	820.906	396.045	209.595	1411.67	106.575	2112.6
M195T247	22.6593	6.05332e-17	up	14359.4	10641.5	15524.3	12809.4	14235.5	13714.6	14208.7	16075	24605.6	18228.3	402126	318694	378794	317406	369203	236105	372968	350600	400478	352275
M195T302	2.45798	4.53657e-05	up	5932.78	4702.83	5072.17	3960.14	4200.01	5222.37	4606.92	5109.37	4825.36	5438.59	4180.38	16311.8	10186.1	14170.8	12361.4	14264.5	10299.1	14932.9	10404.4	13503.1
M196T246	11.8911	7.507e-13	up	2130.9	2255.43	1367.7	1213.01	2237.26	1658.86	1982.13	2358.93	2268.24	2853.36	29428.9	21172.4	26461.8	23519.7	22523.3	19372.6	24133.5	21592.5	26266.1	27225.6
M197T357	0.386319	9.26933e-07	down	2268.2	1135.78	2049.8	1727.11	1954.16	1348.29	1429.79	1533.5	2714.83	1518.61	913.768	471.522	944.542	560.521	846.624	501.797	651.174	375.349	863.629	701.219
M197T36	4.75524	0.0018012	up	711.495	9099.61	16634.6	19981.5	8693.91	10566.7	4631.84	7640.75	4340.54	20889.7	13571.2	19319	96119.1	92934.4	17672.3	94061	19228.8	21988.4	98235.8	17566
M197T360	0.327772	1.25556e-07	down	4046.91	3898.94	3420.67	4002.71	3251.16	4168.85	4874.89	4089.68	1917.22	2893.23	520.422	1355.39	1471.62	1091.03	1387.47	1430.32	1600.78	1034.16	1074.25	1019.31
M198T356	0.169354	8.61779e-10	down	21669	16417	31022.8	18676.5	29255	15697.1	11409.8	11431.7	20832.1	14131.7	2289.49	4730.79	2556.91	4735.54	2064.02	3258.67	3473.31	3662.55	1838.57	3659.28
M200T258	0.230963	4.48691e-11	down	308156	452733	463790	379004	378508	339673	385239	290017	331798	271617	65654.4	101136	73816.9	112990	68571.7	98171.7	62325.1	93584.3	55216.7	100126
M200T261	3.38422	4.1627e-07	up	918.041	1395.83	338.065	757.015	553.205	766.503	1042.36	496.077	660.678	760.673	3868.84	2801.78	2299.6	1474.91	2537.49	2899.4	2458.22	1735.78	2739.63	3203.79
M200T402	3.33794	1.30843e-11	up	910.768	906.561	948.664	999.035	931.825	763.716	1034.44	966.472	923.506	939.515	2304.34	3653.52	3090.23	2831.75	2695.91	3169.05	3912.27	3637.7	2865.37	2964.55
M201T173	0.266482	1.34613e-07	down	29361.7	63901.1	37252.6	68130.7	40697.9	70406.5	101515	61885.5	39453.7	58050.6	9850.79	15514.1	14918.2	16707.4	19645.7	10986.9	15798.1	12393.2	14940.9	21313.9
M201T258_1	0.253287	1.04207e-11	down	41178.6	57079.4	58387.1	40425.4	49785.4	45569.3	51308.9	40020.9	45380.2	39803.9	10820.2	13591.7	10475.8	15214	9569.44	14174.9	9411.34	13502.7	8299.59	13716.5
M201T258_2	0.254857	2.53364e-06	down	11815.7	19727.3	19406.5	16601	18094.8	12409.1	16670	11343.7	13647.8	12985.5	1727.66	2249.86	2577.94	6341.38	2962.33	6711.71	6369.14	4134.33	1887.24	3955.41
M201T303	2.04199	0.00602551	up	2056.5	6206.25	7189.07	10201	10201.2	4850.03	6762.83	9648.99	8502.98	984.601	10386.1	11119.8	12106.1	24967.5	13396.8	11335.7	10503.9	15374.3	13691.1	13122
M201T37	2.24239	0.00655404	up	21794.9	27389.8	11720.7	1875.1	8002.62	8188.78	9742.09	7591.54	3076.87	6638.41	28067.3	58011.8	11799.6	10841.9	23301.5	24763.5	17569.8	13771.4	17390.1	32223.4
M201T404	4.45955	2.02772e-18	up	3740.85	3731.49	3384.94	3421.56	4257.78	4104.67	3638.81	3441.2	3886.62	3560.19	15429	17034.5	15573.2	16895.8	16344.2	18149	16859.5	17128.6	16199.8	16139.4
M202T257	0.230558	7.37597e-05	down	2422.49	12316.9	13288.8	6866.91	10859.4	9283.23	10716.1	4167.17	5755.71	2080.18	1294.21	1352.01	1166.25	3066.72	1938.78	2018.21	1583.95	2270.1	1213.73	2023.58
M203T258	0.282484	7.97062e-13	down	726744	1.06486e+06	969361	1.11251e+06	872786	967536	937784	919264	752573	862073	201048	314833	253965	319310	216735	291133	230099	279065	211898	276671
M203T39	2.51981	0.00454643	up	10083.2	9916.76	27588.5	2559.71	3220.41	11764.8	8472.65	10997.8	6953.74	10719.1	25575.2	42420.7	15043.7	10724.1	8347.17	23301.1	41065	57478.2	17116.5	16645.6
M203T429	0.426828	0.000738898	down	3917.27	2595.94	3184.79	2915.99	9775.21	7368.47	2785.46	2023.93	4258.17	3035.91	2459.73	1096.23	1382.03	3089.15	2544.08	1395.37	1023.12	1612.02	1529.48	1736.3
M204T258	0.339149	6.32368e-15	down	29711.3	38900	39769.2	41641.4	40606.8	36499.5	40377.7	41254.5	33657.3	37792	11211.2	13640.8	14445	14614.3	11256.4	13003.5	12228.2	13283.9	11707.5	13556.7
M204T429	0.157739	1.00266e-09	down	5998.74	15956.1	9686.27	6540.32	6599.21	9139.49	9952.79	9996.85	7073.01	5263.41	711.947	2310.82	1707.28	1053.37	1312.41	1640.38	1615.62	695.088	1249.23	1301.93
M205T173	2.53528	0.000313898	up	17244.2	14590.8	14584.3	15765.9	20041.2	18386.2	19978.2	20505	18200.9	19321.8	39825.3	98915.8	25062.9	56307.9	57360.2	60815.9	28324	22731.4	27157.9	36346.8
M205T267	5.30946	3.02254e-10	up	4329.81	3678.7	2447.6	6262.16	3244.02	5281.69	4789.46	4385.47	3575.5	5236.15	20187	21646.7	24517.9	25699	19182.9	24569.1	21156.9	24112.1	20322	28137.3
M205T312	0.471815	0.000871905	down	13187.3	6281.34	7081.33	5899.93	7652.09	8241.77	8296.03	8158.49	8784.87	8860.88	6855.55	2161.34	3761.08	1828.85	2033.82	5787.14	1566.92	2721.5	8569.67	3612.47
M206T177	0.254574	1.62002e-08	down	2304.51	5426.3	3534.66	4932.27	3027.43	5220.38	4519.44	2440.55	2755.26	3884.14	819.468	917.505	882.849	1131.38	928.282	1626.03	1379.53	718.417	722.53	559.284
M206T234	0.0656878	2.34504e-09	down	16464.7	12947.6	11883.6	13873.7	12021.7	13825.9	13730.1	14828.8	12298.9	15831.4	794.05	1133.78	727.3	904.59	428.94	990.13	508.452	1514.42	525.741	1518.23
M206T324	0.43559	2.1483e-06	down	3246.07	2060.73	3566.11	3566.51	3813.23	2741.58	2472.12	1832.89	1923.67	3355.6	1399.65	1518.39	1694.23	1659.28	1033.94	1055.11	1351.11	952.491	1001.61	782.706
M207T134	0.352197	3.83412e-07	down	830561	533130	619687	505707	643665	637697	612479	610188	802781	732827	179310	225289	141675	248574	158744	270022	172803	396826	185471	320683
M207T170	0.308353	2.42765e-05	down	97931.7	242315	256951	233107	272231	180978	265508	237351	197158	123949	16838.8	91679.8	59151.1	85528.7	74512.5	94566.4	74472.5	76772.2	45094.3	31231.5
M207T190	0.108974	2.83424e-07	down	34927.7	28961	55483.4	24334	49375.9	25188.7	17486.5	21121	28518.6	17863.2	4223.71	5046.54	4694.61	4399.08	3706.56	748.419	1344.6	1139.73	2785.69	4958.39
M207T346	0.263007	5.94524e-08	down	1573.66	2289.53	2151.27	2792.54	2560.08	1864.35	2600.43	2276.12	2348.51	2146.23	353.464	678.616	418.704	519.341	814.941	595.246	796.987	762.248	701.693	303.43
M207T375	5.05069	3.39077e-07	up	356.593	303.176	254.926	323.259	344.554	225.072	204.174	243.777	354.837	314.443	2369.54	974.972	1724.68	1037.65	1844	738.929	2109.19	807.919	2239.06	926.37
M208T134	0.368351	1.66339e-07	down	70296.9	47154.5	51882.6	54487.4	49941.6	50869	49616.1	53976.8	60288.7	62109.1	16607.8	30920.7	12112.2	22481.8	15037.2	23743.4	16214.5	25404.9	17926.7	22373.6
M208T216	0.0818108	2.23958e-10	down	24982.6	18109.5	17120.7	20229.8	19244.5	18845.9	16965.8	20337.7	24419.3	21016.2	1500.18	1071.16	1350.51	3437.89	1899.87	1293.55	1727.46	1134.47	2016.98	1034.15
M208T258_2	0.0306985	1.0618e-14	down	95260.4	142911	69879.6	90920.8	104957	98940	102556	69637	99354.7	137225	2287.32	1867.74	1946.49	3500.43	4060.7	3379.01	2236.85	2757.15	4046.48	4973.75
M208T300	0.000749524	3.35076e-15	down	38478	36820.7	39719	51310.7	34707.2	38859.9	48497.3	36252.9	36357.5	38280.3	23.1025	48.4122	37.9987	28.5153	28.7673	34.0932	27.6446	12.1896	23.7041	34.845
M208T323	0.00516771	1.18408e-09	down	589477	417954	741177	537230	109309	53783.2	286701	924775	752463	658845	4750.66	1532.33	4559.55	1046.83	247.796	306.853	4794.04	3208.2	4634.48	1128.4
M208T33	3.67753	4.23768e-08	up	6374.4	8156.31	4391.87	5848.9	2567.8	5812.52	8896.84	6192.31	4663.67	4828.24	22182.4	26179.8	21056.9	18477.4	18703.3	25791	23868.8	23127	13304.1	19623.9
M208T411	0.0120422	3.62178e-12	down	29806.5	54010.4	96167.6	39756.6	23529.4	62022.4	71486.8	28980.9	23655	15406.1	401.064	1212.52	923.362	535.389	581.546	649.99	410.66	254.083	232.934	155.07
M209T165	0.297957	2.88682e-06	down	185985	205328	161302	129046	196287	179081	190808	181230	173919	216226	25636.1	51185.2	32556.1	59057.7	36563.2	97041.5	49457.7	101589	38319.1	50641.3
M209T327	0.386136	0.000174553	down	4890	3961.32	3257.69	4924.77	3617.97	4172.9	989.245	4852.23	3585.44	4166.45	1282.43	1432.43	1694.39	1365.82	1556.95	1625.93	1718.34	1162.05	1544.11	1452.11
M209T36	4.31964	0.000124006	up	618.246	177.486	530.885	137.338	593.672	133.951	833.463	558.272	1738.82	510.464	973.744	1630.92	1091.5	4080.04	2200.67	4209.07	2394.7	3239.51	1175.96	4198.61
M210T164	0.377818	0.000720933	down	29750.9	10742.1	7808.54	19245.7	18362.5	20602.4	13203.1	16569.4	27667.7	26636.4	3670.55	4651.64	1991.93	11662.9	6754.91	7109.63	2236.91	7757.25	13328	12844
M211T359	3.28798	3.85488e-10	up	3556.5	4097.63	4352.5	4674.95	4916.33	5173.85	5858.05	3748.77	3788.49	6348.23	19836.1	15219.1	16996.6	9536.79	17973	13985	16928.1	11871	18078.4	12517.3
M211T36	0.0956713	0.000586316	down	155335	109482	175878	139076	49796.5	119072	234780	12811.7	4224.36	145239	7764.1	12953.2	10126.9	12761.1	2697.55	24527.9	7305.02	417.786	1676.18	29380.4
M212T220	0.0178321	5.44021e-06	down	145256	48579.8	10407.9	12067.2	8768.19	17330.5	164181	297574	110560	130423	2545.28	323.339	114.601	139.401	74.2692	653.62	4408.28	4006.66	2121.26	2467.28
M212T247	4.89744	4.71238e-09	up	34530.6	20280.5	18238.3	23936.4	25829.7	23835.9	29493.3	47269.9	52404	29344.9	175521	129847	170430	137354	148643	100662	163122	147727	164340	156871
M213T247	2.77546	2.22955e-10	up	4436.12	4089.41	3631.37	4986.23	4658.79	3582.83	3547.94	5430.18	5259.64	5384.04	13343.3	10271.4	13090.7	11214.2	13929.8	8043.7	12169	14195.9	14433	14223
M214T247	7.93961	2.31946e-12	up	14083.4	8027.85	10003.9	7261.73	6471.63	7302.91	5824.64	7897.8	10675.2	10834.8	89226	68112.3	89771.5	62559.3	72305.3	57245	74165.3	55832.4	69642.8	62873
M214T313	4.85661	2.08796e-07	up	2917.54	2577.31	1314.38	2550.67	1944.48	722.464	2361.22	2004.27	1770.9	1852.3	9346.24	11687.6	9376.8	10512.4	8656.83	9768.99	8687.02	10280.9	8709.63	10181.2
M215T247	0.374592	0.0024767	down	13448.6	9353.19	4073.41	8438.76	6157.8	5971.41	12394.6	2898.11	7500.25	3940.71	4498.34	3953.15	1673.74	1187.61	1497.68	3877.07	1299.86	382.654	4864.2	4551.72
M215T248	8.14548	3.08256e-14	up	2152.76	1039.6	1505.51	1418	1318.66	1498.57	1661.87	1252.62	1202	1649.58	14531.8	10813.8	17927.6	9542.33	12058.9	8724.33	14048.5	9161.48	12174.1	10748.8
M215T319	2.45283	1.02099e-05	up	3824.17	6381.53	12432.2	6017.86	8708.72	4972.08	5198.17	3254.32	4446.6	6576.29	11934.4	16481.7	22615.6	12983.7	12754	11717.3	19245.6	15942.5	16001.3	11938.1
M216T319	0.28362	7.80371e-05	down	12963.5	61068.1	27782.1	58269.9	23794	37345.5	38316.8	28722.2	11892	27854.8	10082.2	10054.7	8977.01	10221.9	8905.24	9718.65	8211.29	7467.26	8739.37	10652.4
M216T532	22.7002	3.70679e-14	up	300.277	140.511	224.231	159.341	233.272	210.504	201.33	303.463	195.974	221.221	4273.75	6017.25	4787.45	5003.19	4982.92	5177.18	4559.16	5567.58	4323.72	5024
M217T247	3.37258	5.6315e-08	up	234881	141884	203948	193508	199830	158810	262811	230740	107585	284678	656826	602130	819990	716003	669057	656779	682041	582865	789001	633457
M218T247	2.81199	2.05885e-10	up	10274.1	13978.4	9972.66	13138.4	10983.4	10905.6	13458	11200.3	8071.19	13004.4	35184.5	34622.4	37594.5	30916.5	36839.7	36229.1	37970.2	22590	25430.1	25964.2
M218T435	4.52841	5.44593e-15	up	25651	32595	28414	29748.1	29093.2	28587.4	28847.5	25100.8	27979.7	28655.7	123206	124355	157402	120008	149381	107592	125727	118669	147819	114956
M219T246	0.0155567	1.73083e-09	down	384661	418907	427332	366625	197532	36289.6	439175	808517	503522	541621	9522.29	4719.88	8157.91	4966.92	2064.08	2567.45	8030.85	9159.89	8371.86	6597.65
M219T429	0.474015	3.32298e-07	down	7401.61	9311.36	7826.45	7058.8	9947.28	6314.34	7599.17	4611.22	7973.31	5630.87	2892.1	4355.53	3211.53	4661.55	3593.73	3825.78	2907.88	3061.1	2738.92	3674.66
M220T168	0.0421315	5.29785e-16	down	291949	197824	241781	237773	203169	324792	242123	220723	170531	383503	8810.41	11673.7	8841.1	13869.3	10078.9	15187.2	6892.66	10320	7057.78	13194.6
M221T169	0.16952	4.76855e-05	down	32944.8	19946	19833.4	41004.8	22505.9	25037.6	40355.7	27437.6	21337.3	29725.5	1035.38	1516.33	880	1744.95	6288.93	8848.16	8175.73	1957.52	7259.53	9780.74
M221T33_2	2.05155	0.00683696	up	14436.9	2569.5	13146.8	2184.6	2320.2	13137.4	2022.71	12701.2	14130.4	13292.1	18008.9	20539.9	18077	19592.9	16076.4	12789	18164.3	21432.8	17565.6	22273.1
M223T268	2.91089	1.62026e-08	up	2414.76	1555.2	2100.76	2619.2	2653.59	1976.24	2045.67	3326.76	1848.59	1628.48	6139.32	5804.4	5851.53	6986.9	5858.92	7270.38	5957.03	7164.04	6524.38	6975.33
M225T39	4.44718	0.00327944	up	3465.42	4032.78	10602.2	4377.66	6578.19	4032.29	2079.09	2590.89	7320.44	4966.64	34044.2	28295.7	1978.26	24078	2883.33	25427.6	25852.8	21910.7	34685.1	23406.4
M226T324	5.62172	3.72453e-08	up	653.05	893.134	857.367	1044.95	834.161	761.807	227.634	441.361	956.206	792.365	6837.79	2985.28	5749.26	3010.24	4951.44	2449.7	4888.73	3390.43	5226.4	2460.23
M226T382	0.164937	6.80376e-12	down	9788.01	8629.41	9295.2	8956.99	10471.4	8302.24	8260.51	8406.33	10121.7	9080.95	1116.7	1164.23	1749.25	1836.36	1434.05	1593.1	1293.99	1209.26	1692.78	1971.1
M227T327	2.28885	6.80745e-05	up	1242.34	2265.22	1959.8	3695.02	2852.17	1410.89	4892.07	2294.9	2152.97	3729.13	5665.9	7013.36	5577.17	4876.85	6722.41	7306.6	6023.31	6284.64	5647.41	5524.29
M227T357	2.34291	5.19522e-05	up	7538.94	8580.44	11578.8	12750.3	3190.19	7650.4	5061.58	10735.7	12190.5	6651.38	15114.7	21263.5	23837.4	23404.6	15854.8	14857.7	20585.2	27680.1	23247.4	15476.8
M227T365	3.84381	3.7968e-11	up	2271.77	1706.9	1856.66	1710.71	1466.76	2219.81	1437.28	1338.74	2397.84	2244.33	6270.1	8187.93	6358.56	7921.73	6617.53	8937.27	6424.52	7376.01	6239.82	7356.6
M227T414	2.60935	4.01614e-07	up	2184.68	3500.58	6072.39	4059.82	4247.94	3599.63	4487.95	2284.3	2852.43	3676.73	8405.32	11650.2	8860.22	11415.4	8857.05	8854.82	7850.85	8970	7683.01	13911.5
M228T313	4.14034	1.51397e-14	up	2407.63	2000.7	1912.85	1488.17	1781.49	1628.92	1632.71	2084.29	1905.48	1560.43	7906.12	9103.44	7142.39	5959.65	7047.39	7770.97	8816.76	7155.11	8523.31	6768.3
M228T39	0.322434	0.00124965	down	22064.4	32234.8	27521.3	13566.7	12428	30835.1	19142.6	55671	57229.8	34317.1	11290.3	17170.4	1004.99	6158.67	8739.41	5936.97	8674.26	9643.49	25498.9	4228.39
M229T320	0.303402	0.000237885	down	34388.8	97946.8	130732	67609.7	150122	142674	29893.8	87909.5	90775.8	144423	32886.9	25143.4	27280.5	27334	29277.1	29940.9	31496.3	29738.2	31208.9	31958.4
M229T41	0.166615	0.00357829	down	250414	577022	10172	523834	288649	462476	512964	474758	261496	475720	54408.8	71984	66539.7	61772.7	81735.9	63275.5	54396.9	63873.3	59999	61400.7
M229T96	3.61489	5.7058e-07	up	47102.6	35933.8	25586.3	25086.7	36271.6	66056.5	51377.9	26724.5	35448.8	65071.7	244102	102097	132413	84700.9	167584	140987	128162	77663	217041	204200
M230T216	0.171553	5.1149e-07	down	3643.67	8587.44	11969.1	10463.7	8848.61	3692.21	3396.57	8113.1	13764	12418.9	1810.01	970.546	910.628	1124.4	1549.38	1239.15	533.385	1790.82	2430.6	2205.51
M231T322	8.36008	2.57877e-08	up	457.056	653.094	580.795	447.453	839.95	631.096	547.368	605.762	310.315	227.038	6323.26	4544.13	4461.95	1523.75	5525.11	2339.14	7110.92	3509.72	6831.55	2138.28
M231T409	3.62322	4.03057e-13	up	5759.8	4527.85	4437.01	5546.54	4778.98	6025.96	4017.35	4949.59	5038.37	6046.63	17345.7	17038.5	18234.3	18050.2	19367.6	19194.2	19242.4	17446.5	21839	17490
M231T411	3.86826	0.00015415	up	16795.3	7445.73	4677.21	9159.92	8220.6	5325.65	7760.8	20398.9	23662.2	25497	54496	21456.6	21880.6	38098.9	21471.9	20421.9	55901.8	90348.1	103778	70932.5
M232T323	0.0299014	6.52388e-07	down	15778.8	1314.31	10800.1	13266.4	9541.29	19181.6	15348.5	17026	12421.1	1641.37	566.348	284.344	255.266	322.703	320.083	435.361	197.595	374.382	252.372	469.655
M232T364	0.217285	7.96433e-15	down	3707.12	4394.13	4314.35	5053.46	3876.32	4201.9	4731.91	3959.47	3566.72	4836.72	910.17	1252.82	927.822	973.316	861.098	828.358	707.233	1057.9	855.45	891.302
M233T251	4.0995	5.84301e-12	up	7623.07	9012.96	8305.37	7037.71	7998.94	5807.86	6638.33	5897.82	7447.36	5680.33	25908.9	27156.6	38418.5	25500.2	19818.1	32180.7	33156	22739.4	33690.7	34339.1
M233T266	0.265727	7.97925e-09	down	20411.2	27893.4	19718.5	39041	16967.7	29469.2	38131.7	34830.5	19525.2	25985.3	7007.68	8218.52	6644.95	6201.56	6175.8	7832.28	10492.1	5632.19	6815.06	7250.64
M233T329	9.42898	7.39044e-06	up	2120.71	215.588	293.135	137.041	183.698	164.005	214.925	614.939	133.348	1489.71	6308.02	4241.62	5859.71	5010.49	6033.45	3495.62	6017.53	4141.65	6584.85	4799.14
M233T356	0.21419	2.87419e-10	down	66706.8	70803.2	65625.1	58370.7	56906.3	66666.7	65799.5	72725.8	82040.3	75322.3	21503.3	9230.79	16374.7	9921.06	15698.1	15468.7	14236.5	14912.5	16187.8	12322.7
M233T386	3.92187	1.55383e-06	up	3685.24	5130.15	2760.84	4119.73	4673.77	6483.54	5673.06	4397.95	4023.8	1437.38	16591.3	15282.6	14615.9	17193.8	16253.8	17694.8	16033.3	18951.8	16365.2	17247.7
M234T121	0.0532087	5.58886e-09	down	1.21401e+06	1.37309e+06	557911	261159	467574	823901	1.05988e+06	1.84141e+06	1.69463e+06	1.65027e+06	37837.1	39956.8	35322.8	13891.9	50721	38365.2	60123.7	73148.1	130015	102926
M234T197	0.0546108	3.11203e-06	down	6341.21	22410	5198.08	23952.4	5264.38	26779.1	29404.2	32300.2	6702.89	4163.06	1008.01	1027.76	979.455	928.443	681.307	746.362	958.686	753.863	740.956	1050.26
M234T55	0.132939	0.0011291	down	5.41456e+06	1.66087e+06	6.61621e+06	3.6752e+07	1.35441e+07	1.36527e+06	4.28057e+06	7.78703e+06	1.19409e+06	1.9019e+06	1.32078e+06	191798	1.31477e+06	2.86272e+06	516513	697473	2.11745e+06	711212	367133	603974
M235T248	20.8013	5.95723e-09	up	1403.38	509.671	2128.39	418.138	2231.49	1780.2	882.413	932.801	1448.81	1960.59	35174.2	26278.7	36050.8	24383.8	34310.8	22431.1	31739.3	21243.5	29995.5	23284.5
M235T331	4.83679	6.4422e-16	up	56324.7	55192	55801.6	60936.5	56340.6	60855.8	59710.6	61786.3	47962.4	59749.8	317143	229759	293746	227050	301867	260888	289984	269451	317994	271633
M235T55	0.143316	4.36305e-06	down	313125	693289	719684	954262	1.09065e+06	1.61341e+06	214337	455393	195732	411014	65682.6	217659	107493	106833	93022.5	75802.6	91276.4	84383.2	33336.5	79122
M236T327	0.1479	5.69693e-07	down	1220.71	6233.51	5833.45	7221.6	4379.32	5672.71	6201.46	6469.81	5054.79	5089.29	730.353	950.977	914.278	816.173	615.209	736.503	749.277	845.635	814.904	721.113
M236T331	2.66937	5.9612e-06	up	1280.29	3146.16	3060.11	2910.79	2877.1	1139.09	2753.6	3192.47	2275.76	2642.57	7117.12	6033.46	7534.55	5878.9	7170.88	5854.08	7610.33	6458.28	7541.48	6277
M237T331	3.36804	8.76078e-15	up	12121.6	10727.7	11118.5	12289	10190.4	13053	13284	12930.1	9510.64	13572.1	44776.7	34422	43237.2	32584	43581.2	39811.8	41682.4	36384.1	44051.1	39583.4
M238T189	0.295098	1.06836e-10	down	7425.25	4448	6236.51	6446.76	6311.94	7292.43	5448.87	6974.15	7406.04	7584.85	2043.42	2310.22	1803.1	1401.26	1187.68	2304.37	2011.82	1936.34	2224.85	2127.9
M238T331	2.22482	0.000147115	up	773.479	660.193	630.993	1050.92	752.995	245.348	806.471	619.084	694.019	280.864	1562.18	1254.8	1705.1	1326.77	2022.85	1247.46	1479.65	1321.96	1491.31	1081.17
M238T463	0.359956	0.00199489	down	1006.58	5711.51	1431.23	3373.87	1068.03	3938.85	4014.26	2968.08	1016.19	2472.55	1093.6	1401.7	924.422	639.278	1129.78	918.123	1236.22	694.605	960.669	720.817
M239T246	6.17116	9.56795e-10	up	1434.15	2916.58	3761.25	4111.84	2725.43	2643.7	2979.46	1727.32	1470.33	1879.17	17655.2	16589.5	22636.3	15471.5	18874.6	14606.7	17247.1	10466.8	14088.6	10649.4
M239T331	2.34683	8.12248e-10	up	1201.13	1120.34	1006.4	1130.41	811.947	1250.85	1266.18	1413.39	1056.91	891.287	3035.05	2158.85	2379.33	2300.81	3367.93	3027.38	2886.57	2267.8	2527.01	2213.68
M239T447	5.12555	1.32396e-10	up	2002.04	2224.4	1837.15	1488.56	1601.02	2357.12	1328.26	2087.66	1505.19	2257.18	8367.32	14113.2	8982.01	10469.9	5091.2	9608.59	7287.2	11989.6	8083.59	11796.5
M240T34	0.230967	1.5684e-05	down	38542.6	36285.9	61008.5	35692.7	42068.6	34392.1	30740.2	26015.6	39558.9	26235.7	9456.03	14419.8	13541.7	2230.19	10697.2	4970.84	11424.5	3047.95	11367.8	4426.69
M241T307	2.39413	0.00913987	up	4948.07	28459.1	12038.2	70558.5	16988.4	681.88	16128.7	33693.7	32672.4	2049.12	46904.4	52824.8	49103.1	54246.2	51881.2	51707.8	51802.8	53556.7	55305.2	55109.9
M241T321	0.256005	6.2324e-05	down	83817.1	23121.6	81684	30765.8	100123	85191	92541.4	26619.2	84085.4	75883.8	17510	17421.4	13940.4	17117.3	17781.4	20140.8	17251.7	16756.6	20152	16992.6
M241T418	3.8631	4.80973e-06	up	1360.69	2159.56	1021.98	2682.67	2870.84	3365.61	2998.42	1026.09	1160.36	726.388	3107.91	6740.66	7436.23	8829.3	13284.4	7616.51	7693.18	6758.44	6130.32	7241.44
M243T296	4.52309	5.25388e-09	up	1578.26	2052.73	1004.58	2392.69	1422.56	2238.56	1868.02	2579.35	2689.99	1948.39	7696.4	9245.75	11195.3	9085.07	7374.29	8722.79	8128.89	9143.29	9732.25	9120.54
M244T468	10.5224	1.73067e-09	up	5990.55	4301.82	3167.65	4507.3	6931.59	4401.82	2146.03	2378.68	2700.21	3338.9	44579.2	36169.8	46194.4	39778	47785.5	37848.5	48944	36628.3	43184.5	38359.9
M245T171	3.62809	1.84472e-09	up	10889.5	13824.8	10560.4	14565.8	12584.5	13582.5	10933.2	16446.6	6077.97	10077.3	59376.2	47069.5	44186	43835.3	47209.4	33771.9	43331.8	31733.1	43075	40123.2
M245T41	2.34385	0.00862124	up	1525.28	72563.1	9099.94	7465.45	9719.98	7516.67	12541	14276.1	12822.4	4243.91	61088	97973.5	9280.83	30757.2	12104.2	25677.3	29696.3	32909.4	26301.7	29947.3
M245T416	5.33703	5.1334e-11	up	2951.72	3221.35	3239.88	5479.57	4578.31	3379.89	3397.04	4650.48	3084.99	1980.87	20627.6	15362.6	24740.5	14856.8	25082	15809.5	23560	14759.1	23530.5	13613.1
M246T339	0.0347144	4.24135e-09	down	1232.25	915.025	1325.99	981.783	1032.37	1244.76	1339.06	569.586	1825.77	940.183	23.3681	15.798	76.3013	33.6001	48.1174	13.0817	97.9251	13.7134	49.2515	24.8227
M246T417	6.30979	4.41174e-20	up	75748.8	76247.6	84474.7	75726.9	80875.1	84406.6	76801.8	79304.2	79810.1	102590	513344	493373	468109	469689	493341	562666	494523	550779	519364	583509
M246T439	5.42926	2.84239e-10	up	22614.2	12897.1	20861.6	10896.5	13148.4	22207.5	18796.9	23019.2	26172.1	21241.9	72314.6	107549	117510	106079	117079	104914	116177	88867.5	117465	93678.6
M246T536	0.0633117	5.69347e-21	down	132195	133409	131210	129827	115766	127022	135087	113025	110316	119306	8737.42	7614.67	9375.03	7263.98	8090.88	7528.52	8818.43	7512.89	6488.85	7529.27
M247T324	10.5219	5.13346e-06	up	160.721	982.941	250.978	580.297	296.991	5953.18	579.594	977.588	453.396	127.235	15731.1	5862.29	13713.4	7251.69	13581.6	7324.28	15632.6	7201.97	15950.2	6788.68
M247T418	3.89823	2.30886e-11	up	8943.49	8980.35	8448.81	11126.7	9711.79	9653.56	8062.4	9186.78	8589.36	13023.7	37959.9	36775.7	36262	34545.1	37551.7	39648.7	36008	37827.5	39311.6	37274.9
M247T438	0.0458758	1.84173e-10	down	15219.2	17576.2	10868.8	36653.9	26361.3	26571.6	46992	28549.7	32346.7	29765.1	868.998	420.04	364.424	1547.88	1551.72	1367.45	1515.61	1643.39	1808.85	1339.6
M247T536	0.0898818	7.07954e-14	down	12278.6	14403.9	11269.3	12726.6	11788.3	13332.3	14097.3	11520.5	10869.5	13008.7	1060.86	1085.73	1467.95	1304.47	1512.01	916.939	1056.45	1030.4	1048.1	778.81
M247T98	4.66506	2.98517e-11	up	70246.9	45013.8	49623.1	80696	47259.8	57291.9	67056.2	59711.6	67226	63378.9	416359	217777	277085	191674	341748	205997	312487	266187	351978	252753
M248T324	4.8484	1.51469e-05	up	59.3815	107.754	81.7823	273.464	221.604	66.9608	63.9297	605.875	135.085	243.322	1211.41	781.253	1212.74	638.845	1226.88	969.091	969.702	575.281	1022.49	406.265
M248T421	3.95972	3.40618e-12	up	6498.58	4189.97	5703.93	5414.7	5346.45	5398.02	4992.77	4756.65	5682.83	5398.41	19818.3	34722.2	19864	18754.9	19528.7	18371.7	20784.3	19515.1	21199.2	18821
M249T324	7.60213	8.28871e-05	up	104.192	1129.54	594.022	1151.34	599.12	230.597	411.721	553.358	1460.57	581.978	749.245	5297.12	700.86	4453.05	5015.63	4739.33	4268.14	8032.09	11284.9	7279.17
M249T34	4.41707	0.0196515	up	19628.7	16071.7	6878.23	12626.5	13846.1	7950.12	4197.27	16352.8	4005.35	4767.14	75740.3	65625	70314.3	7783.51	72533.5	6907.57	77120.3	6382.02	80435.9	6797.91
M250T232	9.71492	4.61395e-07	up	1163.95	456.884	822.197	282.303	339.703	317.315	89.4013	217.848	228.483	297.393	3715.48	3983.09	6100.97	3401.14	5810.13	3597.29	4453.63	3326.63	3823.63	2741
M250T427	4.51593	2.43058e-12	up	1174.87	1276.38	1546.83	732.395	1553.39	1369.29	1243.24	1285.48	1360.21	1305.82	5822.54	5122.7	6297.05	6255.15	7241.63	5185.87	6077.39	6635.93	4658.61	4723.25
M251T202	0.0828324	2.49665e-12	down	9228.87	21749.9	27751.1	17821.8	23928.7	17778.6	18990.1	13094.9	21051	13213.7	1277.89	1873.39	2088.27	1647.15	1787.42	1469	1545.86	1125.94	1259.28	1217.38
M251T31	3.37743	1.88426e-10	up	5700.99	6095.43	9962.05	5674.56	6773.56	4577.77	5541.91	4690.01	6659.35	4896.35	16726.2	29369.8	18319.6	19716.2	17180.2	25908.8	20699.8	20668.1	19280.3	16708.6
M252T142	0.013898	2.22269e-14	down	1.02396e+06	375425	789123	378526	837207	388663	402355	459948	966407	505402	12175.6	4577.01	11992	4698.31	11634.7	4910.36	11703.2	5363.04	12120.2	5978.73
M252T324	0.462567	5.27311e-05	down	2105.93	2063.15	1434.06	1531.34	1516.95	2605.09	2085.67	2161.91	1960.36	1625.2	848.364	467.113	711.903	446.725	590.326	1042.19	1111.86	1162.46	1269.75	1179.56
M252T54	0.145821	1.9617e-05	down	602502	348421	248670	295125	270540	488176	748688	1.41684e+06	1.79121e+06	1.68686e+06	55395.8	55345.4	41671.6	51753.7	53265.1	97017.8	143517	243407	246368	163808
M253T152	0.121726	2.14878e-08	down	108656	51045.4	101730	52113.1	93594.2	44745.1	50242.5	36279.4	110998	56790.3	8167.91	9604.54	6430.41	13341.6	11296.3	11411.9	4104.31	14077.3	4734.63	2793.15
M253T248	4.88443	3.60639e-09	up	7935.98	4918.75	8682.08	9997.89	3639.64	7635.48	7541.34	8904.06	5990.8	9700.96	29562.1	41700.4	46007.2	38137.3	28243.5	35183.5	35679.2	38362.3	36763.5	36434.3
M253T356_2	0.371248	0.000252987	down	10253.7	8563.2	9623.03	7341.88	6854.45	7365.57	12455.2	7913.35	6891.36	6163.09	5023.09	3710.64	5114.97	1053.14	4540.51	3034.21	1582.09	911.279	2290.46	3710.91
M254T306	9.59783	2.44244e-07	up	243.574	695.358	84.9173	465.852	161.446	265.511	370.492	1006.88	305.65	487.438	4187.46	2692.25	2228.95	1998.4	3483.44	4557.52	5105.81	5032.68	5464.25	4476.67
M254T34	0.334078	2.21822e-05	down	33156.3	18522.2	32012.5	13874.2	24701.1	21112.7	27019.4	18984	53389.4	17805.9	9084.52	5280.57	7089.43	3237.46	9224.81	8272.39	15439.2	7230.74	16262.6	5931.67
M254T355	0.123292	5.72864e-08	down	9159.72	5534.85	7364.81	7173.82	7477.02	1333.24	9332.47	5933.84	5269	6241.57	1545.95	481.242	674.51	740.438	792.995	564.771	822.488	547.098	793.251	1029.09
M254T357	0.100485	4.21962e-11	down	5760.56	8644.87	8829.58	8007.56	4948.31	7116.56	7874.29	5747.44	6354.08	5032.2	1148.06	872.555	348.301	528.564	559.796	842.184	597	429.826	912.858	625.558
M255T319	5.93029	2.45406e-05	up	1847.65	3212.96	1695.53	3005.6	3411.29	2082.63	2983.71	3104.92	2053.15	236.569	12363.8	15478.2	14744.6	14832.8	15035.6	15580	13914.1	12312	13226.7	12668.6
M255T357	0.23653	3.68924e-06	down	24793	16822.9	18519.9	16859.7	24012.1	19036.1	20967.6	21397.2	19385.1	19686.1	6042.74	2391.14	7004.01	2471.06	7199.17	2800.32	8101.64	2621.1	6421.7	2603.16
M255T426	0.325932	5.17709e-10	down	13967.7	9491.87	12922.8	13953	14813.1	15692.2	14270.3	16971.4	17180.7	22125.3	5440.73	3730.75	4657.67	6012.05	5613.34	3890.51	5071.57	4804.22	6322.91	3798.52
M256T390	5.13059	1.03711e-13	up	3057.26	2117.7	2359.76	2334.38	2388.91	2537.8	2666.69	2777.27	2556.08	3253.61	16468.5	10901.4	10054.4	12086.3	12224.6	13514.3	13276.3	11581.5	16204.4	17337.4
M257T273	0.315432	5.36864e-06	down	28747.9	45082.7	63766.2	45164.2	65371.1	44091.1	51535.3	80935.8	132278	37953.3	11546.1	12535.4	19268.4	25886.3	21782.6	16847.8	20361.7	16107.2	26141.4	17181.2
M257T341	0.349606	4.03808e-09	down	10992.5	10939.3	10678.1	12158.5	11638.5	16584.6	12233.9	10660.5	10473.2	13935.2	5366.38	3584.87	3638.52	3650.82	3554.2	3583.88	4069.95	2964.53	5878.31	5764.11
M257T443	0.108715	6.23161e-14	down	12260.5	7768.49	10320.1	17655.8	15908.9	9888.71	10934.7	12388.8	12963.1	10690.5	1347.05	851.385	1489.32	1692.34	1121.63	1268.65	1314.63	1884.53	921.055	1239.93
M258T246	2.90499	1.25143e-05	up	1794.84	7375.48	7864.01	6478.63	7846.49	7439.24	7186.47	5700.94	6265.57	5887.45	18112.8	17293.2	17783.6	17899.7	17634.9	24358.3	16017.3	19528.8	17384.8	19438.5
M258T386	0.281666	6.11754e-12	down	7586.31	7678.18	7215.9	6016.22	6479.2	7005.4	6001.94	6920.32	7501.39	11160.8	1986.93	2229.66	2024.91	2289.64	1921.72	2116.25	1648.85	2373.4	1918.48	2211.07
M258T420	3.52571	0.000198939	up	5533.17	4354.71	5234.55	564.373	5427.93	2147.9	7002.78	6435.74	5056.61	4847.59	17162.4	15175.5	15225.1	15003.8	16049.6	15865.7	15343.3	15432.7	19463.9	19595.4
M258T527	2.72	6.41303e-07	up	3264.51	4605.26	2595.97	3951.74	2447.75	4310.46	4605.47	3846.77	2318.45	5377.13	11846.8	9274.54	9131.53	10054.1	10007	10215.5	9871.52	11354.4	10182.9	9581.87
M260T295	5.65587	5.79026e-12	up	3004.78	2568.21	2360.95	1463.32	2722.49	3315.5	2707.31	2823.46	3018.42	2299.83	13903.4	10875.6	14101.7	15068.5	16171.9	15219	15628.1	16120.4	16638.8	14933.1
M261T257	2.33685	1.74109e-07	up	3598.05	4109.61	4809.65	3256.01	4328.25	2620.82	3675.18	3306.69	3562.89	3012.6	8287.73	9298.39	4324.19	9285.86	8434.68	9436.72	7598.37	8580.87	8436.51	11096.9
M261T31	4.78015	8.76151e-06	up	9068.43	7060.93	12601.9	5549.26	4259.09	2663.54	5081.05	2273.83	11073.7	4800.59	19711.7	37929.5	29536.2	38717.4	28781.4	40100	5948.05	42829.1	24799.9	39642.6
M261T439	3.53294	2.85088e-13	up	4087.87	4951.48	4716.81	5943.18	4173.54	4701.68	4439.91	3461	3647.25	4723.2	15269.9	15796.4	18802	16373.8	15975.5	15812.6	16900.4	10848.6	16052.1	16606.6
M262T239	0.00805	1.62472e-19	down	11741.2	15623.1	10360.5	19281.4	11704.3	18331.9	19271.5	19658	11792.1	19016.9	87.1336	101.845	98.4269	137.054	120.849	172.317	125.491	177.374	137.411	104.185
M263T171	2.34347	0.000105134	up	14790.3	10456.1	10555.5	13781.5	43897.1	21926.9	22837.5	11679	10204.9	10894.6	50220.6	21930.5	31331	32679.2	63279.5	42133.4	52873.3	32775.3	40924.8	32640.2
M263T241	5.92317	1.4255e-13	up	9144.84	5730.58	5968.71	8062.78	7205.41	6931.87	5928.16	7967.52	7378.95	8504.97	40407.6	40733.3	41768.1	43758.4	44456	39784	43880.3	46022.5	50682.9	39854.5
M263T249	19.2007	6.10218e-12	up	144.851	391.744	237.926	175.35	436.887	138.546	314.351	322.897	315.798	153.442	4543.46	5702.85	7675.41	4235.09	5858.98	4085.66	6355.95	4353.49	4967.36	2754.09
M263T360	2.7946	0.000155202	up	2949.39	794.43	3950.69	2456.4	4064.91	1353.07	1443.53	3366.5	3430.36	1206.08	8814.19	4339.21	8775.72	4784.96	11071.1	5163.02	9921.53	4561.23	8596.32	3880.5
M263T362	0.386419	3.31769e-07	down	7307.66	7511.65	6214.76	4607.72	6899.14	5979.29	11837.5	7955.34	6790.16	6023.86	2527.6	2966.13	3071.16	1956.97	2991.19	1401.11	3936.16	2658.4	2570.18	3405.93
M264T177	0.129211	1.41279e-12	down	9586.11	10869.5	10001.6	16513.6	12764.1	15963	12760.6	13457.7	8684.94	14421.3	1477.37	788.258	1897.39	1732.66	2328.43	1629.96	1638.4	1778.3	1392.48	1491.07
M264T42	0.171683	0.0077909	down	12670.1	9212.52	20401.9	114869	49218.1	147008	214369	6547.36	31169.9	26852.5	5519.11	8209.37	24042.6	7381.21	20509.2	16874.3	4092.28	4902.33	9039.66	7988.02
M264T43	0.199727	2.50077e-06	down	23489.9	25563.3	23405.3	24770.8	25605.3	32284.2	26641.8	23633.6	25976.4	24138.4	6310.16	3427.4	4320.53	4989.21	1271.16	8477.49	6028.96	3393.58	5961.2	6852.36
M265T198	6.64021	1.13875e-05	up	2484.7	18757.7	8159.67	2605.07	4403.91	4520.02	2818.92	3155.63	2606.65	2622.79	16200.6	146465	31774.4	20782.1	33487.2	32429.8	11384.3	17361.5	17315.2	18987.1
M265T200	4.26539	5.79161e-05	up	1659.03	2223.88	2602.27	1225.73	1576.05	1170.5	1943.5	2619.36	2469.9	2250.69	8562.73	4310.05	11754.3	14093.3	12117.6	5626.95	1734.77	13409.7	6920.57	5672.6
M265T257	2.81419	1.78121e-10	up	8291.8	10377.3	7499.95	5880.41	9735.43	9619.96	8226.21	8273.98	9904.13	8427.37	24725.6	22211.1	20423.4	25131.8	27068.8	25030.1	23339.9	25145.6	25503.4	24105.9
M266T257	6.57288	1.14991e-09	up	638.691	799.064	493.69	459.42	655.766	722.448	595.341	682.049	921.109	616.726	5877.51	4460.44	2200.49	5723.23	3982.22	3804.1	3225.62	5258.48	2461.27	6284.46
M266T413	0.318434	3.99929e-11	down	148522	220423	167586	165524	137466	205186	229001	195717	160496	217771	59154.9	60734.7	52202	46613.2	54175	59286.2	62255.7	63390.9	64593.4	65962.3
M267T325	2.14787	0.0234419	up	1224.41	3851.01	3232.28	3095.71	2158.7	190.079	1586.5	2689.28	2852.02	625.29	3840.68	2789.85	4654.81	2528.45	4316.04	2047.55	4355.57	2694.08	4510.3	14453.2
M268T172	0.0259006	2.28018e-12	down	482651	119480	324697	163021	398348	162161	171822	165497	433412	202427	9288.1	2863.73	6439.93	6189.72	5797.04	6090.69	5018.02	8049.92	9424.93	8788.51
M268T294	3.45249	0.000176027	up	21500.5	7893.23	12746	12858.2	5534.55	9449.68	11723.4	10572.6	3647.27	5176.46	108650	31169.7	50535.4	24522.6	21013.6	26574.1	28554.8	17727.1	13080.7	27225.2
M269T172	0.228411	5.02637e-06	down	46194	13582.7	32518.3	16833.3	35976.5	20476.8	19032.3	21509.7	37379.8	23784	10237.2	5135.5	6601.28	1398.47	7411.79	3117.47	6558.3	3884.74	8492.7	8213.74
M269T281	0.328123	0.00902527	down	32438.4	14322	6779.71	16803.9	1307.59	17326.7	10656.4	9615.66	14378.4	39290.1	4404.45	1388.66	807.253	1674.02	2301.54	8022.52	2556.54	4644.66	7392.98	20264.8
M269T317	5.55459	5.22368e-14	up	6178.6	6263.37	6952.95	9007.25	10445.1	9016.85	7856.12	8696.6	7350.87	6788.62	34432.1	36535.2	63169.4	37064.4	48798.4	38048.4	47675.8	36781.3	46971.9	46871.5
M269T368	4.14489	9.36288e-06	up	3088.94	2190.01	2979.45	3337.28	2699.29	1485.51	1808.65	2141.02	1898.96	2167.33	11750.2	11646.2	13106.4	12776.5	13262.1	11339	11808.9	4996.43	5121.36	2826.54
M270T246	65.8142	8.94877e-13	up	127.067	108.981	220.785	170.183	251.163	289.821	236.04	238.187	137.702	63.2071	17521.7	10124.7	16335.6	10256.8	12901.6	10662.4	13260.7	7547.42	12435.8	10257.8
M270T342	0.274719	6.38912e-08	down	3840.79	6088.61	4629.11	6162.41	4399.69	6503.28	6619.81	6260.84	5082.4	6185.77	812.354	2043.25	1726.92	832.917	1601.38	1427.01	1256.24	1815.94	2422.94	1382.88
M271T172	2.20854	0.000180615	up	16983.1	43272.5	13529.2	14426	17834.8	13333.4	15680.3	12854.4	34132.1	37999.3	59621.6	76073.3	42415.2	31086	42421.3	62587	39486.2	35508.1	56532.3	40247
M271T326	5.96393	7.25961e-07	up	576.155	1289.16	517.565	1080.29	510.45	1307.15	1089.15	1179.19	1032.09	2953.08	5909.83	6970.18	8177.67	7040.29	7451.56	6913.66	7073.9	6901.08	6732.15	5619.32
M271T342	0.270025	5.41398e-10	down	8389.71	12520.9	7743.83	12754	8906.4	10513.2	10933.2	10526.9	8397.27	11389	3129.36	1928.93	3932.33	1834.46	3142.67	1921.43	3155.94	2917.85	2538.57	3061.13
M271T355	0.246599	3.86522e-10	down	42660.2	27363.5	22887.6	32848.2	30230.5	39874.4	39914.1	30312.8	26143.6	46502.6	12049.8	5909.04	10820.7	6638.92	9633.95	6177.92	10226.8	5724.22	8654.01	7696.89
M271T429_2	5.5748	4.96338e-08	up	560.39	2357.31	1251.43	624.113	886.913	1152.13	812.174	2107.5	731.904	998.992	5651.44	10685.9	4760.04	3141.32	5858.98	7980.86	7644.27	4153.77	8500.15	5637.91
M272T212	0.151575	5.66471e-09	down	15709.8	16723	11551.2	20910.8	12205.2	20945.6	12314.9	20896	13045.5	19030.1	1149.02	3434.33	3277.46	3782.29	2922.14	2920.79	2235.36	2030.67	1135.33	1869.64
M272T342	0.282542	4.05924e-10	down	1087.28	1571.38	868.676	1540.9	1090.37	1384.42	1549.58	837.819	1208.94	1580.78	405.343	387.073	304.789	307.747	437.131	427.489	409.779	350.881	303.625	260.123
M272T355	0.330824	3.23465e-05	down	4959.96	3152.28	2160.12	2951.71	2291.95	3852.09	7284.89	3425.74	1596.41	3351.93	1974.58	2184.09	1290.9	545.663	1104.78	1050.02	1390.84	765.147	655.208	626.571
M272T409	13.1626	7.73889e-17	up	1697.21	2214.01	1830.53	2105.53	1615.16	2265.7	2388.2	2715.68	2080.28	2650.15	27201	30445.4	30848	23395.2	26168.9	25174.2	31975.8	27358.5	33527.5	27723.6
M272T450	15.1166	5.8681e-12	up	9204.94	2630.51	5169.03	4440.88	8946.09	3779.14	4180.99	3131.88	5443	4616.39	114293	56097.5	100965	87215.2	65848.8	53852.6	106003	65209.3	68681.8	60986.3
M273T152	3.75602	9.56053e-06	up	11643.2	11924.6	6626.6	6886.26	4612.48	6008.58	6481.31	10763.6	11314.9	14041	49470.8	18482.3	39709.8	15891.9	20094.7	15549.2	54887.6	58986.5	33062.1	33043.6
M273T190	0.490404	0.000898696	down	15274.6	37304.8	21424.2	24394	36975.9	20150.5	21633.3	25749.5	26834.6	25102.6	5540.23	5566.03	8728.25	16073.8	13184.4	8722.12	6815.18	15880.2	25994.3	18472
M273T355	0.228803	2.5217e-09	down	5287.49	3777.81	3128.13	6542.87	6594.46	6117.44	4407.28	4408.46	7403.21	6668.49	1719.45	733.897	794.847	1140.35	1855.88	1043.03	928.939	1275.09	1626.45	1314.24
M273T429	0.140125	9.70782e-06	down	9805.64	25594.5	9499.01	19640.1	11130.8	28868.3	15133	15799.6	10890.5	17582.4	4157.81	482.706	3340.7	415.907	3258.68	1926.08	1203.64	885.191	4433.87	2868
M274T231	0.313825	2.32398e-05	down	5445.37	2117.94	3697.17	1891.34	2836.88	4630.85	3807.95	2371.32	3824.79	8809.3	1051.54	1210.66	1599.62	1137.01	892.684	983.993	1405.83	1473.04	1328.03	1292.61
M274T252_1	5.09782	3.14612e-05	up	10254.7	7936.64	29255.1	23464.6	10944.6	17359	21137	18966.1	8526.38	2131.66	81871.8	67343.6	79710.5	73373.7	85376.2	80999.9	75474.3	71425.3	76392.4	72581.2
M274T423	17.0242	7.86772e-14	up	1851.15	1612.34	912.828	2214.52	2243.94	2129.26	1338.95	2015.44	2974.2	1965.81	27207.6	37021.9	20997.9	39064.2	23854.8	42107.2	33219.7	43072.4	28539.2	32774.4
M276T327	0.0387192	2.29004e-14	down	11014	7624.77	9785.4	9529.46	8985.83	11419.2	11555.5	7661.68	6207.37	7713.47	525.693	227.023	223.855	395.763	273.244	254.502	372.373	314.95	515.397	439.88
M276T343	0.241417	4.98836e-06	down	5090.62	4474.91	1295.51	5256.98	5954.56	6480.91	7285.02	6342.81	6104.76	6485.64	1424.32	985.89	1338.79	1278.82	1026.41	1740.08	1294.5	1607.92	1378.09	1148.02
M277T247	2.80071	9.46916e-08	up	43659.1	24486.2	52205.9	23456.8	44319.2	38963.6	40010.3	30106.9	56620	43173.7	117666	75681	102176	95805.9	106594	95241.2	146430	130470	136638	105183
M277T34	2.54067	0.000585269	up	993.883	8202.97	6942.1	5805.62	5365.41	7892.02	8130.41	8352.61	7559.79	7415.85	25211.5	15752.2	16696.2	11576.1	17408.3	11528.9	22378.6	12869.2	17628.1	18313.8
M277T343	3.23015	0.00143229	up	1216.81	910.937	5803.92	3099.87	7116.15	5178.31	6559.73	6328.7	7550.47	366.032	17719.7	10125.4	13008.5	13014.5	15775.9	14001.7	15687.4	13569.3	16622.1	13025.1
M277T350	2.86777	4.31534e-10	up	2660.11	2436.15	4274.59	3384.77	4319.16	2823.98	3342.97	2909.76	3172.04	2500.04	9569.01	9570.62	10715.7	10042.6	10431	8338.14	8663.07	7677.21	8779.7	7475.6
M277T448	2.83398	7.70433e-06	up	2145.13	2141.29	2808.05	4444.41	4520.15	3056.66	5802.6	7111.83	4818.55	6633.14	10511.5	12863.2	9480.82	12467.4	9114.14	16401.5	10865.1	19148.2	9878.81	12496
M278T247	2.51345	1.55918e-06	up	15709.8	14827.9	14818.2	5136.1	13083.1	11463.5	10869.2	10832.2	14023	12231.2	39675.2	34354.5	35150.7	29087.1	30478	25791.3	25732.3	28415.6	32468	27987.1
M278T248	2.68543	1.10694e-06	up	8000.57	9820.59	10164	7258.84	12607.3	11556.3	8088.55	5635.33	7156.01	6580.33	25105.7	30159.4	31273.1	22701	36963.8	21501.4	20652.8	14129.1	15864.8	14926.6
M279T240	26.3007	5.23218e-12	up	685.304	1528.61	2824.75	2004.84	2021.85	1674.37	1523.99	1600.47	1678.38	2110.39	39792.7	57505.9	53708.5	37296.6	40969.3	46508.1	46568.1	38792.4	53496.3	49646.9
M279T262	0.399254	0.000258773	down	329097	315128	168075	248798	372041	274376	122223	76937	238261	239892	92899.9	121929	61738.2	62744.8	62687.9	122350	96180	121881	97854.7	111888
M279T31	4.94796	0.000544795	up	8880.02	9290.96	10660.3	6906.86	12362.2	1183.02	8664.3	5826.18	10304	5191.69	12000.6	63222.6	13891.3	73797.1	12658.7	63003.3	14908.4	60891.5	12766.2	65082.9
M279T328	3.06651	0.00474487	up	1821.75	503.905	3227.9	2080.76	3053.63	1338.59	3649.72	3014.4	1145.63	178.339	2131.01	8744.52	9209.38	4607.79	1571.42	10165.8	2959.46	5820.45	11594.6	4570.62
M279T33	2.79351	0.0304119	up	21946.3	19611.4	9364.77	18289.1	19701.6	17318.1	16832.4	862.859	17139.4	1772.47	90505.2	27457.3	62264.6	26025.2	4823.68	27222.7	64349.1	16031.4	64683	15658.9
M280T228	0.153821	1.0218e-07	down	13795.9	6372.54	6051.89	11753.7	4983.2	11544.4	11656.6	4717.21	7285.43	3875.26	915.309	1174.17	1529.64	1280.69	1103.31	1053.92	1485.62	1259.02	1475.83	1341.36
M280T267	5.08462	0.000590799	up	176.219	16.599	140.931	15.193	504.034	639.06	65.7327	127.643	239.827	788.382	1899.03	1044.19	830.334	705.78	1322.96	1330.76	1373.91	1351.44	2442.89	1496.43
M280T386	0.0783231	2.71729e-11	down	10084.6	26599.4	10818.1	18662.2	13566.6	18334.2	16642	19710	12428.5	24883.8	1005.08	1287.67	1339.9	1340.5	1455.18	1275.52	1105.62	1549.57	1636.89	1454.46
M281T148	3.49589	0.00016496	up	16473.5	8014.45	3554.33	7643.37	13883.9	7006.46	10247.3	17675.9	9338.39	15478.3	44541.1	35382.8	40054.8	9984.41	51054.1	46464	53203.1	10962.7	53927.7	36581.7
M282T93	6.89221	4.45191e-17	up	124733	91586.9	104937	99127.6	104618	90989.6	90379.4	86130.8	109598	93932.8	765858	599983	703834	674931	731801	478005	753691	724083	729475	703206
M283T171_1	5.08966	6.31866e-06	up	2714.51	12830.9	13126	5454.44	4642.14	4150.07	3664.71	3090.72	1574.64	3547.64	28832.1	31802	38332.8	23169.4	29285.6	29399.4	25915.6	24473.6	25487.3	22194.7
M283T199	4.2988	4.19898e-13	up	3561.74	3401.22	2807.24	2544.68	3863.57	2842.18	3240.67	4475.48	2879.43	3814.14	11084.3	17934.4	11836.6	16728	12245.7	16098.2	12599.6	17138.7	12511.3	15533.4
M283T34	3.07949	0.000877219	up	4437.38	4679.11	9080.51	11808.6	5062.13	9422.83	15894.5	8463.64	11693.8	5913.91	16375.9	53423.6	5604.15	49165	15935.1	19000.4	16804.4	33542.1	21275.9	35115.5
M283T41	3.87811	0.000389284	up	4018.09	16428.6	19541.5	3887.22	22050.4	11963.5	2310.39	9899.85	22659.9	13325.3	22557.5	82730.8	23942.3	68674.1	23961.3	75091.7	19958.2	74243.4	25198.4	72612.9
M285T153	7.61199	6.53146e-08	up	25385.2	22813.8	16033.1	17835.5	21058	26519.7	23310.4	20414.6	17858.3	24320.1	134997	82309.1	327639	121723	131439	169669	120400	96218.6	126231	330127
M285T175	4.55158	9.67331e-05	up	6833.18	7366.89	5698.26	7885.96	4619.16	2609.79	4184.25	3073.49	2806.73	7324.24	14644.1	15502.4	68536	40708.4	12011.9	11873.3	5534.32	22784.3	22119.6	24797.3
M285T326	10.5386	1.49603e-09	up	8792.52	6279.1	5922.28	6498.02	6441.8	10124.6	9362.93	7531.69	6708.17	10136.3	107675	48154.7	118931	49640.1	121359	47989.9	110085	50551.7	111774	53717.6
M285T349	2.82224	2.01761e-11	up	3212.03	1866.03	2103.95	2336.51	2557.51	2335.19	2322.31	2169.48	2753.41	1950.76	5427.56	7088.33	6264.83	6360.53	5147.86	7242.62	6389.77	7991.43	6277.7	8434.61
M285T43	5.99274	2.4639e-14	up	132973	179887	136036	127377	117512	127497	123660	115620	124090	133881	925317	718348	888876	616031	829063	613601	982284	700693	955138	672267
M285T467	2.76803	1.17045e-09	up	1390.19	1487.44	1180.4	1897.52	1543.83	2150.16	2026.43	1908.45	1495.22	1701.94	3664.68	4971.34	3486.18	4870.14	3871.37	6914.2	4072.15	5453.1	4868.84	4280
M286T148	5.06738	1.45642e-05	up	7597.72	5018.8	5971.27	5475.77	6773.76	6021.05	5719.81	6317.3	6951.93	883.855	48281.8	17484.1	19223.5	14822.8	17446.6	18689.3	29982.6	18423.8	84192.8	18931.6
M286T326	12.9785	6.63912e-08	up	252.896	791.827	381.259	462.999	502.69	349.073	135.027	589.681	372.649	83.9098	5511.48	3544.7	5862.12	3411.61	6905.22	4351.25	6993.08	4581.86	6390.36	3349.93
M286T382	5.34475	5.11123e-11	up	8726.89	5559.91	7048.85	6297.46	8258.96	7426.32	6238.63	7913.99	9108.21	8293.21	29263.9	43567.6	26306.4	42528.2	30778.7	53003.3	33849.8	55053.3	33844.3	51979.1
M286T429	14.7904	0.000291026	up	3195.34	508.99	1800.29	1324.96	3735.64	1781.48	4464.8	763.376	1245.54	2912.24	4019.98	51353.4	5422.6	62156.4	5644.03	49124.3	6763.56	19002.6	4618.39	113330
M286T43	4.52965	2.67269e-09	up	26710.7	32334.3	30969.8	25754.1	26489.7	21812.8	40177.5	27123.5	16814.7	16722.3	89109.1	160894	178053	81998.4	95504.3	110658	196504	106650	101402	79173.9
M287T153	11.4633	5.71661e-13	up	21386.2	23561.7	24571.4	29628.9	21589.8	28147.4	23392.6	29118.6	18508.9	28144.7	423329	235484	315256	217205	296775	245693	401024	288729	171074	248912
M287T176	0.479776	0.0251856	down	42986.5	31029.8	32034.4	44968.6	38252	47383.7	48946.9	51596.5	34531.8	48503.2	1063.6	25351.9	32763.5	23373.4	30207.3	2023.92	32537.2	26717.3	559.875	27020
M287T382	4.02679	5.44248e-11	up	1985.73	1297.6	2011.13	1430.02	1738.48	1524.02	1320.36	1612.65	1880.84	1745.77	4716.65	7250.94	5136.52	7750.44	5328.67	8197.59	5397.49	8603.69	5785.11	8462.62
M287T429	3.28101	0.0132404	up	1400.55	768.016	1913.25	1254.93	1240.63	793.575	3321.5	3612.03	2766.68	3558.2	1837.54	9513.85	2498.94	8128.8	2704.46	9797.68	1648.68	17570.5	1627.42	12357.3
M287T43	4.78996	8.09026e-16	up	106006	149340	128031	162885	122138	153461	150751	145693	120292	144246	589314	665229	761217	646069	784155	619744	727757	619258	700964	510056
M288T169	0.0399877	7.08569e-07	down	23210.1	116754	19873.2	125258	20604.1	132457	145809	133514	23482.9	141377	3278.41	4716.89	1504.63	4437.27	1601.61	3428.61	4278.66	4085.14	3988.59	3962.92
M288T211	0.147795	2.2859e-06	down	54559.3	33435.1	49254.1	27442.2	40929.3	30815	27731.5	35926.1	45852.1	6645.01	5027.72	5570.94	7279.9	5757.49	5022.43	4518.24	5145.88	4359.66	3895.44	5533.29
M288T224	17.0635	4.66845e-11	up	2224.33	648.046	839.499	901.201	1137.66	968.318	539.401	1123.52	662.309	1935.41	15729	14406.5	24445.8	22363.4	24565.6	15660.2	23525.4	15859.4	19375.7	11421.2
M289T170	0.378879	0.0181179	down	11158.5	38537.3	10604.1	46008.4	6780.06	39108.5	41383.7	50327.7	7593.54	42221.2	14188.8	16062.7	2968.76	5878.8	16369.7	16524.5	15423.5	4360.52	2414.77	17093.4
M289T34	2.44209	0.0104007	up	11699.3	8034.13	22692.7	9630.18	1104.38	2421.57	11577.2	6917.56	28805.1	18214.3	14654.7	25674.6	40130.2	12644.8	12202.1	22299.1	28403.7	62491.8	55770.1	21457.3
M289T435	10.6725	3.7783e-06	up	2828.18	252.832	2329.41	758.253	344.144	1148.95	424.189	986.647	2719.19	856.877	11958.6	13408.9	15494.7	13660.6	14650.9	13432.5	12679.5	13040.6	13116.3	13550.6
M290T257	0.301245	8.14565e-08	down	52010.5	72765.1	83708	67276.1	67769.9	67471	68872.9	62138.9	61956.8	60980.4	23220.1	12080.3	24369.3	18273.1	28785.2	13976.9	22330.9	14157.3	27780.8	15338.6
M290T403	3.33335	1.03521e-07	up	3016.01	2942.15	2149.76	2807.14	2660.32	2099.87	2041.22	2539.09	1744.34	2703.41	9880.99	7385.73	14461.4	7041.88	12060.3	6241.95	6380.42	7518.81	5068.84	6304.46
M290T454	3.99998	1.27868e-09	up	6472.54	5349.56	5442.05	5104.87	6303.03	10587.7	4053.07	5335.12	4893.98	5118.63	32870	26110.3	15464.4	25419.6	27042.8	27218.4	29606.1	17626.7	18344.9	14937.9
M291T257	0.314191	5.57647e-07	down	6736.13	10581.5	6193.6	4252.8	5087.06	5950.18	13342.4	7889.25	4482.47	6335.67	3829.98	2091.13	2665.51	2020.69	1850.9	2724.42	1447.12	1739.72	1518.33	2372.94
M291T282	2.59092	0.00302834	up	8813.33	11863.7	23477.2	7947.79	11499.4	10652.2	11939.2	7048.66	9604.09	692.297	18603.2	35429.3	25606	31099.7	25627	31539.8	20067.5	25964.4	27285.7	27035.6
M291T298_2	2.98758	1.15371e-06	up	12933.2	15515.9	15261.5	16256.9	23474.4	16001.8	13649.8	10938.2	12128.9	12183.9	20652.1	59402.5	54808.7	35413.7	70101.2	40036.7	34971.4	57892.3	34347	35565.7
M291T342_2	0.400888	0.000216372	down	7321.91	5238.91	5974.06	5557.33	7248.34	6587.51	6008.06	6559.64	4597.32	6739.06	1042.5	2572.79	1231.4	2498.59	1821.17	1793.31	996.659	3441.32	4997.25	4392.77
M291T439	0.0590047	0.000109376	down	8981.95	49311.3	2088.43	48092.4	8831.02	50487.8	46300.7	54307.2	6920.17	55144.8	1903.59	1674.91	1955.08	1810.95	1666.16	1964.81	1675.79	2047.18	1698.06	3102.49
M292T35	0.444684	0.00401161	down	12264.1	28689.2	13034.3	18300.4	17239.2	43809.4	42688.8	17612	9948.11	21986.9	15199.6	5262.78	14092.2	2380.69	13531.8	11862.7	13544.9	8951.46	10381.1	5101.23
M292T439	0.232297	0.000368858	down	2609.87	9843.96	2071.87	8746.91	2677.48	8586.83	12585	10234	2528.28	9359.78	1586.47	1526.29	1887.85	1589.58	1592.45	1455.94	1458.46	1786.73	1692.59	1508.81
M293T199	0.107501	0.000194775	down	93713.2	121784	143230	113815	131977	114027	133197	85358.7	3365.22	96766.5	9306.32	8716.53	9043.83	7459.75	10343.1	7807.68	17479.5	10852.6	6694.85	23800
M293T245	4.82004	3.07198e-09	up	51003.3	33313.6	57083.8	27632.6	51607	58717.1	47722.4	29389.4	50907.1	51332.8	212717	200334	251222	235209	251265	230986	223852	200044	201087	204282
M293T340	0.272422	3.26279e-05	down	150729	57789	108753	71282.3	50842.1	154460	43319.4	36894.9	86611.8	139975	20770.9	27084.2	20323.6	29413.2	20087.9	26919.5	20277.7	31250.3	20920.5	28310.4
M294T247	2.7251	1.59758e-09	up	8549.01	8827.65	7262.04	6049.33	8636.33	8814.4	8962.55	7995.45	7939.15	8798.91	23558.8	16827.7	25040.1	22098	28468.8	19633.2	31041.1	17597.5	20222.6	18520.2
M294T342	4.50883	1.99875e-10	up	6664.95	11202.7	9951.3	8537.67	9776.68	8016.84	9167.99	6842.91	8282.46	6295.37	28694.5	40719.2	39634.1	61440.7	35807	54807.8	32651.3	30474.9	31066.4	26777.5
M295T174_2	4.92376	1.45249e-08	up	5768.71	4149.77	4381.56	5152.32	5725.77	5556.64	5022.8	4869.39	4898.99	5174.52	27711.9	18282.3	24143	37477.7	20253.8	35181.8	17080.6	21294.7	15136.3	33074.5
M295T248	0.149542	2.31175e-08	down	16053.3	52861.4	40321.6	41060.1	27598.8	18493	22782.2	16774.4	16368.8	15769.8	2500.34	5012.59	9856.35	2682.86	4109.89	4490.45	2828.94	2461.06	3842.93	2304.26
M295T257	0.361988	7.29104e-07	down	36619.1	45996.9	27305.9	36812.8	42581.9	46664.4	47250.7	39645.6	44054.3	43920.3	10896.6	15598	15700.9	16246.9	22166.3	17307.6	14174.4	10838.9	18957.5	6836.28
M295T36	3.26855	3.39746e-08	up	17897.9	14173.5	18679.5	10321.6	13682.2	8745.25	9861.4	9215.22	16380	9022.92	35345	59766.1	39440.3	53827.5	26114.3	40625.2	30521.2	51500	30635.1	50532.4
M295T391	0.362925	1.15107e-08	down	11693.2	10139.3	12433.6	9931.26	9964.37	8988.48	9689.27	12497.8	5261.88	10122.3	4199.46	3099.39	4667.05	2981.55	4316.74	3177.4	3904.7	3032.09	4122.53	3053.47
M296T247	2.35986	7.73625e-09	up	2999.75	4088.69	2713.31	2517.36	2586.38	3434.29	3363.88	2720.5	2896.63	3391.27	7161.74	6803.96	7969.29	7003.1	9891.22	7155.01	9300.54	6519.14	5223.7	5448.6
M296T255	2.84754	8.37268e-05	up	6416.4	1017.82	4235.27	4006.49	4604.51	5236.31	5224.22	5548.67	6347.69	5544.48	19257.7	10701.6	16762.7	8557.04	20388.9	9000.05	17773.9	8607.61	16852.6	9297.58
M296T386	0.205284	1.07451e-12	down	6803.73	6887.9	4636.33	7440.98	5732.82	7508.54	8042.75	8579.38	6205.9	8866.43	1757.71	1117.11	1814.78	1289.1	1032.61	1379.11	1643.98	1341.05	1883.32	1255.81
M297T134	10.5111	8.26662e-11	up	6078.84	6755.59	7384.6	5174.15	7450.08	2068.27	6415.76	4927.88	4949.8	3903.87	42394.1	82927	41162.8	48548.1	42318.9	76377.6	48931.8	57155.5	29345.3	110093
M297T176	3.68698	1.30018e-05	up	4734.55	4590.55	4649.84	9897.76	4504.49	4801.87	5014.74	5022.35	3544.45	4929.19	12214.1	17006.9	10640.9	18755.2	31386.5	49671.4	14917.4	10192.2	11513.5	14281
M297T198	0.179334	0.0244573	down	42376.8	26416.2	22646.9	364046	306714	28802.9	18998.2	149310	21267.7	316997	23301.7	21141.3	27967.7	21978	12596.6	19495	21959.6	19365.5	33014.3	31880.2
M297T248	0.33533	0.00192218	down	65052.3	140990	132268	104173	101015	90424.1	87522.2	67868.4	74946.2	64701	4056.08	7213.96	8124.34	7779.19	66113.7	65852.2	5777.81	56968.8	40091.6	49530.7
M297T262	20.3598	7.96097e-14	up	625.8	420.716	591.264	544.376	1023.21	365.379	409.052	485.463	702.888	433.063	16746.9	10163.9	12428.2	6699.66	12346.7	6439.33	11474.3	9270.73	18772	9697.75
M297T33	3.75798	9.45881e-05	up	11276	8481.35	12630.6	7088.02	7164.11	5922.41	9270.76	4424.85	14280.6	5483.32	8361.96	46433.7	18192.6	51918.4	16386.5	47932.4	23837.9	47107.4	17997.6	45100.2
M298T256	0.183097	1.81025e-14	down	91455.3	58655.4	65446.7	57758.8	88053.6	61201.1	58855.7	61820.3	81570	63540.2	12416.5	10859.1	18808.7	13551.8	12723.8	12636.8	11403.9	11565.5	10598.9	11470.8
M298T419	3.35651	2.6361e-05	up	1329.26	2780.89	4141.18	2006.79	1584.08	1903.7	2863.56	484.138	2726.53	1834.95	7620.99	8606.99	7232.08	6151.51	8002.59	10929.1	7371.69	7398.93	4127.23	5244.38
M299T37	3.33399	3.84422e-08	up	14079.6	13825.8	12803	10555.4	7375.1	12308.8	6338.64	12769.8	7699.15	6697.15	30370	36957.9	27598.9	31847.6	32270	34559.3	32117.7	33579.2	34689.7	54252.9
M300T216	0.165664	1.59559e-10	down	10788.8	8489.71	8361.55	7729.37	10087.7	15532.3	10949.6	9895.34	9221.81	11711.8	1256.65	1922.11	2361.17	1623.05	2508.29	842.452	1401.23	1422.01	2009.92	1678.03
M301T40_2	3.50755	3.73893e-05	up	2751.47	27849.3	14710.3	10873.8	12263.1	10293	7930.42	8235.72	15310.3	10695.9	19875.8	59535.8	26541.8	44142.3	61661.9	25045.1	54948.7	55564.1	54416.7	22377.4
M301T43	2.96894	0.0021841	up	7706.24	18113.3	23078.1	14199.2	4716.06	4686.47	2677.4	768.539	6357.13	14117.8	30998.2	44352.8	35022.4	47730.1	23172	20262.3	12876.4	19771.3	15370.9	36709.7
M301T450	4.10668	1.21945e-09	up	2390.7	3743.49	2976.67	3956.83	2648.44	3087.8	3524.59	2535.12	2893.49	3051.03	11988.5	11948	10162.3	13576.2	16269.3	11533.9	18576.4	9898.12	15511.3	7055.31
M302T202	5.41551	5.43171e-05	up	5679.57	6051.43	2517.82	8176.79	1391.32	5919.12	3676.38	7499.17	3811.87	7777.51	33394.1	38005.2	5215.99	27826.2	29564.2	27589.8	38948	6134.02	41950.6	35691.5
M302T230	3.9729	8.2932e-06	up	3368.83	2282.83	2929.4	2463.55	4844.45	3098.86	2451.14	3401.95	3116.85	1377.2	14811.4	3908.85	10441.6	12286.1	12154.4	3879.7	14813.4	15974.9	14879.6	13395.5
M303T189	2.78431	0.00114162	up	697.108	3649.49	6657.33	7492.09	7473.97	8127.29	3186.03	6569.26	7006.03	8992.03	11875.4	32873	10896.2	26668.5	15413	16290.1	10739	17519.4	12666.4	11701.8
M303T247	14.5974	8.16567e-07	up	5737.21	353.236	4713.87	4683.16	3905.46	4125.15	4807.61	6136.47	6010.03	4952.76	98764.2	49553.7	83485.7	51466.8	75195.8	47885.3	79060	52561.6	76018.9	49093.1
M303T42_2	2.28848	0.000381831	up	3239.12	2912.08	5895.11	5108.33	7897.34	13483.8	13153.7	11751.6	8147.04	10674.1	15322.3	24481	20027.8	21706.2	13972.6	18407.5	15085.9	25992.9	13733.7	19525.2
M303T45	3.73522	2.28871e-07	up	7064.47	12062.7	8239.45	12918.4	5822.7	10276.9	11603.8	18079.5	15605.8	7696.95	22291.2	32524.1	44317.7	43850.4	69010.8	52263.3	54398.8	30476.9	36095.9	23294.1
M303T574	3.51262	4.00603e-08	up	7569.23	17464.8	14837.7	16830.7	6516.03	13348.4	13587.1	14527	11015.7	15543.8	30451.3	55997.4	54320	47091.9	38657.5	40082.1	53915.3	45575.9	47313	47593.4
M304T202	49.8435	1.41293e-21	up	1396.98	1719.7	1786.93	1770.82	1388.34	1924.38	1926.74	2179.3	1665.72	2252.22	98173.1	95581	115701	75766.9	90114.6	73829.1	99105.9	75864.4	95037.8	78564.5
M304T247	23.3361	6.60565e-15	up	1229.83	847.182	882.209	556.013	1481.85	1250.16	1302.59	968.878	1609.28	1188.56	35351.9	18009.4	33335.4	21062	31847.5	17797.5	27574.4	21672	34841.4	22592.4
M304T257	10.1708	1.6679e-13	up	22736.1	18421.4	17793.9	15498.5	22161.8	22587.3	16790.8	16046.8	27304	17258.6	199642	179737	181303	201636	232261	212405	195802	192524	204540	199717
M304T313	0.118765	4.68964e-09	down	30789.7	41409.7	23225.5	35974.6	20331.6	33695.5	20998.5	23497.4	35885.3	39474.3	3923.74	3995.72	4055.8	4297.56	4179.86	3828.45	3326.91	877.777	3743.26	4027.88
M305T207	14.0368	9.7382e-12	up	1967.78	2365.71	2144.78	2834.43	2136.13	2690.49	3885.97	4761.02	1687.19	3906.18	36844.1	39251.4	50414.9	35673.2	48484.1	32677.3	45618.9	33964	42620	32812.1
M305T215	0.310469	4.27242e-07	down	571.658	980.464	509.201	712.844	725.537	914.901	507.849	943.574	1140.32	367.187	338.519	292.734	185.091	164.509	255.81	177.039	188.015	299.971	146.157	241.406
M305T256	4.04827	4.06309e-06	up	6036.1	7135.85	5910.8	5593.96	6705.69	5256.63	6098.21	4133.47	6386.8	5000.29	27400.1	28231.6	30070	8155.54	30681.8	27193.8	18963.8	10479.8	28120.6	26546.4
M305T257	10.3732	1.7516e-11	up	5235.55	3177.12	4002.02	2436.54	4380.27	3101.58	4809.6	3962.26	4807.86	4261.33	43063.8	38389.6	37650.1	43683.5	45092.7	41045.3	38996.7	40073.5	45058.2	43680
M305T267	5.02735	2.82448e-07	up	43252.6	57273.9	51713.6	45328.1	51574	44642.4	49025.3	55025	58384.5	40325.6	153570	319378	153538	357444	158565	354340	164088	336478	154227	344676
M305T372	0.276169	2.22675e-09	down	12985.4	10214.4	10898.5	8911.83	10723.6	12641.4	8784.32	14506.9	14455.6	13962.8	2590.45	2167.69	3295.93	2481.06	3260.79	3206.18	5942.58	2687.94	4010.29	2968.49
M305T440	5.10155	9.24699e-08	up	3267.04	1356.34	1730.91	2054.44	4574.55	3404.58	2338.13	2440.76	4932.26	5494.61	15859.1	7876.98	18301.1	16017.1	19245.3	16488.3	17211.9	17417.5	17043.3	15715.8
M306T255	2.99776	3.97965e-07	up	2406.16	825.747	1236.28	1902.13	2236.02	1649.65	2375.98	2193.26	2402.76	1748.15	6076.3	4267.86	6884.26	4950.97	9551.22	6106.34	5413.17	4767.85	5330.41	3537.45
M306T265	3.77809	6.78593e-06	up	16479.9	40991.9	20971.2	78731.7	50089.4	39138.2	50449	44253.2	17380	29593.4	135249	124092	155748	139841	167922	145894	166040	132046	158732	140630
M306T267	3.33847	1.22608e-06	up	7810.85	5917.68	7718.1	6498.67	8567.08	8220.79	6374.45	5646.96	6971.82	5524.93	15210.4	27711.1	14858.2	28844.9	14137.8	36813.7	15341.1	27462.7	17254.2	33559.5
M307T341	0.269781	3.78697e-11	down	2168.07	3058.96	1853.66	2381.36	2695.96	2964.15	1671.76	3119.3	2085.12	2655.38	882.214	783.108	618.866	457.264	572.137	627.789	562.693	641.352	744.715	760.972
M307T355	2.92646	1.51921e-12	up	32241.2	36503.2	28919.9	38307.8	32366	42401.5	38069	39712.9	40733	45686	100324	107443	102420	104232	104826	113303	101928	125004	107148	130621
M308T312	4.31304	7.17756e-08	up	1719.86	2912.09	1573.66	3153.95	1515.95	765.552	1916.65	2463.49	2603.82	1994.11	9864.09	7992.11	8818.45	6115.26	6751.82	6334.7	11553.5	11725.5	10395.6	9380.3
M308T325	5.50387	7.32153e-09	up	2258.7	1940.09	2150.21	1362.45	2523.86	2548.93	902.746	1831.34	1480.42	1851.52	9211.05	10020.7	9019.16	10371.5	10686	11997.2	10775.5	10574.8	9578.64	11514.8
M308T355	2.20005	0.000402993	up	1510.57	5962.44	2768.46	4498.98	4156.16	5147.28	7773.75	5266.94	6766.26	9284.38	8406.7	10941.3	11975.2	12257.1	10643	12542.8	11789.7	10282.1	11846.4	16215.8
M308T381	4.26267	1.96689e-10	up	612.524	550.901	954.534	547.554	775.381	647.425	641.552	429.229	512.352	635.459	3165.89	2093.56	3370.76	2048.7	3464.12	1955.37	3544.96	2038.96	3220.23	1981.73
M309T429	0.427033	0.000663058	down	7971.12	7186.46	5405.64	7901.51	4300.92	10368	8845.23	11296.2	6547.37	11717.1	5838.55	3842.38	3355.56	976.697	4451.9	1696.16	2836.51	5300.44	4988.32	1533.5
M309T77	2.5037	1.48426e-10	up	86822.4	68738.3	73354.3	72936.1	74210.7	78196.8	73083.1	75609.1	84548.8	88401.4	233255	157247	198466	162255	209953	168206	207077	175979	247165	183017
M310T223	8.07544	6.99574e-10	up	1179.67	1291.1	918.372	1000.44	684.932	599.655	1270.53	942.502	499.121	1948.88	6640.39	14787.7	14962.7	7445.46	8283.44	6762.76	8264.75	4567.18	6385.6	5361.29
M310T247	6.39546	3.02602e-11	up	1277.93	1468.07	2589.87	1568.09	1789.94	1822.8	1598.53	961.898	1063.58	1004.59	10746.5	6397.52	15040.8	9161.7	9780.83	8942.28	10808	7579.46	11479.1	6925.01
M310T350	4.26948	8.48543e-07	up	954.49	3969.43	1727.53	1391.94	1578.35	1825.8	2937.07	3008.54	4166.97	2953.16	8632.84	17506.5	13087.6	9196.36	8173.48	6735.87	5439.98	7007.09	17131.6	11747.7
M311T247_2	123.239	3.96661e-21	up	12672.6	11990.1	11692.1	11981.4	8867.22	6856.1	9587.36	11599.4	13506.8	8887.45	1.69547e+06	1.09863e+06	1.64944e+06	1.12969e+06	1.49411e+06	1.07727e+06	1.5009e+06	1.07136e+06	1.39819e+06	1.15051e+06
M311T43	10.2368	7.72047e-07	up	69088	66290.4	47730.1	20516.7	16450.7	32714.7	96679.9	118755	60275.3	47177	835116	602853	419835	99371.5	180320	524648	1.0392e+06	865103	640450	686234
M312T247_1	232.714	1.01322e-20	up	1483.44	1667.86	1713.91	1290.9	1408.76	867.346	1508.78	834.133	1366.61	1309.95	381877	267086	395797	274095	376885	243947	363864	248288	325043	253508
M312T247_3	14.8654	5.43443e-17	up	5263.48	5206.94	5616.09	4985.6	3702.74	3628.81	4775.52	4665.71	4827.07	4471.24	93061.6	57458.9	88724.4	57873.5	78331.2	56262.2	77306.4	57373.1	73477.9	60933
M312T403	5.35624	2.21349e-12	up	1610.71	2627.75	1725.45	1434.1	1576.97	1537.35	1026.79	1577.7	1546.97	1975.29	7211.8	14913	8929.02	8077.12	9080.32	8580.06	7657.65	7727.32	8397.88	8548.88
M312T465	4.24096	4.3525e-06	up	610.613	2113.34	2619.72	2709.84	994.967	780.56	2107.83	2769.74	1439.3	2031.65	3466.66	9694.49	10899	8153.05	4503.2	5367.57	11850	7403.3	11448.5	4304.67
M313T152	17.3875	8.69566e-15	up	41963	63655.9	74975.1	76865.2	69835.7	77392.4	80351.2	89136	49153.9	41891.9	1.27682e+06	1.14209e+06	1.48678e+06	1.1003e+06	1.34762e+06	1.11002e+06	1.54152e+06	1.08347e+06	887969	589939
M313T173	3.62711	2.04911e-08	up	1929.55	1390.79	1201.78	907.499	1892	805.982	1001.96	1088.24	1607.49	2006.86	4016.12	5682.07	3029.59	5537.6	4845.48	6648.47	4054.29	6012.15	3934.08	6410.79
M313T174	5.51009	0.000163857	up	6710.49	5156.37	5008.26	5465.03	6093.68	5074.92	4371.48	5600.66	6139.79	5978.18	3149.65	22737.2	48696.8	30942.1	30341.2	48410.6	24446.3	47664.8	24152.1	25813.8
M313T247_1	18.4421	2.3871e-13	up	1332.83	814.225	655.987	874.186	385.739	1074.99	519.607	803.545	856.876	832.402	19805.9	10004.8	16878.6	13177.9	21001.2	12660.8	17085.3	11913.9	16020.9	11761.3
M313T247_2	6.86901	1.71474e-14	up	4061.25	6268.01	4888.81	5053.47	4816.09	3395.84	4245.47	4863.23	4058.15	3774.56	38039.2	25708.9	40987.3	27199.7	38262.6	25907.7	34114.7	23646.9	32640.3	25516.7
M313T38	5.04722	1.75447e-16	up	307797	362855	271507	369463	294553	359190	369984	376524	313283	407386	1.92736e+06	1.47914e+06	1.8493e+06	1.52303e+06	1.69077e+06	1.60911e+06	2.05415e+06	1.5823e+06	2.01052e+06	1.59914e+06
M314T153	10.0195	7.87639e-12	up	10260.7	10861.5	8586.65	10478	9901.04	10188.8	10300.2	10998.3	10060	10878.5	144315	75565.6	102111	75197.1	101078	109108	128824	87982.8	120448	82510.7
M314T247_1	9.23901	1.07063e-09	up	565.398	533.463	1912.93	721.715	1455.8	779.672	1487.63	537.415	1132.57	782.418	9533.22	10197.7	14437.1	8097.72	11439.7	7401.14	9419.25	5113.67	9408.97	6501.02
M314T247_2	0.410424	9.45371e-06	down	38824.1	20657.1	45310.6	25023.6	38177.5	20491	25006.9	18300.7	36062.4	18457.5	15876.4	8123.21	11735.5	9325.11	14562.5	10227.5	11807.6	7234.03	18247	10370.3
M314T298	5.60036	2.04767e-08	up	2311.17	2646.46	5778.42	9692.96	7066.01	5571.91	5714.2	6479.2	7039.63	4774.2	17858.2	24591.8	27335.8	60982.3	29666.7	28369.4	29241	47139	30069.5	24381.8
M314T377	4.36709	6.48276e-12	up	900.316	863.258	864.648	892.58	910.933	826.398	682.214	941.114	573.788	1199.86	3344.49	3540.8	3324.84	3780.44	2674.32	5416.03	2886.79	4742.9	3641.1	4445.95
M314T418	3.21514	1.14631e-07	up	2619.14	1768.15	1397.14	2319.84	2404.8	2664.22	2718.73	2371.35	3287.86	3271.72	9458.58	4282.93	5745.96	7780.02	9365.37	7369.02	8948.26	7099.76	13921.5	5837.85
M314T454	7.45365	3.46344e-11	up	963.299	1193.66	981.131	514.456	1321.12	1221.05	1283.37	1286.23	1280.87	1691.11	16522.6	5445.23	7376.31	7044.78	7489.59	6839	8919.09	8140.79	12028.6	7672.34
M315T247_1	5.23369	6.27397e-08	up	379.987	1045.46	1406.55	1303.37	1332.95	1035.51	815.504	701.827	884.168	663.285	5218.54	4784.88	7473.33	4167.37	9389.26	2304.37	6102.21	3953.8	4011.15	2674.3
M315T363	0.304706	1.12235e-06	down	5136.95	6020.48	4695.86	4805.16	3461.29	7131.61	6970.22	5789.65	2052.42	7266.35	2285.91	1455.23	1570.16	1461.85	1233.92	1433.18	1232.68	1825.01	1647.78	2104.24
M315T376	3.83803	3.42135e-05	up	3017.64	2479.78	4982.35	3805.42	3313.73	574.526	6515.15	4861.42	3058.41	2695.38	7355.33	18213.6	14976.1	11590.1	7933.75	20628.2	20117.6	15391.8	9472.55	9818.31
M315T41_1	3.87029	7.00932e-07	up	6930.17	13097.3	21732.1	12379.7	13600.5	8020.01	6622.6	8539.84	15634.9	15730	40124.8	75600.6	46871.9	68782.2	29712	33785.2	21700.2	52438.2	34108.9	70162.7
M315T438	5.83448	8.67971e-08	up	1139.85	493.324	1009.08	1265	2825.09	978.686	986.871	968.406	1397.74	956.58	6728.33	5971.69	6562.94	8037.66	8872.79	6170.68	7557.83	6972.03	6847.67	6412.5
M315T455	9.55841	4.84864e-12	up	1253.22	782.79	1235.68	977.304	1313.9	502.562	918.605	997.429	1257.92	1071.98	10386.6	6812.49	7486.83	6782.95	7967.12	20236.8	8646.83	8336.83	10025.6	11878.4
M316T197	6.15719	1.4017e-10	up	5129.12	2847.8	3978.91	2376.29	2399.01	3270.77	2455.7	3764.52	3651.84	4898.7	22610.1	20221.5	17816.5	18222.6	22284.8	20178.1	27708.1	21305.7	23929.8	19824.8
M316T247	3.92449	0.000149892	up	784.144	512.095	768.828	534.422	695.637	862.605	856.793	709.725	346.471	830.594	601.548	2091.47	4152.52	3149.22	5109.06	2313.03	1904.66	1579.66	4863.63	1319.31
M316T490	2.2839	2.69067e-10	up	1040.64	1643.75	1249.99	1319.49	1072.16	1296.27	1107.64	1230.47	1055.62	1487.17	2777.28	3741.13	2493.69	2983.56	2630.96	3408.19	2312.27	2834.6	2747.14	2627.32
M317T253	2.96877	4.5008e-07	up	4472.16	3281.51	4132.12	4023.55	3504.92	2691.2	3161.68	3366.58	3045.54	3694.87	7044.46	12744.9	7908.24	14804.8	6281.09	13626.8	7499.06	14108.6	9109.35	11890.4
M317T394	9.02967	8.15994e-11	up	3742.66	4180.85	3360.37	5671.36	4084.41	6024.04	3821.55	9172.53	9934.71	4961.62	30493	78082.9	60631.6	49197.7	34722.4	81483.5	33493.4	49870.4	32549.5	45692.8
M317T421	11.8389	5.50224e-13	up	2317.86	4279.42	3261.72	2634.5	2421.23	3679.64	3073.55	3633.02	2642.19	2165.33	36589.3	37704.1	32628	32962.6	31310.1	33450.7	40422.9	38210.4	39994.9	33177.4
M317T43	2.98657	1.0794e-06	up	7098.58	10453.5	7271.2	17346.4	8753.56	15961.8	14087.2	10583.9	7484.22	9235.71	17505.9	55341.3	26926.5	28334.4	29047.4	45339.3	22636.9	43596.8	25930.4	28714.7
M318T184	11.1937	2.12051e-10	up	10442.5	8627.48	6467.7	17556.3	11861.2	10044.2	8750.76	18512.4	9852.65	9863.91	115071	118466	117159	118708	137257	126358	146286	131923	133266	108965
M318T209	0.223672	0.00014633	down	4155.46	12648.5	3032.88	17839.1	4188.39	19924.7	16871.3	20887.6	8874.67	12695	1668.29	1789.34	1917.44	2292.31	3069.33	3786.14	3902.68	3559.87	2982.27	2122.89
M318T247	3.09838	5.22943e-05	up	1111.49	1379.37	1613.25	866.249	1401.27	945.091	1438.6	1288.51	2077.15	1019.26	8276.03	1589.25	4974.41	2068.86	4201.84	2500.22	5196.45	3305.43	5673.98	2926.96
M318T299	0.0580107	1.46177e-10	down	25991.4	32093.6	35618.9	33293.4	30107.4	30729.4	33258.1	27502.8	24686.1	24712.7	1606.59	2478.65	1455.51	1220.95	1145.91	1165.42	1411.92	1056.5	2640.99	3104.4
M318T393	6.97974	9.45511e-11	up	609.152	750.049	1213.53	956.353	1012.06	1214.67	856.768	1503.74	990.864	1266.3	4108.73	12150.4	5962.29	12492.8	5981.58	6710.64	5395.2	6611.19	6530.02	6461.52
M318T421	7.2542	7.0928e-10	up	489.376	806.509	740.596	1056.89	600.592	595.34	933.814	1062.11	899.416	555.337	5337.58	5995.01	6016.62	5776.42	5395.49	5233.78	6072.78	5281.63	5942.37	5095.72
M318T47	3.80685	6.82869e-06	up	5566.64	3711.82	4723.98	12145.3	4176.9	8606.77	4927.3	7396.76	1897.04	7648.2	8833.98	26058.8	25422.3	41794.4	22987.1	34960.2	23140.2	16450.1	15146.9	16665.1
M319T188	3.26325	0.00013978	up	6961.32	6990.99	5804.66	7891.06	7232.56	6968.92	6751.09	830.403	7218.43	7422.03	21540.8	24218.9	20462.8	22434.6	21228.5	24001.8	21211.6	7904.96	23413.2	22663.9
M319T230	2.56299	1.63866e-05	up	10584.3	3606.25	5841.72	5571.71	5593.11	4252.67	4958.94	12933.4	7877.98	10165.8	17235.3	24391.4	19387.4	20335.4	9204.86	17933.8	14148.7	22302.8	14265.6	23756.2
M319T257	8.54151	6.51464e-15	up	33393.8	36978.7	36334.7	36195.6	37557.2	39226.6	40389.8	38048.6	32540.2	35152.6	256614	344240	274998	372171	282134	361486	270649	344509	266864	350972
M319T350	3.14215	2.78377e-06	up	2453.91	5340.2	5485.26	2907.53	5325.31	1941.84	4690.85	5331.23	1993.87	2763.27	7963.01	16053.8	8391.6	16124.9	9394.35	15658.7	9050.02	15232.4	8132.22	14133.4
M319T424	6.34814	9.93603e-07	up	2563.57	928.659	732.608	995.09	719.573	3261.85	1203.42	2351.38	1164.77	3614.69	7946.7	4147.89	6131.13	10948.4	9836.72	9249.77	10132.7	11446.7	32542.4	8936.18
M320T258	3.18244	0.000365762	up	9403.12	9049.43	7283.1	9980.54	8564.47	9122.52	10289.9	883.558	8286.52	11391.3	20823.3	29841.5	26587.7	31501.7	25770	29657.2	24719.5	28209.2	25146.6	25878.2
M320T350	0.109766	2.33874e-06	down	15471.3	24375.5	2152.57	25180.4	16368.1	27258.9	25092.4	26201.5	14942	28687	1996.47	2413.58	1502.39	2272.91	5573.06	1849.06	1009.21	1973.46	1900.53	2091.45
M320T429	0.173594	2.52183e-07	down	6274.09	5520.21	8727.18	6866.19	5536.7	7272.94	5825.56	6323.19	5065.07	8574.15	899.417	557.855	1039.5	584.629	1028.38	2990.25	1279.1	633.172	1597.07	845.29
M321T246	2.68147	2.90707e-07	up	993.294	760.864	1061.87	1152.64	889.851	672.265	1154.11	424.738	735.589	776.004	3380.16	1969.9	2447.42	1457	2435.62	2826.45	2093.83	1684.78	2358.45	2463.9
M321T267	2.30036	3.15926e-09	up	6072.29	6509.95	5316.47	5545.32	5605.92	6681.79	4521.24	6250.37	4803.82	6052.02	13866.1	15997.2	12262.3	12617.9	8737.16	13770.5	12301.4	15936.7	11174	15283.8
M321T31	3.40752	6.17661e-05	up	4640.3	3995.79	5314.54	2942.78	3987.46	1410.92	1544.13	1228.64	4234.83	1132.56	5497.3	13207.8	6428.12	14163	7217.97	13669.4	6423.74	17586.6	5437.02	14066.5
M322T247	5.50001	1.25674e-13	up	3969.43	4804.2	4431.68	4848.77	4797.09	3966.63	3542.4	3439.47	3498.5	3772.65	27620.3	16297.2	26625	23045.5	30397.7	19890	21163.9	18898.2	22960.8	18991.6
M322T267	9.06193	3.53096e-07	up	2325.87	1763.34	5595.3	1468.86	3085.13	1576.27	10226.3	1382.5	3924.04	2587.51	30367.4	31457.4	35134.1	18802.9	35080	32190.6	31693.9	30125.2	34317.5	28348.6
M322T326	2.10346	0.00401555	up	87.5791	349.513	700.752	237.777	454.733	255.056	468.475	361.151	1012.55	78.11	1090.38	893.414	619.981	752.881	803.23	901.734	782.77	1110.93	684.173	786.329
M323T175	3.76323	2.97217e-07	up	426.833	152.843	236.954	242.867	246.239	323.435	464.509	258.47	168.267	266.401	554.43	1553.58	691.547	1113.77	891.386	1895.73	1139.98	622.105	972.334	1052.58
M323T247_1	8.89076	2.27009e-11	up	506.946	986.006	1741.84	1187.25	907.113	1070.43	1337.66	645.834	788.316	851.933	11304.2	6777.41	10172.3	8875.96	11612.4	6974.81	11108.4	7252.14	10571	4466.34
M323T316	0.176906	2.04488e-09	down	9605.85	15755.6	16277.2	14023	10119.7	18793.8	20904.8	19917.7	9176.69	27221	1858.07	4778.83	2905.1	1872.15	1890.52	3339.23	2395.24	3912.17	3259.73	2411.47
M323T349	22.5092	2.50029e-19	up	15383.7	15534.1	13768.2	18625.8	13021.9	19466.7	16402.7	14657.4	12757.6	16117.6	281458	388400	287856	379775	292639	422061	313719	404199	305819	429560
M324T347	3.18897	1.10297e-06	up	1638.46	2979.95	4917.28	6256.74	4395	4277.22	4775.03	4329.91	3969.15	3306.95	10793.7	12431.7	13110.2	15024.9	14956.8	13186.5	13888.6	11739.2	12538.7	12585.4
M324T349	10.0126	2.12962e-09	up	4006.67	4321.72	3330.8	2532.67	1414.06	1727.76	3820.6	2482.17	1755.01	2401.09	22275	28380	26085.2	29267.3	26944.1	32259.5	27096.8	30991.5	24161.2	30813.7
M325T251	3.68217	8.68355e-06	up	1180.23	1059.61	541.866	1336.33	1042.65	1205.46	1324.81	1021.4	1104.22	798.53	5982.77	3318.03	1552.72	1612.42	3557.1	4372.68	5454.97	2537.03	4994.37	5704.6
M325T328	0.232812	9.39458e-08	down	5873.64	6330.93	6849.31	6967.15	6519.38	7370.22	6068.63	4615.5	6140.62	3740.15	838.743	1348.07	944.611	1332.22	863.352	1275.77	1146.65	1304.9	3677.33	1347.81
M325T34	4.42526	3.41401e-08	up	23570.1	32610.4	47830.1	25035.5	26473.2	24062.9	24474.7	22757.1	38398.3	43603.8	124926	253016	129808	185798	112252	165384	83319.3	75700.6	150667	85719.3
M325T349	7.53788	1.98574e-08	up	1243.45	1441.21	3282.43	3708.99	1820.04	3302.26	3314.44	3540.46	1879.62	3924.27	16452	22660.7	19480.9	21760.3	17087.9	22348.2	18470.2	24132.4	20644.1	23931.9
M326T34	7.00387	2.01725e-09	up	7289.54	8445.45	7448.13	5387.32	1983.52	3540.6	6559.59	5819.54	4499.09	4785.71	31428.4	62727.6	22779.3	39883.2	28590	52207.3	33474.9	39315.7	34547	45571.5
M326T350	0.185647	1.33461e-12	down	16388.7	21105.9	15989.3	21375	16213.2	17870.9	17583.6	16764	14113.6	19953.2	3340.27	4217.25	3875.55	3155.29	2564.67	3241.3	2514.92	3084.85	2427.09	4504.69
M326T415	0.035662	3.38037e-13	down	79642.1	225527	117568	101898	56503.8	83757.3	97663.9	127551	108937	186216	3118.79	8530.55	3132.91	2080.46	3268.98	3367.51	3445.47	5549.56	5583.95	4190.75
M328T247	7.16654	1.63777e-10	up	3070.12	3733.05	4078.21	3349.24	3160.57	2543.6	1226.65	3330.23	3795.65	2578.57	26400.9	19340.9	30092.6	19487	23895.4	17908.5	24591.3	16523.3	24832.4	18129.4
M328T35	3.02309	3.21688e-05	up	4220.43	1927.52	6013.3	3272.91	4282.2	5243.97	4395.34	12847.5	3863.26	4374.72	9374.65	17617.4	10696	22290.2	13749.3	18038.7	5471.75	24522.6	13736.5	16991.2
M329T256	4.70896	3.61348e-11	up	1555.39	2736.92	2829.62	1991.04	1576.4	2318.58	2243.97	1287.05	2041.94	1587.71	8777.9	9038.97	14043.7	10252.6	11614.9	9262.61	9673.65	7343.71	7402.32	7562.87
M329T326	0.348793	0.000197257	down	3006.68	1933.96	1399.6	2087.27	2372.55	4680.05	3986.45	6606.96	6461.07	4546.48	1669.02	1106.22	945.854	1285.2	1018.23	1067.17	1087.02	1345.83	1462.38	1946.69
M329T43	8.62821	4.02484e-06	up	44830.9	35374.2	48783.7	39095.2	48526.5	35269.7	55167.1	52902.4	43805.2	42907.2	464848	58960.8	489437	531170	246032	346983	687925	350923	259468	418150
M329T66	2.94664	5.79902e-06	up	65058.9	41215.1	90348.5	35300.2	70806.8	72743.7	66557.9	59849.1	53317.9	69365	185840	247738	220504	233683	62208.7	222994	165317	177658	122782	201639
M330T195	9.34407	8.042e-12	up	2035.25	1451.59	1460.43	2042.91	2796.56	3478.77	2381.48	1208.28	1543.69	1749.07	16405.2	16253	17228.3	18133.1	27980.3	24762.6	20615.7	15068.7	16027.1	15790.4
M330T199	6.8612	8.47132e-09	up	3830.51	2477.67	1372.11	2406.85	1806.24	3518.84	2595.5	3378.68	2325.16	4637.11	18423.7	19215.6	16323.2	17401.5	18883.6	20293.8	23476.9	20612.7	20975	18899.9
M330T248_1	4.14684	0.000241482	up	5254.16	9785.61	5017.3	5616.74	371.357	5425.5	5648.94	5051.66	4938.04	4998.04	24957.6	20252.1	22213	19432	28621.4	21150.5	23922.3	16222.1	20491.1	18818.9
M330T248_2	4.54709	4.75684e-15	up	7384.77	11754.9	7987.73	8396.83	8656.54	9120.88	9009.76	6897.61	7916.88	8094.55	38431	38501.7	47690.6	35315.5	41802.3	35440.7	40544.6	36383.3	40641.6	32753.5
M330T391	0.335982	3.0891e-09	down	58842.7	49048.5	48808.9	47017.4	53226	49317.4	55525.7	63312.8	56651.9	55128.7	19642.8	13154.8	20840.2	14611.1	24905.2	14258.5	19968.1	15397.7	21992	15611.9
M331T153	20.1125	4.13412e-16	up	33827.2	35534.3	23754.1	30470	36722.2	40575.3	42245.9	46477.7	27190.6	30023.2	900512	548624	604096	563028	903630	723599	957865	714417	440002	619659
M331T158	8.08903	0.00027615	up	72126.5	146250	15861.8	110021	5881.8	85128.1	13223.7	80651.2	8612.26	87227.1	617342	540668	595348	472142	598849	492302	593560	485184	642992	17121.6
M331T204	0.413917	0.000812361	down	19525.8	17315.4	22627.3	19043	21196.9	10713.3	5379.42	19185.5	36912.7	13154.4	10882.3	6905.8	9049.79	7966.16	6221.53	4779.99	9715.75	2856.95	10309.2	7909.36
M331T217	3.41404	1.39244e-09	up	5455.1	4290.77	4119.68	4562.17	5393.45	3866.18	4938.19	5117.63	5874.23	4509.15	16458.2	18117.1	8450.73	16633.8	15665.8	18529.3	15273.3	17568.3	16749.9	20859.4
M331T375	8.84046	6.02076e-13	up	1613.9	971.966	788.32	1017.3	1009.7	823.994	918.941	1374.92	764.049	1206.44	8671.76	9660.54	7617.84	9250.68	8571.53	9960.96	7615.07	10707.2	9268.61	11408.2
M331T398	5.05784	3.01917e-08	up	2714.67	2607.24	1947.42	2275.77	6323.97	2315.41	1970.94	1678.45	2341.64	1663.34	11821.4	16772.9	12305.7	15405.4	11398.1	14138.7	11580.4	12862.6	10843.6	13560.1
M331T41	5.44404	3.48521e-18	up	402471	568371	486388	544130	474793	518497	478170	514694	457028	474141	2.42727e+06	3.09224e+06	3.19949e+06	2.8948e+06	2.62746e+06	2.62044e+06	2.40919e+06	2.40123e+06	2.73721e+06	2.36815e+06
M331T444	4.17674	0.0141609	up	2356.94	551.846	1396.32	13327.1	6836.37	2214.99	1581.62	1833.62	1799.76	2102.85	7257.45	2280.05	13533.8	78553.4	13265.4	2295.28	11540.5	4215.76	4633.53	4439.87
M331T55	8.02924	3.29388e-15	up	52779.2	55250.8	66595.5	64507.1	67397.5	53867.2	67729.5	57186.5	46683	59608.8	391185	692797	494947	542658	427059	472309	397162	378811	519599	433614
M331T70	3.87718	0.00157864	up	167630	6223.41	140508	106101	150990	8566.47	125957	111536	14968	118312	395339	416098	339672	381123	336881	367027	331041	313079	425860	380268
M332T145	8.51399	2.24837e-09	up	8709.42	8258.52	8273.54	8445.99	2102.93	8208.29	8679.56	8267.71	8083.48	9109.65	80822.4	46938.1	68888.4	48804.7	71095.8	54553.3	85234.1	59057.8	89489.2	60391.5
M332T300	19.5644	8.31972e-13	up	12337.2	27913	22958.9	36966	30370.4	46261.3	22368.4	41868.8	35392.5	21441.6	410726	776671	507605	747331	405454	731610	409471	726022	443412	669505
M332T42	5.43773	2.54173e-16	up	64515.7	74677.4	81832.6	70895.8	76970.2	63443.8	54245.4	56863.3	67228.1	57166.4	326973	397127	450995	436499	352441	343452	326043	313160	354393	330444
M333T146	2.47063	0.000202628	up	10949.9	6498.85	10627.9	9207.98	2132.3	8650.32	12585.8	10233.9	13240.6	13100.3	30611.7	15873.7	19521.5	19292.6	20593.5	22826.7	32681	24652.9	28289.4	25871.2
M333T299	8.80461	3.35199e-08	up	8319.83	2810.87	15838.5	8919.61	12375	4379.71	9754.76	3874.02	9919.11	10561.8	55694.7	95818.8	92276.8	97978.2	52849.3	89570.2	48656.6	81140.7	65475	84367.6
M333T331	5.12149	5.40366e-16	up	34044.2	33948.6	30684.3	33363.7	28936.3	36214.4	34497.9	36732.2	27857.9	36515.2	200649	149249	177334	131584	180527	152111	177557	163608	203338	168449
M333T401	9.55759	1.69479e-14	up	1119.54	854.714	1478.55	1193.25	1397	1818.6	1299.29	1339.5	1075.26	1664.86	10209.1	14337.5	11394.6	14724.4	11921.4	14479.7	11212.9	14115.3	10460.2	13692.8
M334T249	2.49894	5.36741e-08	up	12338.7	10048.1	16882.9	10698.7	15493.9	10986.3	12760.5	13279.5	19071.3	11152.2	20686.3	24516.8	34885.7	44822.8	40507.8	35328.6	39154.1	31577.5	33660.5	26499.3
M334T331	2.68484	2.41684e-13	up	3034.92	2293.31	2519.4	2140.14	2242.98	2803.36	2595.82	2777.61	2144.46	2448.01	7435.4	6144.42	7244.8	6016.25	6723.28	6410.26	6749.04	6721.28	7694.5	5981.68
M334T349	6.08064	9.33576e-07	up	643.788	4729.85	769.983	1009.7	2435.35	624.783	976.432	984.712	1667.27	711.181	8390.06	8019.9	12108.9	8999.81	10243	8148.37	13938.1	8267.77	5141.56	5234.3
M334T434	2.96417	2.50919e-05	up	2491.98	3232.44	3054.77	3698.69	2352.99	2530.75	3240.93	2627.01	2458.03	915.966	13358.9	7027.64	7275.69	4745.09	5560.99	4481.1	4629.72	5999.11	11832.3	13946.8
M335T172	4.12919	4.41855e-08	up	3043.89	898.342	2464.43	1873.81	2055.7	1288.23	1114.11	1882.79	2134.02	1292.02	4288.07	9101.45	5848.43	9417.45	4485.02	9091.86	6850.51	9951.37	6498.04	8988.66
M335T254	5.65704	2.43075e-07	up	9424.38	12784.6	25121.7	5402.21	22096.7	5617.15	8027.12	7846.92	13610.9	6007.06	48664.2	64098	104582	66000.5	45192.3	51886.6	76370.3	95034.6	60887.4	43154.1
M335T331	3.44082	5.89304e-14	up	9939.27	10323.2	10854	10645.9	9327.29	10898.1	9898.35	10495.8	8499.53	11258.7	38691.5	31569.6	40053.5	27916.5	37572.8	31326.8	34938.6	32369.6	42507.2	34500
M335T392	0.303405	1.37861e-06	down	226758	239561	274771	229189	277079	218222	227788	199862	241114	210928	91648.7	48346.8	102282	48940.7	100240	46684.9	93246.5	42658	92333.9	45186.7
M336T139	0.108014	6.27015e-08	down	32679.2	51022.7	25948.9	49849.2	26616.2	47539.3	51034.9	48409.3	26081.8	55068	6611.84	4627.29	4544.82	3797.79	4519.17	4185.38	5281.5	4298.95	6118.21	759.949
M336T245	34.4724	1.55412e-12	up	898.447	2282.61	2218.5	2508.17	2300.35	2417.43	2303.05	1605.56	945.631	1636.05	74656.3	54571.7	68796.4	61988	86707.7	54804.8	77106.3	52522.8	73367.4	54446.1
M336T246	6.01797	6.16924e-14	up	2990.88	3685.68	3867.24	3393.34	3493.39	2905.12	3637.77	3787.45	3926.39	3278.18	26025	18610	25969.1	17860.4	22142.5	17419.4	25670.6	17759.5	21974.1	16990.2
M336T331	2.40227	1.35777e-06	up	776.801	724.46	1151.36	1075.94	581.194	474.493	794.803	941.726	764.43	465.732	2325.72	1842.38	2126.28	1751.54	2138.77	1773.79	1000.14	1885.99	1903.03	1872.17
M336T392	0.37477	4.18392e-06	down	26678.5	22365.8	26526.6	25483	31190.8	23005	25690	24930.7	26222.1	25080.3	12407.8	6020.65	12635.9	6729.93	13869.5	6333.61	12708.4	6273	12008.2	7393.54
M337T310	3.29066	1.52186e-06	up	5975.12	1424.01	2792.04	2925.9	2891.69	2289.09	2300.31	2169.45	2492.02	2237.99	22092.6	7052.73	7001.16	9715.42	6194.61	7215.31	5971.4	9132	6493.9	9616.18
M337T340	2.87804	0.000379804	up	221464	99055.1	113057	75336.6	64973.2	71473	64867.8	64714.8	74585.1	55101.6	116833	296644	147967	503942	148003	488150	128576	246973	136029	390437
M337T35	4.71289	3.83211e-07	up	20867.6	9958.24	7426.75	9045.15	15735.8	4955.51	10048.9	7338.85	20259.3	20590.9	75447.4	34378.4	69130.6	52593.4	67445.8	37831.5	74858.5	55043.2	69572.6	58593.1
M337T377_1	2.47882	6.59368e-07	up	1911.96	3283.21	3805.61	3605.65	3202.29	3415.66	2907.67	2066.28	1681.45	3711.47	7396.88	6113.17	9281.35	5608.97	10547.2	5649.71	8137.02	8598.15	6027.8	5991.09
M337T377_2	8.23314	9.58394e-09	up	110778	190023	39340.3	78468.6	60104.5	47859.6	88190.7	151774	79981.4	156974	580266	963951	464440	603229	527514	740246	991064	1.14184e+06	1.21334e+06	1.03602e+06
M338T375	6.61909	6.11183e-10	up	11167	7492.01	10799.9	8424.63	10285.5	7447.23	8304.8	14220	15196.4	8400.79	67571.8	67867.3	64241.6	68859	65961.7	66318.7	63858.8	62258.2	72134.4	74342.3
M338T378	0.433411	0.000961712	down	9155.17	8241.35	4629.7	9256.98	5847.48	12400.6	7890.07	7062.88	9647.27	8820.62	1603.12	5411.76	1849.51	4346.57	1317.8	5765.5	1416.52	3555.55	1850.09	8835.96
M338T417	0.132253	7.63743e-10	down	15291.8	11861	13606.6	17309.2	14985.1	13573.5	17070.1	16494.6	15954.7	15944.5	1115.32	1415.53	2206.59	2503.29	2785.5	1547.04	1882.5	1376.07	2595.65	2686.98
M339T166	0.239129	3.67255e-07	down	46942.4	77885.5	85715.6	77310.2	46498.9	88038.9	103502	52147.7	56602.3	30135.4	14397.4	14871.2	18993.9	15626.1	18049.9	16428.7	17453.8	14351.8	16156.2	12639
M339T28	8.19026	9.38717e-09	up	2699.91	3438.19	2739.17	2866.5	4838.03	5515.78	1988	1434.14	3697.3	1969.84	20410.3	32958.8	24976.9	27064.5	24628.2	27510.6	25451.4	26341.9	22287.6	23798.2
M339T312	5.78718	6.60069e-07	up	454.384	1262.96	827.285	2166.63	2245.69	2423.26	1683.11	1403.34	926.413	2456.01	9849.65	8198.98	8374.5	7381.56	14490.8	7106.63	8484.52	9581.53	8955.11	9298.12
M339T393	6.03024	3.0898e-09	up	1350.21	550.409	1403.21	814.692	967.037	1811.94	1611.86	1302.56	1618.82	1315.42	6242.66	3843.4	8059.72	5431.68	15935.3	5553.15	7652.56	8098.83	9185.48	6859.56
M339T414	0.282203	1.93973e-09	down	13053.5	13257.6	13511.6	14585.1	14066.5	14344.8	16801.5	14860.6	11318.7	14977.5	3391.39	4491.71	3886.73	5388.63	3521.21	4231.45	2751.11	4989.97	2619.92	4455.66
M339T492	3.65832	4.78057e-05	up	1217.55	1133.59	928.989	1034.1	990.862	1133.04	1439.38	1380.5	1562.44	1592.22	4888.69	3018.58	8842.51	3011.92	6518.51	3336.53	6526.79	2238.52	5532.67	1494.74
M340T167	0.06422	1.57183e-05	down	11882.3	72466.7	10904.2	69850.1	11885.5	73095.1	74467	72058.2	10956	74313.3	2472.51	2798.89	3405.71	3711.26	3270.48	3741	3005.36	2548.99	3822.81	2169.25
M340T248	2.95168	6.01315e-11	up	6539.48	6719.63	7221.9	7317.71	6845.89	4637.48	6652.03	7271.07	8327.89	4727.83	21487.6	15658.8	25064.8	17556.9	19538.1	17922.4	23580.9	18419.4	20059	16293
M340T414	0.0844328	5.15098e-09	down	13829.7	14146	10375.3	13254.8	31999.6	14301	15830.6	21353.5	38035.7	53869.3	1100.26	2512.13	1674.26	3389.89	2469.28	806.048	2177.72	795.776	1855.04	2385.45
M340T431	0.330889	0.000301269	down	2173.71	7082.69	6272.3	8108.47	2534.89	3327.28	8846.09	6109.11	1711.64	4157.99	2206.23	2389.34	1402.58	1711.32	1273.51	2177.56	1724.31	1771.18	1042.09	953.576
M341T123	0.210533	4.20946e-07	down	712874	498554	167034	424722	333503	468357	268615	314531	386298	587978	105510	81682.8	102662	50426.5	105200	91055.2	36101.3	98254.1	166192	39254.1
M341T250	0.230472	3.40518e-07	down	32938	43782.7	53615.4	24810.4	49707.7	48107.5	51281.6	21047.5	15274.7	34299.6	4411.8	11548.6	6938.77	8279.7	5469.63	13806.2	13876.2	5322.67	6886.81	9855.38
M342T124	0.273113	1.4907e-09	down	86072	50106.6	91784.1	47259	57371	53599.6	42399.7	70595	80980.7	70791.9	24058	16689.9	19175.5	14539.8	18572.7	15237.6	10829.1	16012	23975.2	18695.4
M342T200	0.390839	2.24525e-12	down	19604.5	22819	25026.9	26490.5	27841.8	27585	24506.1	22883.9	22453.3	20187.7	7973.46	8428.85	10073.2	10078.2	10914.1	8735.58	11571.7	8761.52	9080.17	7949.45
M343T153	4.00939	4.53982e-10	up	30079.2	22927.7	21991.8	25751.9	23517	15381.4	25090.2	30615.6	27984	26349.6	98616.5	81951.7	91548.4	74685.2	90154.1	84717.9	193609	94991.3	110171	80653.6
M343T324	5.08587	6.16599e-13	up	2255.21	2115.03	1711.59	2954.49	2856.36	2039.63	2383.06	2175.44	3016.99	3205.62	10730.5	12124.5	10076.9	12374.5	11288.4	13334	12429	15974.3	12595	14762.3
M343T37_1	8.28809	1.45878e-17	up	122479	164680	139627	164896	199241	167069	152805	191238	140745	155421	1.20936e+06	1.67077e+06	1.4576e+06	1.4214e+06	1.32942e+06	1.29627e+06	1.26578e+06	1.21358e+06	1.27718e+06	1.10468e+06
M343T426	7.57661	6.41663e-10	up	2285.86	908.35	1718.58	1370.52	2132.27	2250.75	1987.33	1684.78	1785.05	1028.97	14969.2	14378.1	13301.6	10861.2	12916.8	12504.1	14152.2	11696.8	11074.4	14103.1
M344T246	2.67059	5.43685e-06	up	3743.54	3047.87	5214.04	5756.9	5062.66	3584.54	4326.16	3854.03	4432.21	1409.04	12320.8	12304.9	11376.9	8917.73	15306	10552.6	11660.3	6438.22	9480.51	9616.78
M344T387	6.08044	1.30404e-12	up	1025.27	1274.31	1235.24	1237.71	711.944	1399.81	1271.36	1402.72	1557.47	1592.74	9479.74	6862.21	7338.07	5719.44	6768.46	5739.75	12397.2	8340.11	7935.37	6693.28
M344T483	8.45171	1.87793e-11	up	496.698	541.574	518.601	504.62	523.459	567.757	483.178	474.656	508.343	543.896	4569.96	4500.67	5138.54	3780.39	5059.15	3683.21	5583.25	3964.53	4640.33	2714.29
M345T326	0.267373	2.03904e-07	down	6115.25	8031.68	4992.36	6783.89	7747.31	11752.4	7635.98	8378.25	6084.93	10897.3	3819.89	2582.55	1519.8	1631.53	1254.01	3022.09	1073.74	1828.83	1573.97	2660.86
M345T362	10.3913	3.92964e-11	up	2137.16	1409.72	1471.26	1626.93	1492.48	1228.95	1452.94	1241.62	1347.71	1722.93	23733.8	13679.5	9723.96	13949.5	12861.4	14221.4	10017.9	16476.2	14731.4	27842.4
M345T379_2	15.5469	2.09828e-10	up	4603.5	3767.32	4779.93	4489.41	4163.69	5483.95	4696.79	4893.62	4818.42	4593.98	45731.3	83924.8	43686.5	76175.3	48666.6	104950	57143.5	102139	56927.9	100330
M345T43	3.55696	1.13393e-06	up	6874.43	6664.72	12045.6	7379.96	8437.83	9791.98	4642.43	4972.42	8843.27	7800.43	19329.1	46707.3	15496.8	31529.4	22262.7	33600.1	19311.1	37636.6	13316.1	36308.4
M346T223_1	0.295289	0.000187975	down	7600.43	5095.7	4805.76	2291.71	8218.69	14371	9341.09	2813.77	5122.6	11139	1665.77	2112.3	1791.63	2420.07	2728.44	1782.42	2026.79	1937.75	2069.37	2371.82
M346T223_2	0.278807	1.0079e-10	down	4018.19	3299.36	3362.7	2034.34	3326.55	2401.8	3844.1	2323.04	2788.78	2663.98	923.749	931.113	1012.25	1032.98	942.041	586.144	801.428	650.317	734.261	767.433
M346T299	0.0610139	1.69953e-12	down	29126.4	33358.6	30884.5	16090.4	25059.6	26609.7	22078.7	24070.6	33099.9	24627.9	842.534	2270.24	975.863	1230.93	1569.94	1609.58	1643.48	1381.22	1864.8	2780.48
M346T379	10.7836	6.97036e-14	up	682.283	656.558	1119.43	809.656	860.343	957.787	988.511	690.163	734.6	767.679	6156.31	9328.65	6169.26	10272.8	6758.87	11524.4	7468.43	11472.8	8258.76	11738.1
M346T445	5.10777	1.25192e-10	up	1305.16	1675.97	837.842	1263.49	872.572	1031.2	840.926	875.25	822.454	1180.12	4372.53	5470.55	4981.84	6221.45	5711.05	6089.36	5438.88	5939.24	5047.91	5405.77
M347T307	2.81702	9.46617e-09	up	9888.83	10059	5497.61	5771.54	6843.92	10539.4	5634.04	6725.66	6804.27	7781.17	18731.8	25374.7	22920	29841	27088	17532.5	19593	16717.8	16612.9	18401.2
M347T387	6.63885	4.47883e-09	up	3986.72	4066.63	8863.18	4172.64	4241.62	7573.57	6198.72	3325.65	4796.56	4156.91	18467.4	58396.8	18490.5	49856.5	19228.1	48083.6	33506	38045.1	28075.3	28969.7
M347T414	8.48215	2.35606e-07	up	2325.17	3790.9	1135.06	3767.82	3024.33	1749.54	2314	1046.29	570.44	1957.69	26302.3	21158.9	19898.9	19184.3	18646.7	18237.6	18349.9	14283.4	13145.7	14695.7
M347T436	0.147099	1.16338e-05	down	10893.6	9059.81	7161.44	10116	12720.2	13786.3	81388	18662.7	6680.21	10728.8	1776.13	1379.56	2035.57	2637.88	1459.77	4515.08	6725.21	2060.47	1403.68	2660.58
M347T451	5.35511	2.76021e-10	up	4767.83	2248.89	2757.06	2657.01	2465.47	2291.7	2437.81	2277.64	2921.16	2749.31	18294.3	12303.4	11689.7	30507.3	14755.3	11682.1	11700.1	11265	13996.1	11467.8
M348T233	0.272351	1.00627e-06	down	2615.71	1535.29	1093.92	1296.65	1245.81	2271.63	1457.99	645.677	2627.87	1546.38	310.049	455.505	318.746	488.885	331.001	475.772	486.094	568.898	282.115	732.307
M348T252	3.22678	5.82273e-11	up	5572.36	5622.63	5649.24	5269.2	5358.47	4984.54	4976.77	4292.32	4694.9	5425.67	17441.8	13784.4	21625.6	14805.5	22886.9	16478.2	16052	13869.4	15795.3	14556.7
M348T389	0.0266909	2.51678e-16	down	8223.38	16161.6	13010.8	18048.3	12500.1	17512.2	18542	15861	10211.1	14477.7	303.565	337.739	390.271	372.103	439.974	404.608	507.703	368.908	440.207	293.042
M349T41	2.94691	0.000711757	up	3107.6	24451.8	19341.3	3464.4	11524.9	28014.8	7790.89	5644.35	9082.36	12136.3	50176.6	52907.4	24045.2	14522.4	25128.1	49824	26708.4	19960.6	34776.9	69013.8
M351T222	0.284132	1.36673e-05	down	3989.68	13305.9	7709.8	5555.32	7216.65	5911.97	4451.11	1913.21	7477.73	4824.86	1117.28	3335.32	1480.03	1373.39	2291.35	1572.71	1135.09	1735.78	2326.36	1350.1
M351T407	0.218099	6.85574e-07	down	15509.7	11547.5	10856.3	11381.3	13039.2	11738.5	14652.9	20304.5	25472.7	29708	2041.76	1781.96	1957.49	2537.9	2859.27	2592.62	2896.62	5581.6	10364.8	3200.11
M352T195	4.19867	7.87456e-07	up	1554	1399.14	1395.21	1271.13	1432.06	2103.58	2425.64	3406.29	2284.61	4223.95	8016.6	8433.82	8999.37	8987.78	9966.69	8805.4	12893.8	8492.99	13154.4	2502.19
M352T316	2.57677	0.00142838	up	3242.53	2489.98	786.911	5148.49	699.316	571.368	2650.62	4464.69	5233.26	1253.63	8910.29	4746.95	6442.31	4889.52	7163.12	6738.86	7221.08	6878.87	9200.3	6198.15
M353T377	9.47609	2.61494e-08	up	12729.9	50232.2	59739.8	22737.9	41456.3	58391.8	34225.1	14020.9	17093.6	47733.9	175895	640721	283763	352427	326789	560695	259476	208240	188201	399658
M354T376	8.03226	1.25042e-12	up	4956.96	2895.33	3167.81	3294.95	4262.03	2797.87	3335.57	2477.9	4662.22	3481.2	25780.2	33403.6	28024.9	31027.2	25367.5	29913.1	23069.5	28397.6	28840.1	29970.6
M355T376	4.82937	6.90977e-05	up	4408.61	6760.05	6320.23	3930.49	6504.63	402.401	2437.68	4119.74	3871.53	4444.62	16579.9	30547.9	21003.9	24630.3	19337.3	21436.9	17447.2	20936.3	18223.2	18485.7
M355T393	4.31977	7.82019e-10	up	3568.99	3360.99	3212.53	2280.77	4860.88	5367.27	3722.58	3045.59	2840.94	3479.07	13362.6	16965.6	24730.4	10713.1	14190.3	20269.1	13559.7	18666.4	12337.5	9592.24
M355T399	0.221338	9.77564e-14	down	1819.27	2499.34	1808.22	1579.37	1701.63	1852.67	1797.11	2241.95	2147.42	2708.59	494.934	398.685	463.426	415.868	498.298	380.827	437.305	543.405	485.008	343.426
M356T222	0.299749	6.41556e-05	down	5098.1	6167.89	4824.59	22695.3	15456.5	8109.87	9021.48	8448.86	7196.57	20439.7	1970.64	2608.1	4775.31	6662.99	3487.2	2883.41	2395.67	2630.09	2233.77	2563.47
M356T417	0.00268012	3.74964e-12	down	54723.1	52808	45399.2	53341.2	62055.6	65028.3	62296.6	56819.8	67104.9	65311.3	244.866	85.4365	83.9376	80.7616	146.011	121.963	116.35	276.707	116.886	294.652
M357T165	0.192623	1.63687e-08	down	110042	92080.7	152313	135721	113566	133173	83328.9	160634	159211	162621	25435.1	24152	31035.6	7899.12	23765.5	21853.1	24697	26042.6	32762	33286.1
M357T350	3.0482	4.24724e-07	up	4588.33	2713.37	2413.17	3258.54	2500.33	2466.28	3254.36	4087.82	4413.86	1409.59	7222.05	14507.7	7289.24	11178.1	6743.33	11200.1	6773.2	12705	7844.72	9352.83
M357T398	0.208652	2.92943e-07	down	22962.9	55806.1	60759.6	50982.9	56912.5	49818.8	47149.2	40761.2	35703.1	25603.4	3107.28	14054.4	13828.3	8576.68	13252.2	8361.71	10360.1	10509.5	4454.59	6650.17
M357T417	0.0180139	3.01846e-08	down	19639.9	19599.7	17202.3	24388.7	20647	24975.1	22178.5	21266.1	21628.9	29512.3	77.3908	454.132	498.197	590.163	160.902	527.707	741.221	629.661	202.232	100.173
M357T537	7.41704	1.25812e-14	up	13049.1	12355.7	14749.8	13767.3	15670.6	9444.61	12230.4	9722.35	13206.7	10826.4	95612	91913.8	95250.4	82634.9	102803	85247.1	108339	81435.2	90273.1	93792.7
M358T166	0.247826	2.48492e-08	down	38198.3	39138.6	14929.3	34408	36973	20955.4	29066.3	37085.7	35810.4	39062.9	4200.05	10215.3	8684.18	9237.48	7335.16	10309.7	7409.13	9999.65	9192.3	4115.93
M358T350	2.22117	5.3443e-06	up	379.08	735.263	643.083	1215.6	613.674	755.862	625.816	652.392	448.712	629.702	1726.24	1640.69	1422.68	1814.28	1266.17	1267.79	790.892	1492.03	1579.37	1879.88
M358T418	0.0626852	1.36543e-15	down	11608.7	9063.56	7783.17	11596	13695.6	17806.2	15480.6	11512.8	12579.5	13066.8	741.524	418.526	732.856	811.89	871.09	902.291	846.421	1051.08	687.782	721.586
M358T538	5.15172	1.54369e-16	up	2399.31	2713.27	2317.15	2728.43	3537.77	2263.86	2613.18	2977.35	2678.65	2522.27	14492.3	14268.7	13386.5	13965.3	16513.7	12116.4	13425.4	11455.5	16105.5	12085.6
M359T125	0.366165	6.87984e-07	down	72063.2	85264.8	78765.5	78885	113847	106933	89369.1	87349.8	91638.8	90545.5	66706.3	22645.6	24635.5	23330.5	34925.7	30749.6	29780.6	23108.7	35272.2	36439.1
M359T286	0.352491	2.72031e-07	down	5893.91	6080.58	4577.13	8129.57	7277.32	4662.59	6182.46	4688.78	6557.86	4402.11	1946.32	3621.59	2131.84	2221.11	1196.43	1642.45	1555.1	2289.28	2645.46	1354.34
M359T321	28.0249	2.688e-07	up	161.597	755.171	145.297	1016.69	412.055	51.5342	387.983	315.01	329.735	219.345	11124.5	11408.3	9641.97	11167.1	9904.16	10653.3	10736.3	11754.2	10710.4	9238.08
M359T352	9.12001	3.70521e-07	up	989.029	2287.16	992.854	1505.6	1570.08	1101.44	831.001	2165.44	1485.97	1170.06	5884.74	31513.8	9989.17	7702.39	5076.4	14935.6	5597.24	21601.6	7424.28	18854.3
M359T363	8.12716	1.45446e-08	up	5324.45	4629.71	2076.99	4507.24	4849.37	5681	7059.91	6350.68	2927.32	6217.23	41875.2	40865.3	36681	36803	38941.2	39549.6	41928.2	42464.1	42410.9	41783.1
M359T369	0.335179	1.82758e-09	down	15773.1	14631.3	12631.9	18401.3	21071.7	19502	14920.9	17685.6	13804.8	14096.8	7891.48	3656.08	7117.55	4390.88	5385.23	4564.94	4867.13	4790.87	5156.5	6652.43
M359T413	0.210298	1.19617e-10	down	25620.9	24563.6	21514.5	19646.2	21494.6	18532.7	17241.4	24689.7	25094.8	30603.2	6121.71	3265.45	4075.82	4250.8	3386.14	5029.76	3542.85	6564.39	5075.53	6846.18
M360T362	0.246169	4.81693e-06	down	16928.3	6611	13739.2	10739.1	12739	11182.2	4976.04	15955.1	7764.71	4749.85	3145.85	1702.01	3942.08	1595.98	3584.97	3969.1	1583.11	4009.35	1020.59	1389.32
M360T400	3.61765	6.16882e-05	up	3865.1	1899.47	3987.02	2008.3	3679.72	1969.63	2272.78	2681.83	3983.02	1909.92	1747.15	14151.2	11559.3	10453.8	11152.9	13088.3	11255.7	10045.2	10921.3	7848.4
M360T408	3.29769	1.16513e-12	up	3130.9	4023.61	3711.35	3880.88	3835.34	3584.76	3928.77	5279.56	3866.64	4735.1	12886.5	14279.2	13368.9	14165	13200.4	14446.8	13326.2	13015.3	12134.2	11009.1
M360T414	2.57276	1.09053e-07	up	11514	12464.1	15914	15316.6	11114.8	8985.71	11193.2	12501.5	12843.3	6153.03	30306.9	28650.7	26709.5	21391.6	34227	40853	40907.1	29238	22982.7	28319.4
M360T442	7.3053	9.12994e-12	up	1890.56	2036.13	2578.63	1830.27	2656.91	1948.07	1885.36	1998.02	1959.44	2192.88	16073.8	14118.7	14618.3	13246.1	28668	16085	12124.9	11350.3	13208.2	13744.7
M361T252	0.31601	0.000409058	down	46136.8	25671.3	18530.7	16383	28103.8	9666.69	13469.3	40205.9	64455.6	14679.1	9900.62	4984.97	5257.22	6335.75	7642.01	3484.49	14166.5	4757.58	16166.3	14934.7
M361T345	6.91784	6.00336e-13	up	527.372	644.648	620.048	672.095	624.565	618.332	689.072	429.307	881.555	654.113	4618.12	4482.4	4162.97	3701.93	4390.51	4112.12	4879.46	4353.34	4642.63	4661.63
M361T349	3.51021	2.28345e-16	up	1312.62	1388.9	1504.45	1594.39	1400.21	1211.13	1409.86	1273.65	1482.27	1346.26	4944.94	4573.56	4688.27	5000.74	4907.13	4523	4170.44	4738.17	6126.83	5202.16
M361T367	3.00427	0.000653967	up	953.887	923.842	2972.38	561.065	4061.46	5251.44	480.745	876.162	4137.38	733.52	5059.8	6163.71	6117.71	7020.16	5045.48	6259.38	5560.04	6165.13	5895.6	9658.03
M361T386	8.16912	4.42516e-10	up	1872.26	2084.26	2434.91	2432.81	2372.41	2884.16	2067.69	1887.58	1904.63	2109.26	10145.1	24496.5	14522.8	24907.9	13313.6	22084.4	13305.7	23289.3	12513.8	21549.8
M361T414	2.79792	0.00562363	up	8278.66	3393.73	10361.3	1971.02	9940.85	9339.25	10260.1	2109.05	5253.93	8636.63	28150.7	23169.8	23149.8	5888.09	6222.26	4541.7	28972.2	21856.5	29181.7	23447.3
M361T43_1	5.12546	1.19572e-07	up	9771.77	13576.7	18613.4	45127.8	28269	13421.1	11483.3	17985.2	11184.3	16366.1	55363.5	82551.3	189778	160884	99370.3	64121.7	85430.6	83950.4	72494.6	58359.8
M361T458	9.23037	4.17405e-11	up	667.073	695.687	1596.05	1928.31	1059.25	1971.32	1526	1503.04	1206.34	1298.13	7791.12	12838.6	16045.8	11507.1	18256.6	11582.8	16427.2	9944.06	11490.5	8275.78
M362T300	0.093619	1.48276e-10	down	14992.5	42191.2	24038	37506.2	17348.1	36917.6	31665.4	29367.2	11950	27615.2	3130.17	2631.63	1784.18	3189.57	1420.83	3126.26	2006.25	2725.11	2067.53	3531.84
M363T198	0.343814	0.000799479	down	10578.6	8118.2	11281.4	11344.3	8390.15	12431.2	11690.9	9943.4	10115.9	11259.5	2384	6189.69	4205.82	5390.52	4731.25	724.806	591.071	4118.01	3535	4283.07
M363T306	0.0404619	6.06009e-13	down	36341.5	75723.8	52061.5	61481.1	43335	63832.2	77589	61717.7	39998.6	55013.1	2588.01	3763.71	1578.96	936.645	1879.06	1953.82	3080.83	2277.59	1859.21	3027.83
M363T426	3.25414	9.78013e-05	up	4374.15	4999.51	2756.69	4504.98	4176.97	894.512	1657.61	2354.64	5413.75	1024.35	11630.1	8572.38	8635.16	11290	12049.4	10818.5	12029.4	12805.8	8887.01	7926.11
M363T458	5.85721	1.98456e-11	up	1725.56	1436.49	1707.49	2090.46	1790.95	1926.03	2330.46	1261.28	1034.87	1832.06	16836.4	8906.05	13120.3	7744.71	8264.5	7953.31	9337.59	12824.3	8186.19	7193.68
M363T46	0.400481	0.00290435	down	27584.4	53788.6	46729.4	30597.3	11890.2	16617.4	19182.9	29749.3	41105.8	62362.7	4888.08	26195.2	18670.6	6234.16	3870.94	4516.99	6704.93	11642.5	26213.2	27070.1
M365T329	0.320986	0.000316564	down	15249.7	12888.5	13747.1	15378.9	2295.71	19133.4	16418.1	14473.1	14403.3	20260.3	6387.31	3196.69	4009.55	4835.88	2703.43	6295.77	4819.77	5377.13	3417.45	5258.59
M365T364	0.0821955	6.72489e-23	down	1.13316e+06	1.07585e+06	1.08362e+06	1.03262e+06	1.23619e+06	1.15758e+06	1.07944e+06	1.02584e+06	1.27167e+06	1.20764e+06	83843.8	78660	93194.3	103561	92899.7	101230	88506.6	101070	91061.4	95079
M365T41	8.2188	8.71648e-09	up	16961.7	21397.7	17542	14575	18512.2	19598.2	18225.2	18419.3	16692.9	18162	194395	96601.9	196787	104041	221358	98744	198149	91434.1	180058	98523.2
M366T364	0.0859591	1.65223e-10	down	147464	135997	121162	113372	141666	130240	126533	124618	146816	135505	17386.9	7697.91	9949.64	8135.02	13334.5	17219.4	10676.5	8609.44	12835	7911.51
M367T34	4.08724	1.13398e-05	up	13246.5	9362.86	14149.8	9456.13	10568.4	10033	9103.56	14727.7	15577.5	9619.03	22656.2	88271.6	26698.6	82936.4	22964.7	56469.8	32637	57872.2	26431.8	56546.3
M367T40	3.82402	1.89064e-08	up	6948.82	5812.51	7047.09	9412.88	6000.65	3032.86	7167.62	7636.33	4217.62	7302.3	17805.5	42645.8	24618.7	31573.5	18069.7	31121.1	17485.3	19423.2	20575.1	23632.2
M367T407	13.5733	5.57981e-14	up	13350.2	12885.6	13253.5	13242	14448.1	13400.7	11779.3	8348.96	8770.17	13804.9	186064	145305	156775	169074	173133	164056	167963	155631	185073	170295
M368T34	3.22569	7.19079e-06	up	3203.2	2716.41	5616.61	3161.93	8754.9	3691.98	6531.73	7131.69	6058.37	7102.11	9713.82	26406.4	13170.8	24905	17299.3	26707.3	8980.8	10569.4	14610	21724.3
M368T407	5.975	1.40195e-19	up	2940.89	3106.23	2625.68	2590.53	2891.52	3153.43	2338.7	2598.28	2600.86	2940.54	17829.2	14625.9	16760.4	16999.6	17742.4	16577.3	16888.1	13767	17789.8	17045.7
M369T303	0.110837	0.0201157	down	14155.1	277.735	82556.7	218215	63256.5	26201.1	78101.5	114162	44411	25527.2	3788.09	3495.39	25545.1	6997.05	6067.39	6165.26	4795.84	7144.56	6826.07	3088.34
M370T355	2.76303	9.70473e-05	up	4568.71	2905.51	805.217	2810.11	1438.58	2150.44	3432.1	2903.36	4272.59	4988.58	9930.98	6500.72	9575.45	7542.02	8009	6212.87	10076.9	9235.42	8588.68	7979.21
M370T40	3.70773	1.93137e-06	up	3006.18	2397.17	7047.31	4402.13	6565.55	1560.95	5800.11	2351.9	3272.56	3657.79	9802.63	18651.8	21464.3	17222	16303.8	13090.8	14324.6	12746.4	14780.6	10150.7
M370T410	0.00827747	2.76282e-12	down	16911.2	32742.9	34801.4	66417.4	20518.6	18189.6	29707.4	68823.8	26303.5	17409.9	125.462	315.629	634.06	553.479	180.853	193.356	67.3596	328.005	218.402	130.073
M371T218	0.129621	4.41945e-11	down	19332.8	21018.1	49428.2	21954.2	47871.9	22669.4	22205.2	28998.5	22967.9	21803.6	3415.38	4063.68	5435.93	3604.86	3845.68	3020.91	3600.99	4245.67	2666.29	2167.58
M372T189	0.371	1.21996e-05	down	28469.3	13698.7	24168.8	19050.8	25511.3	32189.8	19878.5	25588.5	52393.2	20143.6	6143.61	5366.22	5487.42	13527.4	16338.6	9570.54	9507.7	12333.8	10768.6	7821.5
M372T343	0.113589	1.20923e-11	down	3526.26	3533.51	4724.84	3185.52	4959.69	2630.15	3110.4	5607.63	3448.14	3015.55	442.321	497.106	258.47	390.466	229.374	491.486	504.012	665.789	302.437	505.574
M372T432	7.60729	1.37098e-11	up	639.843	625.278	1063.88	815.885	898.842	747.214	950.262	875.459	694.355	544.662	3468.15	8931.2	5645.4	6252.79	3643.41	7953.48	5155.22	7049.41	5020.85	6640.51
M373T286	0.292128	1.70552e-05	down	2244.78	9978.82	6965.42	6863.4	5156.28	5424.91	5386.35	2259.32	4860.05	3764.68	2361.34	2431.46	2269.16	1703.67	1848.08	1116.7	1048.67	796.172	638.919	1240.55
M373T317	9.16637	4.4687e-11	up	802.177	815.973	1022.72	617.183	1025.37	668.878	718.452	1134.11	1511.94	1355.83	8059.63	8519.46	8804.48	8724.57	8011.28	7861.94	7596.37	10498.7	11234.8	9351.75
M373T332	2.06185	8.00783e-05	up	4058	3331.35	2663.73	2243.76	2085.51	3386.72	2769.48	1126.9	1640.84	2217.85	6083.84	6100.34	5081.62	4721.7	4932.84	5105.58	5110.46	5259.01	5607.9	4623.64
M373T342	0.368958	2.51987e-09	down	1647.61	957.213	1474.5	1646.92	1432.44	1540.73	2089.48	1818.53	1502.24	1448.75	511.98	638.023	656.708	477.841	525.315	710.408	476.003	676.742	378.435	688.955
M373T458	2.92797	7.14567e-08	up	1406.76	2299.72	1928.41	1906.3	1569.03	1000.36	1218.93	931.51	1524.91	1265.38	4235.91	4323.72	5309.14	4966.43	4028.07	4161.13	3937.91	3455.75	4191.75	5460.07
M374T411	6.29296	2.6866e-12	up	3610.66	3702.69	3005.23	3067.63	3192.7	3952.74	3573.37	4490.65	3209.92	4209.66	22324.2	23046.1	22383.4	23080.5	22284.4	21916.6	22638.6	23337.6	21895.9	23735.5
M374T443	6.07682	1.87506e-08	up	1286.06	2365.67	3122.11	2699.63	4428.15	2579.16	2649.77	2434.82	1889.94	1242.09	6528.45	27021.5	13625	27865.5	13343	14710.5	12670.3	12069.1	8806.57	13441.6
M374T444	0.32485	1.42585e-09	down	3663.31	5356.36	4054.44	5407.53	4980.4	5751.75	5066.95	4748.29	3991.42	5194.58	1068.87	1571.25	1424.39	1722.65	1159.24	1503.2	1429.62	1760.22	2539.92	1483.28
M375T236	0.362529	2.17501e-08	down	6561.18	3500.2	3870.34	3444.33	5067.68	6058.76	4950.51	3333.59	4784.51	5699.53	2191.8	1242.13	1347.07	1365.37	1819.53	2302.15	2233.67	1646.72	1512.88	1475.65
M375T369	6.65096	6.67836e-12	up	4472.64	3076.98	3266.28	3345.79	2563.55	1844.23	4213.2	3175.17	2593.49	3405.31	21255.5	21634.8	18080.2	23209	16846.2	23624.2	18437.2	23941.3	19807.8	25706.1
M375T424	4.04958	3.78638e-08	up	10734.4	4126.35	3545.54	8189.92	9680.35	7585.36	9672.4	8802.38	6765.93	6081.67	37950	18246.7	27798.8	33049.4	31221.6	26922.6	37002.1	29634.6	31661.5	30977.6
M375T442	7.88325	3.71118e-06	up	2381.08	2396.57	2600.95	2969.46	2936.83	1060	2033.2	1696.95	2440.34	3011.28	19375.1	49070.5	22028.2	16797.4	6477.06	4561.39	8429.4	13502.5	22711	22514
M376T369	0.238427	1.65632e-05	down	4578.49	7487.67	4915.33	9199.5	5352.7	8014.19	7855.13	9079.07	5196.31	7874.98	2713.75	1838.56	333.333	1775.66	739.103	1904.4	2141.55	890.358	2380.37	1866.3
M377T412	2.57937	1.10003e-09	up	1565.09	1410.29	1907.58	1633.68	1332.89	1800.24	1145.66	1946.52	2109.17	1899.65	4005.19	4798.9	4900.34	4073.64	4235.56	3553.19	3572.88	4589.02	4543.32	4934.45
M377T451	7.37201	2.33358e-13	up	1052.7	1260.35	1374.68	937.247	806.234	935.416	656.26	1159.31	966.137	1465.53	5638.35	9366.48	9650.88	7236.11	5356.61	8680.19	7617.74	6721.72	9043.68	8933.75
M378T195	0.139308	0.0023096	down	58380.1	30558.7	46781.7	26739.1	50955.5	28972.2	290816	33630.5	52650.4	551261	19795.2	13524.9	15252.5	13807.9	17930.9	14367.9	19286.9	14477.7	19469.6	15181.1
M378T217	0.135929	0.00016082	down	92182.4	107321	120083	4370.6	142533	50517.7	99215.3	177330	114923	73957.2	37108.5	4753.76	2216.85	4973.62	26105.9	7809.12	32537	6151.41	3701	8184.24
M378T350	0.0606602	0.00717475	down	1401.81	67418.9	4329.07	96760.6	3005.94	3527.57	66646.1	77212.2	116739	78053	2497.73	3386.87	3906.15	3903.47	3089.33	2467.56	3374.71	2635.24	2947.61	3037.06
M378T417	0.00563585	1.10619e-15	down	16583.8	20307.8	14804.9	14974.1	15332.4	16522.8	14935.7	15057.2	34283.3	18100.7	91.6825	114.807	105.202	89.9608	103.884	97.3161	98.249	93.8953	122.584	101.96
M379T133	0.180215	4.14167e-08	down	8779.89	16747.7	25029	23596	25420.4	27163.8	9956.21	11436.4	16122.9	13874.3	1672.24	4034.68	4329.71	4050.79	5713.21	3021.15	1547.97	2665.41	3104.76	1961.18
M379T219	0.0900945	6.85981e-09	down	34764.5	20479.1	20092.5	26663.4	29691.2	31676.5	24596.9	32136.4	25032.4	34441	2964.33	1049.85	2771.5	1626.4	2633.73	1646.82	6768.11	1728.47	2386.93	1611.93
M379T304_2	0.0572798	1.86209e-16	down	32160.3	45057.3	56101.2	43126.1	33012.4	35373.9	45056.5	39459.2	33304.4	37312	2209.78	2328.51	1555.91	1962.33	1587.97	2489.09	2472.46	3018.14	2261.76	3023.84
M379T444	0.388614	0.000452377	down	8602.87	11799.2	10395.7	12475.7	9818.83	12368.6	11142.9	12786.5	11311.3	11519	4455.53	2110.49	1954.92	1599.08	3413.46	8459.56	1473.71	8874.21	4445.79	6823.73
M380T377	2.72348	0.00287357	up	54777.4	47273.5	65209.5	35521	124854	63040.3	55593.4	49228.3	50669.3	53662.3	285409	57629.4	266960	81113.9	285951	67137.4	131743	61883.3	254218	141580
M381T363	0.281742	7.33292e-11	down	479239	588309	421916	503928	466461	504580	488119	484796	431529	597859	114835	180694	104361	172896	113052	144071	130054	140536	118091	180748
M381T367	0.284693	3.31936e-05	down	3231.31	2927.71	1907.06	8542.8	1932.1	4103.5	7006.49	7044.46	4148.9	6252.02	771.05	570.393	2234.5	2075.13	957.854	1460.23	1653.27	1222.36	1153.14	1310.07
M381T45	9.72616	2.08648e-06	up	10310.7	19379.3	15622.4	978.848	8531.38	5145.94	4196.24	5650.69	7732.08	14923.8	66093.9	99771.9	230862	98585	117066	45127.7	60165.7	33090.4	70765.4	77863.3
M382T325	12.9558	1.56621e-07	up	111.174	62.8224	104.594	140.889	91.1567	32.0847	128.47	105.768	73.6412	626.43	2114.41	1130.42	2181.58	1683.02	2233.29	1526.35	2705.35	1597.05	2589.52	1375.1
M382T364	0.239424	6.8404e-11	down	65559.3	61421.2	43311.8	41343.9	34710.8	43493.8	56233.4	54972.8	51527.6	56786.2	15726.5	13722.5	12120.4	7768.35	9399.69	10631.6	11074.1	18818.6	11002	11689.3
M383T182	0.130767	0.00141494	down	135967	119237	225124	91611.9	166762	84810.4	78281.1	3144.5	154716	81952.5	14826.3	16533.9	11837.1	16416.9	14187.9	13213.9	13205.4	17030.7	15552.5	16479.8
M383T219	0.0346643	1.87099e-07	down	115601	109486	106219	141679	956769	82891	128536	949792	118388	105865	12969.9	4183.89	21922.9	3980.3	16904	3500.71	14633.3	3099.76	12671.3	3721.64
M383T327	0.38119	0.000112517	down	6429.55	8793.69	6159.98	13735.5	6731.79	10773.2	9474.92	12192.8	8828.26	3535.57	2761.93	2329.98	4384.25	994.34	4751.44	4791.21	2719.03	2167.97	4025.21	4106.75
M383T328	0.232825	5.02418e-11	down	9022.2	10749.1	6621.22	11048.6	7199.01	12545.6	11924	9546.96	11109.2	14454.8	1900.64	2526.15	2019.18	3145.07	1819.98	2822.28	2311.72	2708.5	1784.99	3226.67
M383T364	0.210649	3.68435e-10	down	45365.7	42826.1	27000	39752.3	34419.7	48033.8	48674.9	34831.7	39209.3	37767.1	4481.83	7089.42	9885.93	11923.1	10240.3	6712.42	9497.19	7881.56	9885.46	6215.96
M383T40	6.68958	8.69684e-08	up	26709.8	10844.2	17298.7	32416.7	31682.8	20873.4	31483.8	29660.8	19487	29653.1	149343	49113	261098	181177	188527	116193	296744	110361	206723	113854
M383T406	13.3852	2.54459e-09	up	5297.69	1487.83	4671.6	2861.29	3744.66	4821.34	5100.57	5364.54	4470.15	6090.64	71954.7	54206.6	53240.1	53186.4	55384	54675.9	60136.1	58972.9	65080.1	60910.6
M384T195	0.0525883	6.88245e-05	down	555815	272389	50025.4	208123	27518.2	26494.8	302612	207451	275989	630095	13463.4	12400.5	18818.1	12284.9	16634.2	10490.5	14977.8	11406.4	13127.1	10839.6
M384T219	0.0147883	9.69768e-09	down	22620	146394	153475	146318	147332	15926	163844	158677	153197	21316	2266.83	705.832	3493.65	822.582	2874.53	761.184	2366.23	687.807	2096.34	622.509
M385T218	0.0266539	4.62712e-16	down	34913.5	30352.5	32473.1	31674.9	34226.2	31057.3	32180.5	31614.2	31436	34489.8	894.67	799.333	1048.4	781.31	1042.16	757.482	1030.08	728.957	833.895	730.706
M385T291	0.340635	6.74116e-07	down	14214.5	12651.1	12802.7	16454.2	13692.2	12404.8	13542.7	12052.8	10360	14918.7	2038.07	3892.06	6210.2	5155.27	3314.28	4802.13	4342.73	4942.97	3968.92	6669.75
M385T333	0.266594	3.87829e-05	down	5337.8	5637.07	4681.08	6158.38	7340.07	5730.26	6072.3	6994.25	5604.75	6285.48	946.032	2477.18	1990.06	2366.75	720.104	2897.78	2129.02	404.38	938.228	1083.85
M385T406	2.3982	1.89499e-10	up	2438	2261.84	1552.8	1823.35	2001.03	2136.89	1572.4	2066.7	1853.93	2371.83	5493.38	3385.15	4841.11	4466.39	5666.59	4621.3	4396.45	5136.67	5347.84	4798.06
M386T34	2.7045	2.0205e-07	up	6216.23	3711.84	5596.63	6349.56	5205.48	3581.31	4328.21	4326.79	7178.73	6603.63	10483.9	12178.2	12044.9	22064.2	11075	16727	9812.14	14853.6	12839	21526.4
M387T304	16.5352	6.29673e-08	up	187.335	1163.78	1255.29	1213.39	954.111	479.11	479.483	516.926	780.39	536.777	11448.8	11938.3	11468.3	12913.2	12125.1	13193.2	12812.1	13895.9	12454.3	12865.7
M387T319	24.8255	3.33638e-16	up	1134.01	856.041	957.498	914.158	1553.74	1780.94	1020.03	1203.68	1145.64	1497.15	27257.4	45547.7	30796.1	28426.9	29125.7	26927.7	29304.2	26368.4	29489.5	26223.4
M387T326	7.68886	3.3935e-05	up	505.844	1395.47	430.868	1512.8	68.0324	215.589	1517.55	1161.04	950.177	270.024	3761.33	4992.12	6068.86	6256.58	7220.37	7795.42	7696.5	7325.11	5999.93	4605.27
M387T330	2.04727	0.000193332	up	1944.88	2407.04	1614.5	2163.19	2333.58	1216.15	2962.76	2630.47	5726.49	1483.5	5320.29	4310.97	4619.17	4648.29	5013.44	5461.55	5192.11	4897.18	5478.03	5181.31
M387T395	4.1137	1.84673e-08	up	1468.85	1666.3	1430.87	1543.65	1101.28	1597.03	1757.38	2229.86	778.077	2209.06	4295.39	9435.11	4416.52	7555.57	4301.57	8397.25	4375.82	9183.47	5166.27	7796.97
M388T318	16.7672	7.0343e-10	up	221.686	258.815	644.437	444.46	362.295	389.937	289.261	155.698	233.537	211.864	5250.37	5261.68	5215.44	5120.14	4166.55	5709.37	5718.87	6281.51	6131.87	5000.38
M388T337	14.5416	8.65176e-15	up	535.516	299.71	360.34	446.11	430.539	611.149	719.562	445.756	391.117	622.915	4649.29	6723.01	5241.39	8336.09	5684.01	8779.18	7155.44	9389.37	6461.59	8292.2
M388T397	39.0241	3.84556e-14	up	1101.43	776.659	814.495	1004.71	548.507	818.435	1463.12	1355.01	809.258	448.733	26574.1	42347.6	20760.5	41054.3	17908.1	51126.2	24735.7	50205	28926	53057.2
M388T400	10.1607	1.24063e-12	up	1086.13	1185.46	823.356	1040.29	977.95	924.36	716.911	1128.3	1138.99	1137.92	19325.6	8795.63	12249.2	8601.66	10094.8	7024.62	8123.14	9479.53	10739.4	8795.45
M389T198	0.138865	9.24483e-10	down	37403.5	37663.8	44325	37508.1	42401.6	30981	34251	31744.3	35787	30809.6	4557.34	2040.86	6063.9	6272.21	6133.48	4885.07	6037.18	5274.15	4384.25	4742.14
M389T351	3.32192	5.67823e-06	up	1211.38	2589.47	4324.07	2868.42	2444.89	1881.18	1685.93	1847.12	1553.76	2161.5	5304.36	5471.02	10379.9	4897.96	5222.06	4023.89	4985.02	14050	7762.71	12871.2
M389T413	11.4666	2.52994e-07	up	2410.36	4761.06	1143.05	5505.06	1842.1	4128.55	7856.9	4724.24	1479.7	6257.48	43741.4	11980.7	12656.7	61745.8	44909.2	23365.6	99879.4	56045.2	48419.6	57163.8
M392T344	2.32516	0.000171724	up	552.783	1007.93	1228.28	953.826	797.335	1084.56	770.076	777.272	389.747	1097.48	1060.28	1890.18	778.581	2662.84	1974.02	2967.23	1781.53	2579.48	2299.33	2140.76
M393T323	3.69807	1.25629e-10	up	2808.55	2268.64	1233.77	2026.45	2469.95	2796.02	2378.57	2265.4	2193.6	2644.7	6065.6	8067.72	10305.5	8345.01	9265.76	7192.49	7875.77	10697.9	8338.49	9217.98
M393T331	2.03137	2.09054e-10	up	47274.3	42948	40051.2	36466.9	44823.7	42997.2	53332.9	40758.3	41499.7	40594.9	98587.9	66006.8	75960.9	78842.3	100326	92724.9	95667.4	88986.8	85429.2	92472.8
M394T284	0.101922	3.85731e-06	down	46994.2	39013.7	55469.2	43026.4	64756.5	46383.2	47970.8	41981.8	52360.5	39617.8	6384.01	1440.56	13181.3	1702.51	7601.9	1478.49	6958.41	1344.85	6228.18	2355.14
M394T353	0.0908376	2.44771e-06	down	13532.8	30524.8	21480.5	12843.2	16259.7	18196.7	15263.6	5867.66	14900.7	11811.1	985.206	1456.08	1621.24	1283	2577.83	2245.66	658.374	1927.58	1729.37	111.515
M394T366	0.109969	2.21955e-09	down	13160.3	3088.63	10503.3	9324.3	11608	8869.65	5906.29	5042.26	4478.09	8692.94	1503.02	570.752	1181.11	1202.15	537.339	500.014	873.818	489.926	884.626	1128.85
M394T413	0.0232425	6.56152e-20	down	11464.3	13301.4	10151.2	12014	13624.4	17002.9	12519	10384.7	15458.4	16140.6	239.269	295.285	338.26	307.492	346.683	381.015	294.675	279.866	304.433	282.451
M395T337	0.103147	2.93685e-23	down	5218.61	4676.4	5034.49	5526.01	4855.95	5034.58	5774.32	5532.19	5560.58	5832.5	545.201	469.386	558.842	605.655	514.153	550.339	534.294	563.174	543.97	586.489
M395T346	0.0386725	1.21844e-11	down	260099	199298	269147	530096	168556	389836	498900	584164	218550	520102	13158	13068.4	14577.3	13854.7	8294.55	9734.8	21692.8	18522	13839.4	13977.7
M395T376	4.11402	3.43103e-08	up	194750	181026	241987	166196	202333	168184	187300	146849	178610	161934	767221	714636	747253	729866	1.18876e+06	555960	721118	500925	1.17079e+06	428692
M396T377	2.72581	6.83454e-06	up	49381.2	39688.2	31477.4	20833.4	20923.9	22245.2	18019.3	35579	20079	23339	100210	42830	76238.4	56691.7	113804	49838	70934.9	50724.4	125540	80683.2
M397T223	0.285231	5.7899e-09	down	3281.79	7900.93	7209.19	7041.47	6495.34	5503.36	6690.23	6477.35	6007.58	7467.16	1909.63	1753.78	2184.46	1632.18	1859.98	1615.06	1910.11	1645.06	2069.73	1695.99
M397T257	2.63073	1.27466e-06	up	7466.26	3598.13	6519.42	6919.64	5586.28	3530.83	3206.04	4693.76	5587.12	6900.87	18689.1	11381.6	18215.8	17468.3	12741.4	9205.22	9848.6	9545.7	17360.5	17625.1
M397T375	0.0900021	1.22537e-08	down	367516	363811	354491	374354	362433	349652	366018	348249	361967	377866	48551.5	15319.9	44832	31243.6	39510.5	30205.4	24865.6	18375.2	49854.4	23621.5
M397T420	2.72506	3.05885e-06	up	8611.48	10054	6522.71	5928.98	6108.91	6456.58	3969.34	5259.71	8549.7	9926.2	27522.8	33546.8	18946.4	17688.5	20424.8	15334.9	8849.02	15933.4	16891.5	19397.5
M398T311	6.47389	2.06192e-07	up	1713.71	3871.28	2380.11	755.823	2973.18	2880.95	1526.39	1628.81	1498.55	3431.6	15011.7	12461.1	16825.3	12503.7	15302.6	12958.8	17311.4	15107.7	16791.8	12426.9
M398T342_1	3.61574	6.70426e-06	up	2958.2	2680.36	3421.09	2140.96	3874.63	1948.08	753.516	1314.76	2308.28	2738.89	9770.7	9863.58	9231.2	9206.43	7678.02	7996	7767.66	8792.18	8398.47	8575.37
M398T342_2	3.21675	6.05344e-09	up	2779.49	1577.3	1817.78	1393.47	1829.99	1741.5	1853.54	3264.59	2304.17	2054.38	7802.94	5628.07	5544.95	6268.51	6130.27	6114	6356.37	7286.35	7723.54	7462.1
M398T377	0.148918	3.59516e-05	down	32974.8	29080.5	45444.6	186986	120029	37106.8	98657.8	188214	103201	45486.3	10744.3	1975.27	10334.1	31395.3	8855.36	3961.5	25412.6	25495.9	9371.78	4570.85
M398T502	5.2627	2.17801e-08	up	3313.95	2842.04	2743.19	2576.84	3436.95	3004.82	3251.86	3092.95	3365.34	3039.21	21874.4	10052.5	18950.4	10644.5	20750.8	11809.6	20632	12984.9	22185.4	11507.5
M399T195	0.125473	0.00056141	down	36282.1	29668.9	62962.4	31675.1	49919	311977	332544	26388.3	47579.2	23620	13123.9	11707.3	16213.8	10580.7	13908	9144.88	11981.6	9402.37	13501.8	9963.24
M399T255	16.628	1.58579e-07	up	18741.5	1120.17	11905.3	12181.2	12348.2	10558.5	11799.7	15619	19365.6	18216.7	388416	140938	225077	102373	230062	120376	235958	184622	365117	199553
M399T285	0.207874	4.21565e-05	down	84059.4	77543.7	104967	79729.3	101692	73914.7	74206.8	59537.7	100236	62405.1	31754.7	5423.54	31146.6	5935.16	34007	5839.89	12695.7	6565.44	30179.7	6553.94
M400T224	0.161427	8.67702e-06	down	11833.6	9641.82	18581.5	10179.9	19736.9	5282.71	7151.24	7855.11	15273.2	2459.53	1720.33	1507.3	2424.52	1637.83	1960.34	1497.93	1759.97	1475.29	1870.65	1579.17
M400T255	3.08953	5.84145e-09	up	9514.63	10118.2	8514.14	12443.7	11509.3	10754.7	13360	13980.4	9735.55	11131.3	37510.8	26719	42186.5	17885.5	42050.3	36036.4	35443.9	37025.5	35510.5	32760.4
M400T368	3.63248	3.3901e-08	up	1192.33	3295.42	1570.18	1689.42	1014.74	1222.18	1262.61	1193.41	1709.93	1289.3	6187.31	4122.61	5665.91	5806.48	5672.16	6760.6	5122.44	4252.52	6206.81	6286.94
M400T441	3.53302	3.23683e-10	up	1745.33	1733.05	2219.47	3681.67	1646.75	2190.03	1930.93	1725.46	2564.42	1927.8	6260.81	7993.17	6425.13	11402.6	6360.42	7971.85	8862.52	7029.73	5924.19	7252.31
M401T306	14.3271	1.65568e-08	up	622.709	402.173	802.398	1903.81	1168.21	430.657	975.695	593.055	430.265	400.902	9205.44	9703.91	10834.7	9924.24	10695.7	11539.6	12803.6	13510	11884.6	10644.9
M401T316	0.230205	2.27906e-07	down	18565.9	28402.2	28554.4	18536.7	36716.4	26759.6	48106.3	19465.9	11114.9	17634.2	5397.46	9632.05	5134.47	3736.96	4707.71	7738.36	5222.64	4493.47	9445.75	2930.22
M401T451	5.14541	3.61158e-05	up	1411.21	1308.42	2528.3	1858.67	1378.74	139.435	1765.85	1161.12	1860.56	1457.98	8657.29	5422.73	10896.3	5338.39	8739.97	7410.43	9479.51	6328.44	9021.13	5219.48
M402T396	7.14131	2.83584e-12	up	4722.74	4461.11	4076.76	8597.75	4222.41	4814.47	4333.98	4741.92	3522.45	5049.23	33588.5	42560.2	22461.6	40112.7	21814.7	44322	28129.3	45404.1	27622.4	40644
M402T539	13.2688	2.68311e-06	up	635.656	1879.89	957.846	324.394	261.268	592.483	1031.43	2581.27	743.656	428.195	8310.02	34864.3	3512.93	2772.5	5182.27	5983.43	27944.4	21381.5	4694.14	10560.1
M404T328	2.52246	0.0011836	up	368.955	505.452	590.847	201.867	211.904	125.634	483.783	656.382	375.857	58.2997	965.785	786.529	891.564	726.852	991.199	901.369	902.374	924.803	932.257	1005.1
M404T427	7.50342	3.85232e-05	up	140.969	574.641	1247.07	1227.36	218.972	2177.25	1453.3	4931.54	1337.32	2280.42	5359.29	18086.6	6633.01	7497.93	19204	8936.31	9199.95	11484.7	16491.7	14076
M405T378	4.71687	3.19482e-07	up	553.259	937.718	714.787	936.867	774.307	964.958	821.92	920.556	647.38	839.338	4792.02	3075.08	6151.92	3281.66	4981.86	2210.07	5250.28	2023.85	4586.64	1905.62
M405T44	2.052	0.00631094	up	2290.97	13413.9	1895.76	8902.24	4030.03	10140.9	2033.46	3625.52	11860.3	2174.52	8119.77	21143	6705.43	16904.6	9916.08	17987.5	8853.28	12658.2	6581.11	15005.3
M405T444	4.69653	8.06483e-07	up	979.771	1202.83	1002.63	2017.14	1220.19	1928	2065.03	928.193	1005.11	430.653	5995.77	6676.49	7526.28	5992.58	6400.35	5695.67	5939.6	5493.97	5433.16	4865.67
M405T476	2.79253	1.03042e-06	up	1013.15	1773.13	850.696	1150.6	1254	1279.54	1456.54	1604.34	2136.81	2682.99	4046.9	4391.72	5394.2	3670.48	3578.15	3627.63	4180.3	4770.51	5012.78	3778.83
M406T136	0.278432	0.000427119	down	4777.35	33933.5	9497.93	25557.3	8850.51	26776.5	22167	26218.1	8761.06	28879.2	4315.36	7631.44	4690.47	6114.38	3575.85	6193.53	4248.88	6847.02	4744.93	6048.78
M407T44	2.47794	0.00126833	up	4988.66	1258.33	2625.23	6361.2	2607.95	8415.42	6637.28	6932.77	1278.78	2060.05	6784.46	17197.2	7002.62	12240.2	9132.26	16620.3	5417.89	14416	7607.42	10543.6
M408T170	2.7465	2.5811e-07	up	2557.21	7453.42	6648.93	4527.31	5598.99	5092.62	5593.15	5618.72	7491.52	4442.09	11829.9	21741.2	11164.7	18234.2	12966	15941.7	11916	17228.8	12324.8	17776.4
M408T194	0.24447	7.63839e-07	down	6369.83	7724.27	5659	9394.63	4830.54	11508.4	12056.9	8871.92	4531.47	11794.3	1467.53	3920.49	733.616	1695.84	2135.82	2104.44	1598.58	2639.19	1164.84	2767.44
M408T247	16.8966	1.14225e-15	up	3143.1	5400.35	4598.56	5212.28	4666	4372.75	3762.44	3666.33	4172.86	3308.3	80533.5	63915.6	101090	66246.5	101107	48412.6	73774.9	52982.2	67431.4	59284.4
M409T136	0.297344	1.80384e-09	down	514671	382741	460716	396599	475968	375952	382372	401510	489006	451177	99728.6	174637	105931	157513	97533.4	154891	99687.9	154770	99842.2	143177
M409T247_1	25.7801	6.63878e-12	up	596.288	1019.62	907.182	1309.86	1284.34	826.527	967.614	718.602	901.322	307.14	30153.7	18993.2	29018.5	20837.3	27780.5	16137.5	24012.8	17324.1	22040.6	21559.5
M409T247_2	2.16135	1.79071e-05	up	5143.92	6059.92	6789.45	6595.34	6298.12	5294.23	6422.25	5476.02	5609.69	4836.9	11271.9	10293.8	17788.9	13929.2	17279.3	8766.91	18011.6	8380.78	12443.8	8329.06
M409T321	0.191643	1.59825e-12	down	45195.8	24227.9	31831.4	33615.7	30997.4	48724.5	37539.3	30031.7	36545.2	34265.2	7142.29	7799.55	7753.56	6806.28	5664.66	7068.16	6345.24	7205.82	6045.44	5814.04
M409T333	0.281943	1.24814e-06	down	4267.8	2165.2	6083.29	4901.3	5164.21	3424.66	1993.92	6526.21	6181.49	3410.81	931.634	1230.73	1633.69	2014.52	1186.82	1325.72	898.415	1270.28	971.593	975.608
M410T136	0.290482	1.3055e-10	down	119918	59894.7	85295.8	104029	122991	78128.3	76585.1	76742.7	96095.5	86090.3	27377.9	27527.9	22212	34217.6	24403.5	27066.1	17901.1	29623.9	22078.5	30701.7
M410T223	0.301018	1.95714e-11	down	6053.11	3411.64	4699.52	5570.21	5516.32	4755.66	5559.89	6324.05	6314.24	5442.03	1610.87	1364.86	1210.57	1462.12	1306.62	1704.47	1535.47	1975.96	2078.88	1898.79
M410T343	0.291058	4.66535e-13	down	38171.7	45829	39449.5	43062	40925.8	44965.5	50208.1	48194.2	41730.2	48964.2	13751.5	10295.8	16321.5	9934.22	12138.2	14579.4	12889.7	12563.4	12615.5	13413.2
M410T392	0.40919	3.7311e-09	down	4658.35	7492.61	6310.91	6183.78	6947.7	6016.19	4741.21	6731.31	6049.58	9094.43	1852.86	2674.3	2800.09	2742.3	2993.23	3052.52	3079.13	2404.76	2624.42	2057.07
M411T155	0.294235	4.18474e-07	down	344775	845453	644954	880738	318798	401248	657375	347240	529156	612763	111510	195689	123960	314366	117086	159021	127218	172327	162984	158404
M411T197	0.107945	5.65406e-10	down	16769.5	22230.4	22234.4	24582.2	17714.1	24348.6	20641.1	19158.6	18752	17051.9	1502.98	859.146	2280.28	2193.66	2970.14	2109.1	2747.5	2194.96	2501.35	2605.76
M411T247	9.49176	4.29539e-07	up	5306.47	4527.79	5185.73	699.473	6307.71	4871.54	3999.03	6963.8	8545.14	5055.21	59944.7	37302.8	46069.7	34273.8	48363.7	36704.4	52201	60892.7	74982	37729
M411T343	0.135203	7.55456e-12	down	12449.7	18829	13622.2	17429.8	13311.8	18563.4	21387	20300.5	14308.8	17955.5	2225.23	2062.65	2167.28	2166.1	2355.8	2201.39	2471.32	2337.59	2477.11	2270.93
M411T383	5.08878	2.09097e-10	up	1782.36	1428.81	2444.24	1438.03	1623.96	2041.75	2725.7	1232.22	982.574	1745.53	7082.78	10706.3	7510.89	8903.09	9842.75	12985.9	7044.12	7502.11	6042.41	11154.3
M411T397	8.93748	9.74419e-07	up	19761.4	6086.91	18570.7	5040.89	17320.3	3548.81	4332.67	6784	17221.5	6707.48	116157	79532.2	93597.9	82851.5	93562.2	89368.4	96263.1	93790.7	103722	92939.2
M411T407	0.318463	5.9844e-06	down	16416.4	7562.77	14429.8	9680.94	15708.5	9575.99	8632.49	10301.6	15910	31514	5627.41	3069.02	4553.2	3881.69	5112.4	4282.8	4999.66	3378.57	6051.38	3543.51
M411T419	2.7776	5.41691e-12	up	11607	9278.45	8894.83	8833.38	9787.96	7677.8	7736.89	7901.28	10623.7	11120.6	32024.1	25215.9	21998.5	23254	23876.1	24796.9	30696.2	25937	29850.3	21950.9
M411T44	5.5587	1.44739e-11	up	6387.26	8471.13	6728.44	6369.03	5018.2	5555.05	4708.76	7690.79	4399.32	6541.6	46357.3	22751.8	40918.9	27979	47936.2	30849.9	25609.5	33013.2	42470.7	26027.5
M412T157	0.365568	0.000428909	down	87231.2	67567.5	286088	127378	173799	67919.9	145109	90496.5	47230.3	67946.7	28020	43131.1	29654.6	30551.5	24488.4	68982.5	59111.9	26774	33370.3	80254.7
M412T247	3.64663	4.80593e-09	up	4605.52	2992.21	4051.58	4074.08	4637.98	2910.77	3771.61	3198.61	4207.18	3830.47	24006.1	8912.37	15638.3	13458.6	10914.2	12467.4	13981.7	10273.2	17435.8	12505.3
M412T249	3.09577	2.73008e-08	up	1230.35	1294.42	1200.49	1384.9	1292.99	1140.76	1362.63	1687.31	1745.97	1557.85	7622.19	3153.55	4497.85	3391.3	4277.73	3348.27	3812.01	3208.32	5280.58	4432.17
M412T398	3.69047	4.78283e-07	up	4199.45	3688.4	4264.58	1205.94	4982.32	3860.9	3483.54	3402.47	2857.3	2374.63	14262.8	12620	13969.2	13712	16583.9	11846.6	11244	10054.9	9769.62	12592.3
M413T193	2.79299	1.49185e-05	up	17165.6	11052.7	24760.2	13082.8	14063.1	13428.3	13541.8	14232.2	22139.7	14535.8	31943.1	65882.8	28438	69563.1	31198.1	44158.1	34095.9	73809.9	21412.6	40797.6
M413T398	3.26066	4.56025e-11	up	3056.05	2593.04	2122.67	2597.91	2264.95	2532.68	2500.82	2826.15	2628.16	3504.7	9440.5	7397.31	7205.34	7683.83	8369.42	7591.19	14207.1	7795.58	8653.83	8478.09
M413T418	3.76116	7.74927e-07	up	1616.76	2444.32	1931.21	2122.03	1736.28	1402.36	938.613	1996.03	1749.57	2124.34	2449.67	6234.58	5854.59	9098.47	6718.34	9068.37	4077.45	7739.41	10373.8	6317.55
M415T199	5.54805	8.62499e-08	up	2119.29	4082.24	3808.7	4592.93	4425.67	1329.85	4948.61	3719.41	5537.66	5682.5	24731.4	19506.1	27940.2	17976.2	24606.2	17447.9	25878.4	19716.2	27760.9	17727.9
M415T247	3.8036	8.2958e-07	up	466.285	817.802	1026.07	825.82	288.116	742.023	544.484	1101.57	1180.97	531.148	4554.56	1906.4	3534.42	1769.7	3345.71	2420.49	3570.95	1850.82	3863.72	1802.59
M415T286_2	0.187153	3.01189e-07	down	9202.08	10393.8	12302.5	21881.1	24549.2	13315.6	13708.2	12344.3	13831.3	9711.33	2378.52	1857.1	3589.39	2259.62	5065.27	2395.31	2336	2613.97	3280.29	657.917
M416T386	5.86138	3.46498e-10	up	2061.53	3490.4	4297.1	5924.65	4170.13	5732.87	4309.45	4956.27	4292.92	3595.51	13015.7	33549.7	19105	33057.7	20246.9	34848	20130.2	31589.9	18369.7	27134.9
M417T211	0.123674	3.038e-16	down	11031.9	13827.1	12224.9	15058.5	8374.82	11572.4	12892.2	11205.8	12997.8	10283.1	1519.75	1291.33	1548.09	1299.1	1410.22	1618.33	1729.35	1736.71	1336.66	1285.68
M417T376	3.07402	0.00216039	up	1318.51	3456.62	3511.13	488.555	1362.46	3216.64	1267.7	1345.98	4488.42	1007.16	9284.01	1793.89	8117.24	1368	6041.4	5249.02	8226.48	5724.75	14127.1	6046.3
M417T410	9.83032	1.30189e-10	up	4237.32	1104.57	3967.07	2980.25	2583.12	3852.47	2703.27	4207.31	3540.03	2269.07	20599.5	31168.6	44110.3	31630.3	46364.3	31260.3	27524.1	29956.5	24416.8	22078.5
M418T505	8.86144	7.54686e-14	up	757.132	1045.18	1032.94	786.916	1130.63	823.372	740.44	574.034	520.847	874.179	6536.54	8314.51	9970.65	7658.12	7933.51	6645.39	8389.88	5811.99	7090.68	5071.67
M419T170	0.119247	1.74709e-05	down	33484.7	241066	105610	9647.46	51111.6	86049.4	81050.1	89285	48455	61537.9	5847.92	17745.8	18403.7	8976.39	7557.8	8901.79	8065.34	5176.5	9172.06	6420.41
M419T325	2.9224	0.000203179	up	487.644	1479.81	2404.6	3361.99	3386.53	3512.46	1100.45	974.33	1921.39	1139.81	5027.73	5424.72	6978.52	9272.79	8101.93	4802.24	2528.33	3272.96	6014.15	6349.68
M420T153	0.28158	7.19773e-09	down	101198	91321.7	80603.1	80247.2	87814	88399.7	76224.5	94815.8	90640.8	104968	27414	24843.4	16579.6	26342.5	18919.4	40329	19994.9	31811.7	21557.2	24569.7
M421T212	0.148048	5.4572e-06	down	4065.11	2266.09	2487.11	3120.45	2895.94	18236.7	3739.06	3751.91	2854.32	4072.02	741.462	727.982	610.415	609.347	688.367	790.506	801.393	684.895	584.605	791.629
M421T231	0.118912	2.05294e-13	down	8429.14	8311.75	8597.12	7892.52	5692.07	5672.79	7786.92	9618.93	7559.93	10858.2	841.376	1366.58	1034.58	1056.33	521.632	1049.18	762.535	1016.65	843.569	1070.37
M421T265	2.80238	2.02969e-06	up	15762.8	15658.6	8595.84	10355.9	11286	9089.57	11557	29994.5	9785.14	8465.92	40332.3	43124.4	43358.3	47491.2	33956.6	30777.6	36485.4	37315.4	25952.4	27060.8
M421T348	5.10622	9.49119e-08	up	929.695	4862.53	3052.51	2063.82	2670.19	1849.19	3089.64	2318.53	3073.13	2001.21	9019.33	12642	13044.7	15892.3	14178.7	12987.6	16899.4	12700.9	13959	10980.4
M421T352	3.73433	6.08253e-12	up	2634.08	4267.36	4262.05	4201.21	2969.75	4243.57	3557	3852.69	3586.1	4042	13947.8	14387.2	13452	15875.8	15501.4	13167.6	12417.2	14933.4	14244.1	12543.2
M422T160	0.0527488	1.79953e-07	down	39731.4	41539.7	67738.1	51699.6	78741.4	40928.9	59955.6	87832.3	61589.9	43598.6	2525.43	7711	2474.83	8400.05	1566.87	2675.85	1207.58	546.951	1033.09	2102.2
M422T231	0.195104	2.42415e-09	down	1196.72	2848.82	1956.5	3355.6	2298.05	3064.82	3079.48	2328.85	1761.26	3535.78	478.604	701.449	439.601	420.446	391.364	514.879	407.337	546.392	425.111	635.501
M423T193	0.34624	6.56884e-08	down	15881.7	14509.8	18139.8	9896.19	15721.7	12560.3	8111.09	18519	11536.5	13116.4	4331.59	5930.16	4826.97	4541.84	4770.24	4962.61	4046.56	4133.39	4867.2	5367.97
M423T426	0.280268	9.62063e-13	down	24956.9	14146.4	16602.2	21283.5	21648.8	23363.9	21864.2	21477	22644.3	21235.7	6627.36	4624.3	5794.15	6125.87	5928.48	4910.64	5426.16	6170.92	5806.08	7224.56
M424T136	0.298007	1.55774e-05	down	3978.9	4807.26	2640.33	8300.5	3306.72	7776.3	9341.82	8145.85	3489.74	9817.68	2448.79	869.96	1689.06	1518.3	1633.96	2101.51	1539.38	2070.86	2411.83	2075.13
M425T136	0.329221	0.0199883	down	2301.77	18608	19574	10168	28659.8	43871.8	24249.9	51133.3	27892.5	57411.6	9508.79	11032.5	8088.94	8112.95	7678.76	9547.14	8728.74	10385.4	9487.86	10885.1
M425T321	0.189257	1.53071e-07	down	4596.89	20951.8	12748.2	14381.5	14863.7	20524.2	15942.4	18535	11098.2	18133.9	2663.67	2004.54	3094.01	2768.18	2935.01	2665.89	3172.4	3430.28	3851.54	2139.15
M426T398	8.19263	1.44871e-12	up	1641.57	1884.24	1666.95	1819.82	1969.44	1783.92	1637.49	1793.42	1732.84	2037.26	12946.9	16846.1	13382.2	16700	8988.97	17319.1	14104.7	16322.7	14581.4	16004.5
M426T464	5.33492	3.32471e-11	up	685.511	776.036	990.788	1213.88	1196.38	1489.94	1387.33	1064.92	989.376	805.655	3848.67	6050.83	6371.98	5938.1	6192.09	7737.9	4509.72	7073.28	5532.62	3294.12
M427T161	0.0925082	0.0067566	down	13186.1	371776	10180.2	6298.38	219291	287234	272819	252819	232195	258105	12219.8	15175.7	16301.3	22320.8	20544.3	27909.2	15600.9	23492	3974.84	20437.8
M427T246	19.3581	3.30582e-18	up	4774.27	5678.64	5780.91	5864.74	5833.11	4299.04	3805.68	3618.25	4653.46	3919.84	101826	85491.2	115040	95099.8	116626	85424.7	98932.6	70364.1	90156.6	74642
M427T407	0.399719	2.35767e-06	down	3980.05	7950.48	5592.82	6657.13	4109.97	4389.01	4794.33	8842.96	5799.04	3938.55	1612.14	2217.87	2616.44	1895.01	1818.71	1325.22	3356.46	1991.48	3638.9	1933.73
M427T414	3.24208	0.000686046	up	2068.57	6100.95	5332.1	2890.94	2738.74	3174.39	2183.2	2637.5	2374.22	2230.89	8670.32	36256.1	14064.9	3835.66	10133.9	5213.6	5746.54	6132.3	7413.3	5409.42
M427T451	4.29502	1.07603e-09	up	898.796	893.565	1111.38	1231.58	885.214	772.186	1160.26	981.885	840.549	1206.44	3356.15	2938.45	5427.17	3486.8	5213.02	5562.78	5452.45	3576.61	5156.85	2702.04
M428T247_1	5.09118	1.11381e-09	up	837.499	1293.84	1345.08	574.764	971.232	905.661	744.726	789.636	565.115	768.167	4457.64	3353.81	7014.96	3405.36	6635.01	3622.82	5678.83	3047.94	4846.86	2717.36
M428T247_2	4.82267	1.50428e-12	up	3160.26	4950.76	4004.73	3425.81	4440.18	3325.08	3269.07	3161.7	2684.72	2719.36	17494.7	14171.7	25022.2	15123.8	20519.6	14545.4	17827.7	12853.6	18689.1	13228.9
M430T29	6.13608	7.46013e-14	up	9188.07	8170.85	7165.31	6881.81	9351.78	6424.82	5666.72	6677.1	9285.64	7419.19	35759	62889.2	39362.1	56263.2	37000.4	52826	38666.3	54077.9	39051.6	51865.6
M431T227	0.0167425	9.29297e-11	down	10121.7	33344	42035.7	26214.4	54832	36701.2	46064.5	34673.7	71282.2	31465.9	453.491	871.69	597.291	755.613	554.534	686.411	638.056	678.168	546.376	693.268
M431T246_2	0.21914	5.72293e-05	down	30001.7	44418.1	21694.7	45295.6	24606.5	17146.5	41612.3	44195.5	30844.9	4541.11	14592.3	5901.22	8174.68	1895.05	5887.95	5053.31	5469.19	6683.88	5536.02	7503.1
M431T331	3.60172	2.0211e-13	up	3045.28	2907.78	2342.33	2991.83	1940.2	2823.91	2438.03	2203.6	2196.81	2389.32	11153	8226.69	10985.2	7228.1	9740.43	7838.36	8983.02	8441.31	10016	8435.88
M431T357	0.210111	2.75895e-07	down	2356.87	882.519	2766.32	1448.2	3970.87	2089.36	2910.6	2299.91	2908.11	1412.44	529.667	430.63	445.985	390.237	585.156	715.293	440.325	544.573	397.349	362.839
M431T42	3.20066	0.00229696	up	5031.02	5413.5	7119.5	2461.41	4725.73	736.761	2917.22	6897.55	4997.01	2967.11	16675.2	25795.8	26689.2	12416.6	6460.06	16824.8	3146.14	12408.1	4066.55	13999.8
M431T452	3.48891	2.81203e-15	up	1854.05	2450.33	1802.89	1955.37	1940.75	1716	1760.44	1728.23	2073.83	1672.01	6898.55	7540.64	7274.78	7198.01	6198.42	6920.26	5392.59	6242.76	5583.17	6879.28
M432T455	5.99813	2.61875e-08	up	722.668	742.626	1685.69	933.297	1165.23	1466.85	1065.83	400.759	462.508	634.585	7018.79	5132.8	7843	7135.53	3724.41	4628.65	4369.6	7227.62	4362.47	4219.95
M432T510	3.41896	1.35315e-08	up	3113.5	2379.04	4187.14	1767.43	4844.44	3685.2	3633.17	2945.11	4280.65	3290.81	11059.9	12228.2	9945.15	10967.4	12415.8	10217.5	16395.2	12380.8	12249.8	8817.4
M433T209	0.214792	3.27911e-09	down	4816.13	6355.16	5340.01	6716.13	4196.01	7557.36	8191.23	8253.19	4168.43	8655.15	1560.23	1118.02	1265.96	1297.18	1301.95	1330.75	1487.34	1430.77	1401.62	1606.29
M433T246	11.2191	2.45177e-13	up	517.87	799.192	735.614	433.734	760.08	679.88	876.097	437.583	763.203	1076.32	9606.11	6504.95	9113.5	6700.18	11116.9	5377.11	7142.42	6907.96	9908.76	7048.49
M433T247	0.334934	2.75767e-07	down	24225.6	20614.3	14666.2	25822.7	30866	16662.2	22889	32449.2	42667.4	23014.3	9340.82	4232.49	7944.18	8143.16	10154.8	6218.28	9500.46	10276.4	11655.5	7565.96
M433T331	3.42814	6.36147e-11	up	920.49	904.715	1249.5	1411.18	1016.35	1096.57	1442.58	793.7	1275.51	1050.96	4499.04	3056.71	4101.8	3578.49	4338.74	3738.08	2850.21	3097.27	5529.83	3473.27
M433T471	3.63735	2.96609e-06	up	1285.63	926.048	798.239	947.558	1159.5	745.198	1248.64	1423.09	1770.45	2827.75	2601.44	3718.24	3707.52	2956.01	2617.65	3668.97	6226.93	5871.85	10108.4	6289.06
M434T460	3.18633	1.19295e-08	up	1402.1	1280.54	1277.23	1591.53	1295.47	1643.02	1477.45	1607.14	1270.41	1489.51	5964.11	4555.68	4378.64	4400.8	3714.83	3599.31	3106.66	3649.22	6127.68	6177.23
M435T203	0.0424415	0.00012589	down	8425.31	156863	115602	198462	229190	254004	7161.7	268601	223602	147722	6669.61	5009.86	7186.58	8178.73	6932.19	6676.72	11045.6	7195.87	4644.23	4775.94
M435T241	0.117967	1.07852e-06	down	258027	639348	223766	620541	181158	579505	701536	656538	216189	726215	61591.2	61689.1	52403.4	61692.8	49225	50765.1	51346.9	54199	58805.9	64858.2
M435T247	0.353133	0.0104714	down	27136	23179.4	15719.1	17844.3	23075.2	28813.3	4058.21	23707.4	2977.16	33680	9574.98	5109.44	6059.79	4895.6	9268.66	11717.4	7211.12	5218.78	5550.78	6087.13
M435T258	0.244367	6.1594e-11	down	22370.3	44174.6	35678.9	27072.2	33997.5	31963.8	34465	25444.3	29593.7	28083.2	12880.9	8439.81	5290.12	7450.6	7934.04	7233.31	6887.38	7198.93	5416.81	7716.59
M435T332_2	5.98978	7.35951e-13	up	3182.07	2482.17	1929.8	3750.44	2741.61	3259.16	3769.33	2987.85	3216.27	3213.28	16138	17262.1	16808.1	15869.3	17305.3	21331.8	19893.7	20980.9	18023.1	19267.6
M436T180	0.334418	9.10581e-08	down	11760.8	22667.3	32351.3	27975.3	19945.6	18396	17820.7	19061.9	22018.3	29012.7	6857.46	8645.11	8819.88	5158.48	8149.07	7290.36	7004.45	7804.82	6675.67	7504.26
M436T199	0.317715	0.000120647	down	25575.2	15387.6	13276.7	21998.8	16284.8	24549.3	19103.8	25757.3	19768.7	26979	5033.04	7986.1	4779.78	4805.1	1114.6	10069.6	9686.13	9998.62	4906.09	7922.04
M436T239	0.16754	2.04862e-06	down	41751.8	76012.3	16513	36456	28963	108301	86088.2	85222.4	42568.5	92926.9	12803.2	8318.45	5591.12	6361.38	13505.9	11512.8	5650.47	14706.3	13495.2	11059
M437T147	0.370365	6.87896e-11	down	81703.4	95368.7	72160.4	99489.5	62663	87289.2	80108.8	82876.5	60463.8	95900.5	35106.8	36915.9	34541.1	30916.7	25690.9	27954.8	25114.3	29358.8	27037.7	30330.5
M437T151	0.257457	3.64521e-05	down	57726.7	129531	45716.9	115669	55660.9	214898	140356	238861	99266.5	203352	29700.4	70572.8	48340.9	15757	25944	28481	26677.3	33621.4	36327.4	19538.6
M437T325	2.80436	0.00289649	up	369.265	1052.56	273.508	1078.46	578.247	56.5454	1210.01	611.585	266.786	53.4344	1356.37	1621.95	2166.74	1428.86	1478.84	1600.04	1421.64	1554.39	1595.96	1340.53
M438T223	0.0594794	4.48997e-10	down	23615.7	14220	7299.05	10543	17355.5	29721.8	26158.9	14066.3	22548.1	20801.3	954.805	988.3	946.722	1214.17	1415.32	1295.52	1145.29	859.919	931.716	1331.03
M439T136	0.174854	1.31337e-10	down	12132.9	11580.9	5914.14	9708.6	9409.45	10587.3	9470.77	9606.36	12467.8	12183.4	2006.12	1639.8	1320.75	1955.52	1674.91	858.099	1516.77	2363.34	2229.6	2455.79
M439T214	0.158228	1.85624e-06	down	5060.83	8188.24	7645.04	8884.47	8769.04	8395.41	4092.3	9190.59	2281.22	2146.75	950.955	823.729	931.914	760.045	1205.22	1151.22	943.905	1351.35	1163.57	948.16
M439T358	0.35915	1.69972e-05	down	13503.9	6710.3	17178.3	8883.36	5953.97	7121.22	5732.94	4967.7	12954.9	9151.36	5236.02	3978.64	3636.64	2239.4	3615.63	3270.06	3950.6	2499.23	3012.56	1659.73
M439T441	0.197786	3.63523e-16	down	235500	300319	193236	243784	241083	287382	273826	241106	257852	296674	47704.5	50408.4	52762.2	47669.6	64140.9	47945.9	42749.2	42991.6	59308.2	52780.7
M440T136	0.290684	1.25939e-11	down	4588	4361.4	3366.8	2922.61	2915.57	2910.01	2896.02	3066.07	3883.24	3925.96	1303.2	1278.55	991.413	888.377	782.951	886.255	806.062	934.323	1029.56	1225.48
M441T200	4.86723	6.81225e-10	up	23110.7	20954.3	12489.7	24681.1	21279.4	23757.5	26151	26103.1	20861	30700	113959	104036	96049.3	114315	106140	118014	109748	121563	114476	121591
M441T219	0.215934	4.75966e-06	down	7699.71	6786.28	8183.04	5173.96	6783.54	13298.1	1689.62	8319.54	9112.97	6728.24	1308.68	2231.61	1698.78	1088.96	1477.11	1674.32	1166.71	1686.85	1817.43	1780.09
M441T326	0.446246	1.78296e-09	down	3215.29	4424.82	4557.1	4707.49	3935.25	4450.24	4966.73	5255.61	3932.19	4789.45	1360.3	2249.47	1802.61	2262.38	2080.66	2290.81	1893.11	1613.75	1889.25	2296.96
M441T358	0.341993	4.95793e-06	down	4985.37	8826.38	6926.86	7301.25	9753.03	9829.45	12286.8	7537.72	6896.37	5815.74	899.139	2605.89	1787.02	3960.69	3275.67	3350.58	3571.88	2590.48	2910.75	2461.68
M442T200	2.31317	0.00103315	up	12134.8	10413.9	7379.01	1571.82	8171.78	3361.49	7649.2	10044.3	9954.99	12428	24099.9	20467.4	19739.2	19320.6	15966.2	17262	16878.5	19054.8	19175.6	20281.7
M442T218	0.180811	1.33657e-10	down	7908.86	3860.61	3932.12	4614.1	4510.13	6138.24	4866.32	5642.56	7020.96	4453.22	1021.55	889.1	955.982	960.337	780.31	1147.51	963.198	920.896	979.468	955.099
M443T199	0.277639	1.72066e-13	down	58021.2	44224.1	37942.2	49120.8	45943.8	50010.5	51656.4	48061.7	55622.7	66119.9	13558.3	11915.7	11512.1	13886	13006.4	13169.6	13707.8	16414.6	15811.2	17704.4
M443T223	0.285007	9.66444e-09	down	11325.8	14186.7	22375.6	26191.6	14593.4	12747.3	14454.2	21835.6	17407.8	10980.9	3328.96	6231.32	4936.53	6165.18	4753.79	5543.13	4177.18	4737.65	3242.06	4223.51
M445T33	5.13743	0.000248724	up	9890	6276.68	12094.1	4219.47	6513	3089.07	3850.83	3396.83	7751.49	4365.16	12079.8	56146.3	12243.9	48771	14543.1	51664.2	7661.53	48050.4	10084.4	54433.3
M446T33	3.48819	0.00034577	up	2887.47	1787.53	4860.23	1966.41	2710.03	1640.12	1339.57	1911.14	4544.95	2386.08	4718.06	17333.7	5004.36	13303.3	3813.26	11801.2	5316.04	14138.9	2547.54	12833.5
M446T424	4.22619	1.03341e-06	up	684.857	2650.89	3100.85	2448.4	2037.57	2564.55	2281.75	3242.06	2362.37	2629.99	15489.9	15481.3	11621.1	6969.12	5233.07	6191.82	5454.29	10155.3	8694.71	16151.9
M447T34	3.24595	1.4225e-05	up	10090.5	5975.51	1953.59	6567.94	5595.23	4279.23	10077.3	4805.73	6904	6947.66	29626	32740.2	21073.2	20817.1	8810.89	27219.7	16339.7	23206.7	12054.5	13244.9
M448T392	2.73073	5.94361e-05	up	1969.77	1874.07	1606.81	1126.54	1995.73	2066.11	2098.48	3034.03	2024.69	1820.53	7557.52	3127.57	6806.45	2020.5	8256.28	3694.79	6175.56	4381.3	7528.77	4019.23
M449T207	0.251237	1.80627e-07	down	5424.88	8923.92	4364.19	8488.22	4469.53	8270.04	7622.93	7233.67	3141.24	7051.59	1331.82	1980.43	1721.05	1717.68	1772.71	1559.28	1577.25	1736.11	1365.08	1566.54
M449T215	0.232592	8.09855e-08	down	1874.36	5392.31	4983.67	5425.77	5579.81	4627.69	4982.81	5246.24	6294.69	5201.43	953.779	1270.58	1103.48	1333.47	1083.43	1159.95	1054.79	1327.21	1120.88	1131.02
M449T226	0.276174	7.70018e-07	down	3662.21	6854.56	2113.23	7268.01	5250.89	7259.37	7842.31	7273.16	4821.68	6185.25	903.25	1832.09	1613.02	1896.05	1628.44	1795.34	1539.1	2052.95	1530.54	1373.89
M449T251	2.13436	0.00495833	up	5880.16	11168.3	9014.25	10026	11609.1	2815.31	3038.71	950.559	4164.09	8503	24664.2	11181.7	15391.2	13098.5	15623.6	13243.9	14431	8940.07	9325.19	17465
M450T344	24.2639	2.19797e-09	up	423.375	470.416	1161.28	459.955	434.482	687.668	410.487	1445.77	578.798	268.538	12497.1	17853.8	15113.4	17155.7	14907.3	16644.3	14300.3	16994.4	13175.1	15210.6
M451T247	0.324273	1.75796e-05	down	22442.7	70078.2	27567	64936.8	28424.4	64822.6	67466.2	58119.7	25609.8	54039.3	15944.7	15439	27420.6	9794.7	22582.6	11278.3	13178.7	11990.2	16708.4	12450.8
M451T405	2.84948	6.08046e-07	up	2426.46	814.511	1709.26	1604.79	2188.84	1974.48	1409.34	1165.11	1111.91	2163.02	5870.67	5539.13	4007.96	5749.99	3649.84	4593.35	3274.38	3867.97	4018.54	6637.6
M453T224	0.294313	1.09564e-05	down	6879.89	4591.74	8672.83	4745.62	6602.97	6501.58	5614.19	4075.38	7138.62	6827.52	1002.5	1207.24	976.953	1173.89	1128.83	1402.06	1162.14	3516.88	1520.95	5053.04
M453T332	0.407203	1.61828e-07	down	3869.11	5258.4	5803.76	5223.9	7964.85	5160.73	5773.73	4116.23	3508.41	4323.06	1935.87	2287.74	2275.19	1967.07	2483.62	3136.6	1733.24	1911.2	1225.35	1812.35
M454T225	0.165758	1.46365e-16	down	4936.12	4522.42	6684.43	5469.86	6138.89	5175.09	4903.46	4529.91	4827	4941.31	814.461	866.441	845.439	852.818	917.027	880.85	743.083	812.909	1014.7	893.001
M455T313	0.367154	3.67296e-07	down	13134	5815	12073.6	9332.85	14600	8495.92	8218.58	7055.73	11718.7	7631.05	3817.11	3005.78	3060.43	2178.26	5074.71	4681.93	2626.99	3160.55	4286.91	4116.12
M456T211	0.183372	2.16302e-09	down	7591.79	15417.4	9005.53	16421.6	8344.57	9095.99	10003.2	16451	15781.7	8443.61	1545.47	1170.37	3203.76	1925.97	3963.68	2193.95	2199.91	1782.74	2008.61	1378.7
M456T306	2.38054	8.99375e-06	up	12920.2	9239.89	11130.7	20561.2	7745.04	7281.5	6717.63	11757.9	11594.6	6187.6	16614.4	33276.2	21280.8	32282	20026.1	29572.8	18161.9	28724.6	20236.6	30105.4
M459T195	0.146572	3.88329e-06	down	69457.2	85533.1	37722.1	108891	32840.7	71912.5	21738.6	17230.7	25530.3	65980.9	8727.24	8834.65	10622.2	6431.42	10821.8	7177.24	7701.59	5954.97	6852.2	5562.05
M459T219	0.183884	0.000237616	down	8842.74	6170.73	6149	11587.3	53885.5	6745.41	10480.7	38472.6	10157.1	6838.04	4089.89	2022.04	2595.79	2963.3	3311.78	2904.67	3389.07	2575.21	2841.53	2604.73
M459T32	2.98223	0.0043923	up	2783.53	2093.9	2693.1	6066.84	2913.92	2280.89	2533.22	2226.08	2182.04	2127.23	9532.57	799.878	8364.78	11002.1	9317	11219.4	12652.7	4724.76	6843.33	8749.89
M460T400	2.64538	5.37955e-06	up	1335.85	1157.72	1404.05	1449.27	1244.91	1200.93	1250.28	1103.6	1475.15	1182.75	4161.42	2516.97	4572.53	2428.47	4216.58	2286.98	4282.29	2448.76	4831.21	2127.6
M460T413	3.29612	9.0899e-05	up	726.88	555.015	558.627	970.916	644.197	760.707	859.94	1139.46	778.853	1136.31	1963.51	2121.74	3712.48	2717.93	3159.82	1647.93	3238.19	613.461	4435.7	3189.7
M461T197	0.0714954	4.59477e-08	down	86429.1	37733.4	204051	34198.4	150972	31184.5	56528.1	49472.8	113925	59620.1	2985.55	8251.73	5543.29	4531.88	3601.21	7748.62	7922.31	6134.8	5674.73	6526.33
M461T218	0.130858	2.09763e-15	down	63435.6	80933.7	72259.8	71794.2	69162.4	64835.1	65901.6	67500.1	81129.6	105557	11183.6	9063.25	11043.6	9429.38	12294.7	7544.71	8065.16	7182.15	11803.2	9553.69
M461T31	5.18564	6.19466e-09	up	503.582	1224.54	949.726	1358.75	459.042	819.042	1056.83	779.484	1402.79	782.76	3567.52	4056.85	6259.7	4665.5	6055.45	4095.15	5513.87	5916.04	4928.1	3357.74
M461T46	3.34998	1.13233e-06	up	12961.7	8528.61	7512.13	10472.3	4932.89	10921.3	17047.8	7164.01	4245.74	8106.06	30962.7	21629.3	28570	33043.2	41231	24525	31814.8	27524.6	38378	30159.5
M462T31	7.82823	2.84001e-07	up	1313.11	1413.05	2591.13	829.063	685.679	597.728	560.221	4154.74	870.962	1024.62	14155	7910.91	14352.9	8007.84	7376.36	10461.4	16178.7	11273.9	11773.7	8420.09
M463T221	0.21571	7.95227e-06	down	6062.49	8594	3045.47	10563.3	3261.61	4101.22	2423.92	3773.86	2501.7	7903.59	1086.54	1209	1620.28	1042.67	1111.46	971.124	1264.63	953.715	1046.22	961.133
M463T247	8.34646	4.82925e-10	up	3889.88	7529.96	10007.5	9898.95	8506.52	4878.96	5377.98	4558.68	4538.7	3523.44	56789.8	42326.8	63032.1	52728.4	67913	42126.7	63586.9	42126.2	53009.9	39771.2
M463T345	0.288363	1.61561e-10	down	9078.7	8235.2	11934.1	7400.23	8812.42	8894.78	11545.2	9832.14	7416.1	12587.2	3027.32	2335.93	3717.86	2120.04	2366.68	2870.59	2328.34	2319.46	4196.46	2324.06
M464T221	0.359553	2.65299e-10	down	2353.49	2110.6	2014.6	2505.59	2225.91	2084.74	3196.56	1858.61	2198.84	3351.38	951.562	937.271	1060.19	967.085	942.95	738.462	714.262	781.242	677.603	822.813
M464T247	2.63342	5.80294e-09	up	3689.55	4986.1	5865.43	4609.56	3678.08	3853.1	3880.18	3282.2	3728.66	3126.77	12866	7862.9	12784.6	11012.1	13800.1	8171.29	11921.5	8086.2	11936.4	8738.45
M464T295	3.33874	2.35606e-06	up	837.583	1062.85	1017.28	1117.96	1943.61	731.592	1056.65	1931.14	1597.18	502.588	3020.93	4159.73	3358.63	4101.22	3604.62	4448.3	4232.13	4506.73	4389.47	3570.14
M465T247	3.32058	1.03563e-08	up	4333.94	7329.53	7150.88	8432.27	6512.27	4678.22	4830.33	4109.17	3969.05	3767.2	23104.4	13336.3	21241.9	18988.5	22580	14601.4	22152.2	12480.6	19216.3	15304.9
M465T339	0.204947	6.25835e-09	down	1980.27	857.05	1395.2	1534.03	1696.43	2181.28	1275.88	2274.2	1253.25	2096.37	370.7	194.696	273.417	168.23	289.088	307.295	346.126	529.037	519.901	392.147
M465T350	6.92956	1.23866e-16	up	2622.29	2747.03	2361.46	1759.08	2348.53	2655.58	2089.23	2128.57	1831.64	2180.26	13615	17237.2	13785.4	18080.8	13763	16230.3	13419.9	18407.8	14013	18912.5
M466T350	3.14857	4.8344e-06	up	1865.39	2695.01	2861.9	2556.41	2729.32	1690.61	2700.71	2080.25	2177.74	2267.82	4017.66	11737	9304.62	7515.47	6259.14	10738.8	5945.89	10163.6	3835.92	4867.42
M467T264	2.35262	6.41372e-06	up	10479.7	8979.48	7070.23	9386.71	8025.47	6829.44	8696.45	9839.6	8359.62	6202.04	16704.7	20327.9	14173	15023.1	24200.8	28708.3	32926.2	13138.4	18541.7	13567.2
M468T340	3.57502	1.76004e-05	up	2409.42	2733.38	2182.77	2673.47	2921.1	2587.75	2496.81	2326.6	2592.88	2432.7	7547.04	18385.4	11345.2	6755.65	5545.92	14339.6	4275.86	7911.85	9508.1	5036.61
M469T202_1	0.209485	3.22491e-06	down	14496.7	13179.3	2359.61	14041.4	9069.75	14855	10464.2	14198.7	8892.8	15861.7	2053.48	1559.06	1833.09	1239.92	4615.92	1690.57	2090.79	1516.17	2131.55	5867
M469T230	0.113105	1.2195e-13	down	8059.34	12183.7	12901.3	9504.28	9917.94	12552.1	12060.3	8889.79	10596.9	12683.4	876.674	2026.04	1169.99	1079.6	878.086	1302.17	1356.94	1405.55	1242.64	1030.23
M469T341	0.499024	2.0146e-05	down	8862.41	9476	10207.5	9458.66	10641.8	9130.79	9435.33	9411.51	10471.9	8064.95	4112.84	5950.93	4232.57	5772.8	3882.72	6093.23	4122.88	5622.85	2275.22	5421.53
M469T433	4.37182	0.000119839	up	5586.79	2125.07	1025.74	6193.01	11069.7	5991.79	796.427	2427.06	4382.63	4410.25	10914	15443.6	19442.6	43368.8	31191.4	14766.6	5931.61	19597.5	13501.4	18239.4
M470T497	0.322875	5.77295e-10	down	4208.12	3976.03	4705.43	5206.41	5167.74	4290.75	4060.72	4597.04	3855.01	4341.41	1152.44	1731.92	1237.35	1420.62	1011.68	1722.54	1691.98	1802.57	1407.43	1159.9
M471T207	0.274157	2.94582e-11	down	11081	8292.26	5993.36	7457.1	8092.61	9654.66	8971.55	8948.65	8417.39	5936.21	3267.91	1812.86	1924.28	1830.42	2102.75	1922.48	2617.03	1931.49	2429.15	2874.07
M471T247	2.68371	1.62497e-07	up	12323.7	8563.05	9086.83	9290.04	9006.18	9230.93	9641.66	11764.7	16133.4	8385.24	30732.3	23195.5	31961.1	17269.7	25774.7	25739.3	31256.9	17085.6	43131.9	31417.6
M471T332	2.05117	1.03327e-07	up	1584.4	1875.19	1337.12	2050.52	2039.41	1797.48	1573.67	1369.8	1424.38	1119.54	3568.15	3142.18	3737.19	3188.33	3632.35	2831.85	2856.49	3252.39	3536.75	3424.84
M472T211	0.160974	3.2267e-13	down	8428.96	16719	8021.18	9293.72	8030.46	9809.76	10735	11585.1	12300.4	10633.3	1475.11	1525.88	1296.63	1295.83	1886.9	1815.06	1950.83	1766.45	1909.88	2069.31
M475T200	0.212664	1.02611e-07	down	58344.2	23303.9	27974.3	31394.4	54988.5	41538.1	19532.7	17724.6	38002.7	52404.6	9723.86	6462.99	5943.41	9984.68	10974.1	6197.81	4255.07	5651.24	8078.05	10395.5
M475T222	0.0578498	4.54642e-07	down	29433.3	129033	33221.9	146702	34166.9	117184	120778	111470	28284.3	156240	5351.05	5574.25	7135.18	4396.68	7050.04	5225.7	3692.51	4234.84	5667.46	4113.84
M475T285	0.162761	7.13888e-10	down	14915.2	13750.7	17116.3	14811.3	17324.8	15038	16884.3	14859.7	21822.3	14121.1	2303.62	1671.35	2926.01	1775.05	3487.47	1986.43	3297.92	2956.2	3957.91	1784.66
M476T222	0.120116	5.44779e-07	down	8923.3	28390.1	10048.4	35278.1	7741.92	25530.6	20055.5	20783.6	9273.86	17925.8	2093.6	2100.85	2392.89	2696.21	2548.26	1988.79	1799.38	2265.23	2275.19	1935.09
M477T213	0.130273	5.89757e-10	down	52739.7	59178.2	55433.9	58400.6	59447.8	49378.3	60158.7	53883.5	54921.2	45973.6	7674.75	6016.45	9681.69	5467.33	9267.92	5016.08	9528	5121.94	9099.06	4713.59
M477T244	0.36356	5.59985e-05	down	24322.8	52144.2	57236	28208.2	20011.6	21012.1	16841.4	17193.9	28427.2	20365.1	11448.2	11269.3	21732.6	8523.26	11452.4	7891.62	6920.58	4152.55	10678.1	9823.16
M477T264	0.295194	1.63569e-07	down	10969.2	17937.2	16743.5	27217.1	9532.93	15749.3	17402	16535.2	13778.1	17078.6	4855.42	4935.25	5232.94	4807.89	4901.17	4426.21	4736.45	4784.38	5242.83	4177.29
M479T359	0.358878	2.22768e-08	down	8895.02	4119.62	7180.54	5964.74	7104.95	4722.54	5297.38	4912.46	8279.47	5089.09	1460.24	2018.05	2166.4	1747.43	2254.56	2505.65	2675.23	1971.57	2883.99	2411.52
M481T224	0.337601	2.03976e-15	down	3717.83	3104.38	2731.69	2907.37	3522.48	3454.95	3018.06	2871.44	2985.08	2992.08	990.949	1241.65	947.65	1101.6	1116.75	1029.36	916.441	1139.58	1084.78	999.951
M481T328	5.73298	5.90667e-07	up	153.875	681.806	363.068	241.523	272.678	89.2736	137.392	311.018	300.664	123.982	1745.77	1197.93	2216.6	1273.4	1993.8	748.053	1748.68	1140.38	2295.94	976.78
M482T300	2.81374	1.1985e-10	up	4022.54	3273.67	4426.89	3372.28	3628.32	2790.1	3144.02	3223.08	4977.06	4539.53	8934.79	12777.3	9256.9	13347	9326.04	10604.3	9547.43	10821.5	9665.15	10946.4
M483T342	0.322537	4.51037e-08	down	2005	1192.19	1571.47	1403.86	1785.79	1942.24	1372.61	1192.59	1970.32	2310.85	685.237	446.538	710.266	663.433	462.187	578.272	246.262	490.257	550.717	568.324
M484T295	3.33692	9.36409e-06	up	737.466	1345.57	1159.75	1292.94	1100.76	1040.79	326.089	794.064	1143.36	357.832	2397.31	2648.4	1924.71	2712.53	2554.1	6343.2	2964.39	3991.48	2919.22	2573.44
M485T242	4.54749	0.0193186	up	28138.1	11519.9	10821.4	17701.2	44169.8	40632.7	40942.7	42547.2	46469.8	45171	140589	5317.43	63273.7	18311.1	193315	194129	212468	186512	280674	197505
M485T437	4.2619	3.05899e-09	up	1229.09	1468.63	2327.66	1450.74	2197.04	1041.8	1324.68	1065.95	1879.29	1118.38	8010.37	7779.69	7388.13	4258.69	6090.53	6783.99	7415.21	5593.18	3120.39	7928.38
M486T251	2.43954	1.04662e-08	up	6502	9362.96	8830.89	5983.48	8803	7044.16	7918.03	8218.98	4587.32	6620.66	18209.9	18732.2	23109.1	19493.4	20043.5	17775.4	19085.3	13323	15132.8	15307.5
M486T433	4.26628	1.90726e-06	up	1183.34	690.386	1193.58	938.629	667.522	1036.24	967.137	1710.45	652.641	895.639	4030.56	3561.12	3697.43	2563.77	2988.08	9251.11	5683.44	3778.47	1452.22	5381.66
M487T247	4.12246	1.44659e-10	up	12726.1	19164	16908.2	18105.9	14959.6	17341.3	14232.5	13088.1	11407.5	12182.5	80994.2	55782.1	73840.6	64163	88458.8	54137.3	67179	41525.4	46898.4	45866.8
M487T332	2.48442	7.22915e-05	up	538.871	923.821	1116.42	1197.87	587.723	876.925	703.437	846.585	833.009	226.147	2002.85	2839.78	3244.75	1674.39	1633.33	1630.91	1744.83	1559.2	1641.58	1533.1
M487T35	2.71329	0.00421011	up	7480.01	6925.44	7269.75	8280.86	5574.85	4027.46	7156.91	6756.94	6527.8	6377.13	20161.5	4474.27	24516.5	18339.7	24546.8	3745.62	26440.9	18783.2	22245	16846.8
M489T221	0.22954	4.35845e-08	down	21110.4	38422.5	39197.8	27352.8	36100.5	35375	42244.5	27619.9	19911.9	46054.9	9436.31	3544.38	4758.21	6202.95	10145.9	9831.67	4293.08	9414.31	9514.21	9385.32
M489T261	0.376198	9.29081e-05	down	36839.7	39894.3	48331.8	68152.3	32689.8	40373.5	41132.3	40405.7	42579	48103.1	25946.3	21495.9	21108.1	4596.67	10002.3	17148.8	21736.1	20997.4	9523.45	12408.3
M489T317	3.58886	1.03328e-08	up	2272.39	2733.04	2285.19	1745.96	1601.82	1448.87	1828.08	1034.22	1889.54	3024.72	10440.7	7141.6	8469.87	5124.81	8365.41	7027.73	6710.35	5007.9	5902.79	7097.27
M489T35	7.4999	2.0126e-09	up	9797.26	13002.4	12379.8	8943.1	12657	9439.93	13025.9	16533.3	11945.8	10681.9	113946	53545.2	114981	59723.5	84178.8	62929.2	134581	81442.3	133897	48812.5
M490T244	0.244513	2.49043e-07	down	9077.31	9324.73	8129.12	8084.32	11109.4	8186.54	4592.39	6191.48	3515.12	3685.44	1941.78	2044.91	3525.42	1313.5	1598.41	1214.62	1500.79	1935.54	844.062	1660.45
M490T247	4.09734	8.04531e-13	up	2701.29	3989.85	2879.06	3050.33	3469.51	3191.73	3948.78	3949.29	3036.91	2634.25	16211.6	11837.4	14878.6	12239.3	18123.1	13088.1	15312.7	10118.9	11773.7	11018.3
M490T253	4.06031	6.85352e-05	up	2636.96	1527.86	3281.21	3517.79	3682.68	2685.31	2561.48	3235.5	3204.98	3126.35	14127.8	4228.69	19434.4	13148.7	15775.6	11360.4	13468.5	2591.99	13480.9	12000.1
M490T35	4.84051	0.0171616	up	2984.86	4032.14	2936.73	2333.77	2064.04	3308.94	1778.41	2767.8	2207.96	3018.19	27348.5	1518.72	18363.2	1731.99	15977.6	1130.26	18935.4	13476.3	20236.9	14070
M491T232	0.33416	1.90999e-13	down	14682.3	20001.7	18031.9	20911.8	18495.9	21852.2	18725.7	17585.2	15891.2	18537.2	6115.96	6734.59	6151.51	5939.83	5886.39	5662.36	6544.52	6855.72	6317.35	5516.09
M491T267	0.417577	7.25012e-05	down	20509	17277.2	13647.5	16933.4	16315.9	19465.8	28028.1	24600.8	16163.5	16435.3	15668	3911.24	11519.9	6277.08	4147.82	7845.66	5874.89	6919.77	4674.46	12240.4
M491T369	0.291681	1.14693e-10	down	20882.8	17861.5	36335.9	18769.3	18592.5	21246.2	22262.2	21338.4	20653.4	22773.5	7564.14	4145.79	7029.87	4833.02	6807.16	6188.3	8219.14	5350.97	7169.99	7070.3
M493T151	2.17657	1.70683e-05	up	16894.5	33726.9	18665.2	38906.3	24523.2	39617.2	49221.8	35515.7	22316.7	25068.1	71278.3	76125.2	73793.6	63583.6	58053.8	79224.4	61620.9	74319.5	39120.9	65548.2
M493T225	0.201275	6.59737e-11	down	21352.3	22779.2	24495.8	20042.5	21441.4	19486.5	22580.6	19755.2	18616.8	13778.4	3323.02	6621.61	3632.82	4258.75	3585.31	5017.69	4147.35	4849	2756.97	2933.66
M493T247	0.38171	9.01863e-05	down	11410.7	17483.5	15430.5	14248	11152.3	10391.8	24774.9	25129.8	17024.2	9270.61	4995.71	2931.82	8772.47	4406.62	6039.26	4744.28	11325.4	8981.42	2119.02	5351.42
M496T230	2.96609	1.00533e-10	up	5309.47	3827.73	5485.01	6493.47	5261.17	7615.3	5568.02	4969.81	4769.76	6815.73	12906.2	18814.1	21289	15788.4	14178	16482.5	18305.4	16451.3	17551.7	14677.2
M497T155	4.27087	2.03313e-07	up	11302.5	12846.2	11793.2	11474.8	9213.41	12392.9	15214.6	21050	18741.1	16592.9	35465.5	64936.5	32090.3	45628.2	30844.6	58791.9	78911.4	95915.2	86076.5	71916.2
M497T219	8.93873	1.00172e-10	up	7326.75	5654.05	5139.49	7083.65	8255.2	9728.71	6836.11	3002.51	4707.32	8715.49	35277.2	49760.3	43623.8	51265.3	100406	65114.2	60479.6	38212.4	43350.3	106483
M497T261	3.75522	0.0015191	up	10330.3	9921.21	7099.37	10930.1	8263.49	8548.93	9389.9	11846.8	7998.52	9909.12	42659.6	37349.1	35456.4	35724.1	37204.5	37074.7	40050.3	43434.4	2852.94	42077.2
M497T378	3.65805	0.011252	up	1030.08	384.499	1412.42	3292.41	4494.69	2285.56	1681.39	6689.51	19155.6	3654.31	3373.13	1699.52	10698.6	16365.3	8070.66	4907.23	17237.6	53373	37841.7	7681.88
M497T413	0.31313	3.7869e-06	down	15003.1	14952	34120.8	25252.4	15595	9921.49	27722.5	25493.4	28416.1	30889.1	6983.58	7331.1	8231.66	7360.93	8344.75	7164.93	4597.43	6054.61	8466.74	6659.39
M498T219	3.42586	2.54634e-05	up	3295.15	1543.48	2046.08	5530.93	6474.22	4150.33	3560.53	1720.33	2901.73	957.626	7575.4	10045.4	10838.5	18463.6	16442.2	13045.9	8780.37	10032.1	6929.52	8092.66
M499T32	5.49693	1.16881e-07	up	725.731	725.96	986.845	951.411	984.962	978.49	785.216	897.874	1040.67	1251.35	7847.12	2086.81	4504.21	3358.17	5923.43	3594.37	7032.9	4997.78	8034.73	3898.58
M499T448	4.73342	1.11096e-12	up	10750.9	6660.82	10977.5	8085.8	9368.55	8318.4	8136.03	6872.3	8399.55	8433.18	47381.8	44352	37432.3	43156	28055.7	27306.3	40042.2	48393.8	43505.7	47462.5
M500T201	0.223936	2.22421e-06	down	21087.2	27927.3	34641.5	23568.1	6646.08	24014.9	26973	16354.5	8934.57	15327.2	5533.74	6357.01	6567.53	3394.25	4391.81	5227.81	6120.26	2460.87	2655.22	3304.65
M500T298	6.25949	3.99163e-12	up	2393.29	2352.48	2643.04	2504.71	3626.64	2616.88	2207.74	1855.74	3117.12	2736.4	16334.6	15623.9	17472.3	14611.2	16012.2	15986	16418.4	18714.9	15755.5	16156
M500T448	3.18262	1.80506e-05	up	2847.09	607.623	1376.78	2027.8	3005.45	3095.1	2862.52	2234.6	2522.84	3066.36	8029.6	3405.43	7985.17	5573.81	13675.2	5490.16	6327.18	8780.69	8304.64	7684.87
M501T222	0.175098	8.49898e-07	down	25228.3	33376.5	22884.5	36597.7	19969	89229	80673	33617.6	17834.2	34060.7	5114.7	7320.62	6016.97	13961.5	5891.99	6052	5926.89	6874.38	5853.09	5883.9
M501T298	3.03756	2.61709e-07	up	6309.8	8497.56	12186.9	7129.53	6301.96	4817.66	5395.61	5730.02	7178.9	4157.11	12753.6	36962.3	23030.6	18726.2	14177.8	23404.2	21086.4	22163.4	13505.3	19848.5
M502T434	0.0117192	2.89528e-17	down	19934.9	9652.53	17552.8	11203.7	20740.8	10772.2	11635.9	10522.6	21662.3	11518	146.057	185.591	75.3635	188.657	164.703	206.682	193.985	185.302	164.714	190.529
M503T194	0.222802	4.55255e-06	down	24354.6	31176.7	39820	34225.3	34695.2	18097.3	50216.8	32061.3	17401.4	16558.8	5848.43	7939.84	1455.34	8773.1	7929.91	7613.96	7775.09	2713.6	7784.24	8696.84
M503T219	0.248664	4.0068e-08	down	25130	17997.6	53448.4	32798.5	48499.1	20902.5	39365.6	31625.6	37460.5	27056.4	7118.12	8696.32	11421.8	9985.76	8038.78	7500.68	9741.3	7489.52	7045.77	6086.48
M504T190	0.404963	4.98733e-06	down	7090.78	7886.19	8126.88	12069.6	10371.1	9329.3	7083.89	6965.95	15374.4	16769	3373.86	4114.44	3627.07	4091.71	3733.14	3607.39	4786.81	4713.09	3866.09	5014.88
M504T502	0.319736	1.88035e-06	down	9110.48	5215.12	3840.12	3732.95	11450	7095.03	5015.26	5722.42	8907.6	5407.39	1586.67	1819.02	1813.87	2479.51	1760.37	2286.53	2590.21	2227.71	2193.96	2183.74
M505T182	0.384154	1.51114e-06	down	25281.2	31606.6	27647.3	37903.9	31424.3	35184.5	32120.6	26506.8	29642.5	29645.2	9346.26	12504	9368.93	19726.8	7857.77	9716.17	14811.3	7501.13	9979.51	17109.1
M505T201	0.162962	3.20558e-07	down	44331.1	55623.8	57593.9	55270.3	56058.2	58957	52878.7	56105.6	51720.8	58944.2	11369	5663.88	11179.6	6477.8	15849.9	6263.11	11647.3	3095.76	10401.2	7271.71
M505T266	0.435157	2.52892e-07	down	35950.4	20339.7	34893.9	21565.9	29768.9	22455.1	21026.2	16601.8	24355.6	22664.1	11203.3	12566	13566.9	9685.6	10447.7	10370.6	9978.42	8015.13	11620.6	11170.2
M505T460	3.09052	1.34105e-06	up	361.282	1426.26	1198.93	1021.08	1197.49	840.409	1286.02	795.166	1198.54	1218.89	3225.44	3757.33	3453.82	3411.64	2782.25	4488.86	4525.66	2789.92	2321.93	1829.79
M506T225	3.66255	1.01078e-10	up	6988.09	5849.4	6592.78	8510.83	7077.35	4447.87	6511.44	5311.9	6783.92	7176.19	17795.8	27221.1	17617.1	25376.2	18066.8	25881.6	27226	34922.5	19749.1	25123.9
M507T38	9.04439	0.000178238	up	12054.7	9628.79	10354.7	11694.4	11294.4	17688.6	13292.8	14202.3	10952.2	12161.1	160964	61848.8	130074	5717.94	160270	97250.4	200442	84054.7	143498	71270.6
M507T40	11.9044	1.43797e-07	up	10671.5	4146.94	13396.6	40671.9	26017.1	8587.48	4881.96	9796.03	10722.5	9653.88	214523	49118.9	344749	303040	212625	61867.3	149690	84961.1	146260	82476
M508T216	0.13666	1.12224e-05	down	12557.1	99944.2	77194.5	24195.2	20094	10698.3	17715.1	17034.2	16975.2	13617	1521.49	20179.3	6640.93	2133.52	1850.14	2021.5	2086.96	2409.46	1833.01	1691.6
M509T223	0.208757	6.9589e-05	down	1944.21	2023.19	1460.45	1068.84	2033.96	7030.3	1777.08	4579.11	1899.94	7814.02	708.751	576.281	519.342	581.087	449.542	679.511	460.726	793.188	893.62	941.165
M509T43	2.15657	5.37219e-05	up	13987	11461.7	13790	10706.1	33915.9	10635.6	10843.3	13294.6	25926.8	12395.7	36094.1	23372.5	31810.7	28583.6	32094.4	26964.7	57563	37742.8	34688.2	29573.3
M510T43	2.31995	7.67952e-08	up	7939.26	5251.63	5943.26	4810.19	6387.97	4232.67	6688.88	4174.32	6590.37	5236.18	14039.5	8467.33	16939.1	13722.9	14641.1	18247.8	10981.1	11583.6	11918.5	12287.3
M511T232	16.4894	5.80215e-15	up	4198.9	3139.17	3250.55	1991.95	2175.33	3485.37	2869.51	3314.09	2006.13	3019.67	40771.1	50974.7	47527.4	62956.6	44866.1	54508	39601.7	52454.9	38577	53387.1
M511T360	4.93948	1.04886e-11	up	4469.2	4386.26	3275.07	5837.71	3816.63	6381.91	5111.13	7022.54	3914.61	3916.3	27268	19906.9	30741.2	18861.4	28719.4	20257.3	27252.7	18313.4	27873.2	18550.3
M511T409	0.153024	7.81383e-17	down	49008.9	39693.5	53695.3	41992.1	48489.3	35102	37202.4	41051.3	41410.3	36179.5	7796.38	6843.27	7817.04	7340.52	5502	6162.4	5987.44	5479.96	5592.1	6334.32
M511T42	3.61115	1.14136e-10	up	1553.65	1745.08	1367.34	2070.96	2456.39	1394.63	2312.82	1974.14	1832.58	2617.66	7854.39	6293.18	7337.2	5566.81	6882.35	6559.22	6987.8	5810.92	9367.84	7126.61
M512T225	6.56879	6.62335e-15	up	2346.33	2728.95	2464.13	2766.4	2737.99	3027.22	2504.85	2288.56	2456.91	1602.63	12269	18895.6	18520.2	19872.9	14717.4	18268.4	12939.7	18329.2	12818.9	17089
M512T245	2.31715	1.74919e-05	up	2962.04	2262.71	4200.07	1772.66	1599.27	2643.59	1603.48	3956.91	3752.26	3171.12	6737.34	4280.07	5048.31	6145.16	9880.29	8026.72	7405.49	4672.93	7564.32	4943.83
M512T359	3.70461	1.30912e-10	up	2067.88	1749.83	1039.79	1130.92	1653.09	1468.13	1315.01	1492.64	1838.7	2112.11	6512.14	4682.91	6771.55	5216.64	7470.19	4475.15	6756.98	5169.81	6381.41	5348.42
M512T409	0.308035	2.34924e-06	down	13859.6	9872.62	11182.6	8900.53	9983.47	8499.32	9303.27	8373.82	9567.02	9947.1	3543.61	3959.74	3390.87	1219.16	2615.71	3930.76	3170.81	1486.38	3612.19	3717.02
M513T182	0.248243	0.000151809	down	34919.1	41500.3	56790.2	75200.8	61018.3	5750.31	43704.7	47609.4	38218	39672.7	12213.6	4788.87	7023.53	13647.5	16607.7	12468.6	13968.2	5471	12376.5	11749.6
M513T407	0.280038	1.02066e-08	down	7759.8	16637.4	15962.2	12036.7	16211.1	8558.86	9238.59	11162.7	8371.05	11262.2	3417.25	3906.68	4126.3	4199.85	3851.04	1621.86	2818.14	2900.79	2884.32	3094.33
M515T44	2.1534	0.00474425	up	5405.9	6656.42	1051.28	5428.31	6157.85	6766.94	1083.65	5064.61	4402.63	6583.23	13139.2	10901.2	12532.3	5973.79	14222.8	6324.31	15225.2	5468.2	12607.5	8262.59
M516T420	3.61565	4.44859e-10	up	5032.74	3575.91	3443.14	3860.25	4412.21	3979.35	4866.34	5443.07	8208.58	4949.61	13436.2	18746	14922	18704.9	13934.8	21054	16931.6	21497.4	14409.6	19087.5
M517T154	2.47197	0.00321852	up	24283.7	4106.1	19541.2	9455.01	19041.2	3893.89	3515.39	2045.09	13107.4	21914.2	15748.2	32715.5	29129.4	35169.3	56293.1	32536.3	13829.6	29125.2	21359.8	32962.3
M517T33	7.87435	0.00307227	up	2660.91	2154.88	2559.97	2511.41	2107.87	2339.51	2414.39	2631.78	1396.72	3200.11	43396.9	3117.09	19225.2	3332.31	26238.6	3180.63	31564.5	1938.7	42385.3	14428.4
M518T33	10.3907	1.08333e-06	up	693.313	705.92	919.428	533.511	1142.06	910.39	963.498	1457.51	786.45	1118.77	20489.7	2306.59	9289.97	4265.23	12072.9	5150.43	17931.6	6076.99	13464.2	4867.22
M519T220	0.350061	1.04298e-09	down	8460.94	13427.6	13394.9	15535.2	12270.1	11495	11468.3	10436.5	8678.03	8965.95	2968.08	5602	4783.95	4837.11	4035.81	3929.92	3596.6	3703.17	3123.4	3373.35
M519T32	6.9383	1.68e-10	up	6640.39	6206.54	6737.45	5672.85	5700.38	6284.51	7653.96	8187.52	5667.11	7776.58	69614.2	26856.9	42387	29946.7	50849.9	36879.4	57789.9	52613.2	53106.6	41542.5
M520T223	0.273877	9.38466e-15	down	3317.47	2580.66	2314.74	2903.74	3293.11	2759.31	3065.55	2854.35	3536.91	2662.09	845.904	648.123	891.24	714.907	814.866	878.46	800.536	785.425	862.248	779.592
M522T340	0.339222	0.007865	down	9630.41	2146.21	9042.86	11519.5	9881.19	13691.8	1235.08	13814.7	9140.2	13909.5	2817.5	4047.86	3050.9	4643.02	3168.1	1735.91	3699.11	1783.29	3036.76	3908.3
M523T224_2	0.281958	1.11534e-06	down	7119.41	13849.3	8587.26	8610.59	9398.05	11421.8	15142.5	21584.6	7122.24	13363.6	2696.05	3427.87	3260.18	3605.6	3476.71	3688.43	3249.26	3131.79	3171.76	3055.66
M525T340	5.63623	2.63808e-08	up	586.674	2042.52	566.992	650.368	923.964	720.788	446.194	524.915	595.892	529.029	2493.1	9047.6	2438.3	4533.14	3496.93	4326.92	3201.41	6357.21	3249.15	3620.2
M527T134	0.35827	9.26748e-07	down	2412.65	3102.8	2574.33	1496.85	2708.31	3657.34	5233.73	3887.33	3625.7	2883.59	778.569	1083.92	959.986	791.843	1018.98	1549.13	1702.9	1192.54	1332.28	904.95
M527T301	17.6354	9.80659e-10	up	1251.15	2869.35	2996.39	1334.99	490.33	2012.86	2067.04	3105.06	885.929	2508.77	45512.2	17194.9	45344.2	15337	45115.1	16470	45701.1	33291.8	46566.7	33743.1
M527T359	12.7916	3.32488e-10	up	3288.18	746.593	3340.9	3217.98	3578.65	3904.94	3325.77	4102.42	3013.44	3522.68	55039.9	22180.8	53553.9	42641.9	41888.8	26123.9	54465.2	24940.4	47306.5	41721.3
M527T407	0.155188	2.96963e-15	down	20121.1	23225.1	22718	23740.3	19199.4	17602.2	17759.8	17851.5	19019	18926.6	3317.87	2399.87	3869.06	2964.35	3047.01	2795.17	3685.52	2722.03	3723.83	2538.2
M527T415	0.0997188	1.31541e-08	down	62185.2	183492	200649	171957	152754	531818	203218	231691	206099	342300	8192.29	22600.6	21629.1	20968.9	23720.6	23419.5	28712.8	31890.5	29852.6	16986.6
M527T43	3.24366	0.00216128	up	2630.93	2372.7	4615.06	6125.14	3974.96	2981.14	1427.17	1255.94	1096.61	1550.73	3929.71	14973.8	8691.78	23515.1	7879.31	10020.4	2237.66	5929.31	2535.56	11208.3
M527T445	0.221545	1.23178e-06	down	382367	250619	524905	692838	545185	353872	378062	317201	356047	110092	72320	59542.3	113782	164309	83329.7	69972.6	62799.2	78150.8	64752.9	97546.7
M527T465	0.261866	8.44361e-12	down	86291.7	89314.7	119257	74968.4	71929.9	72298.3	80597.3	61362.9	68487	105269	25883.4	20572.5	26759	24205.6	20705.2	20185.9	17041.7	19295.9	18561.4	24079.9
M528T359	6.07105	1.04431e-12	up	1908.97	1533.18	1635.13	877.314	1485.75	1729.97	1787.4	1854.24	1980.48	1739.54	9512.11	6940.08	8981.61	6875.46	13773.5	10902.5	9225.84	11827	10007	12321.5
M528T415	0.175819	3.2967e-15	down	31060.2	37554.6	33654.2	29949.2	28895.9	30546.7	34090.7	41328.6	37931.7	43254.6	6300.56	7665.01	5239.58	4860.25	5157.1	5678.72	8206.29	5958.83	6263.86	5901.64
M528T477	0.374396	9.41895e-06	down	11254.8	4395.85	7247.4	5022.06	5284.14	5902.41	12623.6	5706.26	10914.7	5624.08	2557.97	2497.17	6208.78	2664.45	2408.27	2265.71	1923.65	2083.24	2130.73	2956.12
M529T219	0.23458	1.93032e-09	down	21594.7	24202.3	16751.4	11581.7	15025.9	15395.7	16675.9	9611.3	17847.5	22398.4	3121.73	4801.94	4396.33	4784.14	4390.04	4199.13	3948.59	3812.38	3442.86	3235.9
M529T222	0.244847	6.64108e-10	down	3454.86	4948.06	4350.36	4836.16	5251.92	2030.77	4168	4326.78	3692.35	3584.52	865.365	1055.71	1213.7	1344.94	1025.84	1048.88	863.283	835.798	851.102	846.904
M529T223	0.162999	9.73519e-08	down	642.634	793.35	766.78	733.66	716.936	473.065	180.278	499.721	593.088	246.4	97.5611	146.037	138.664	86.3387	67.5141	121.092	85.6654	41.4594	56.156	79.793
M529T331	5.25842	1.39507e-14	up	6156.47	5438.6	6106.33	5878.64	4958.36	5006.86	6158.68	6170.54	4840.7	7316.65	40650.1	27313	32617.8	22445.4	33058.3	26105	30028.6	27973.8	35992.8	28970.8
M529T41_1	3.31416	0.00505411	up	2471.1	737.627	3129.61	17005.1	8783.62	5462.09	7710.01	9081.76	6016.59	4580.45	8995.39	2716.37	19241.5	63660.9	20576.6	22486.6	29630.7	20553.3	14972.4	12513.3
M529T415	0.191651	6.84877e-09	down	28554.7	23185.6	12321.7	22574.6	15152.2	12546.3	36716.9	13097.6	15313.1	14869.6	2530.5	3308.38	3651.03	4371	5949.21	4265.7	2907.21	3117.86	4363.39	2779.73
M529T445	0.490554	6.93845e-07	down	11131.7	14979.8	11888.7	13518.4	16982.4	15456.4	13240.5	13454.6	10910.9	8201.45	6882.64	6314.93	5749.91	6348.72	5531.92	6315.18	6346.17	6800.84	6364.72	7001.63
M529T45	2.83532	8.55662e-05	up	5141.74	4721.45	5202.87	5671.35	4347.26	4963.59	4831.94	6257.79	6512.95	7169.27	19319.8	5140.8	14264.8	17398.1	13487.6	18914.1	16816.2	7229.31	19984.8	22877.4
M530T218	0.246099	3.29832e-05	down	31850.9	6773.29	14079.8	13001.5	12374.3	10159.7	4429.62	9082.59	5911.35	4535.96	7886.47	2220.02	2486.79	2277.03	2556.93	2776.41	2016.12	1727	1269.56	2395.76
M530T331	4.49293	8.59689e-09	up	509.18	497.112	527.367	686.991	621.216	1085.38	755.185	340.316	369.912	489.171	3136.71	2351.22	3122.54	2080.81	2939.47	1999.63	2587.98	2582.57	3114.98	2510.75
M531T323	0.264796	2.84069e-12	down	49729	43028.8	32491.9	38281	31585.3	38982.6	33938.1	30304.3	33555	44565.7	9677.37	8169.15	9783.01	9149.34	11184.5	10184.3	9875.4	10731.6	10878.5	10052.4
M531T331	4.45344	3.7258e-15	up	2310.25	2789.36	3299.19	2924.09	2520.14	2885.52	2834.4	2878.45	2440.24	2980.11	13963.2	11082	14046	10086.4	14149.7	10517.5	12533.1	10908.9	14816.4	11977.6
M531T359	3.88975	2.27395e-08	up	4656.15	4341.83	3521.5	4030.64	3340.71	3959.36	3014.86	4999.3	4514.38	4327.58	12688.7	13709.2	13696.5	16533.9	12166	20804.9	9219.54	29733	15472.5	14313.1
M531T41	4.59793	9.16901e-08	up	4440.9	2219.66	6181.24	5463.48	2281.63	2767.8	2820.99	1798.02	5219.35	4954.64	16074.6	19202	28098.5	19328.8	16738.6	15928.1	16343.2	15259.3	19840.7	8586.7
M532T323	0.281432	4.95138e-13	down	11175.9	6950.22	8506.89	8187.96	10189.9	8519.48	10162.8	8240.09	9763.93	11673.3	2811.04	2141.11	2436.44	3086.47	3157.38	2047.77	2694.68	2899.99	2603	2399.59
M532T331	4.79626	1.09293e-09	up	214.483	168.984	290.075	294.546	193.712	115.006	244.833	288.26	244.347	332.097	1300.86	899.88	1318.49	967.595	1500.81	1140.53	899.73	933.605	1358.06	1125.95
M533T157	4.28285	1.40464e-05	up	5552.7	7981.1	16679.3	8871.26	16970.8	3928	9513.2	9354.66	17348.9	7858.88	11660.8	80157	34267.8	78969.7	58009.3	40501.8	24620.5	27902.7	44763.7	44815
M533T186	0.369002	0.00357815	down	16358.2	64817.1	22413.8	55846.4	20470.6	36545.9	57816.8	105644	22060.3	65639.4	15486.3	23899.5	2837.96	13737.6	16055.3	11094.7	14477.8	33195.6	16208.4	25557.1
M533T216	0.344197	1.21865e-09	down	9310.31	5510.46	6387.22	6938.97	6866.73	6046.35	8597.73	8925.87	8227.24	10726.7	2623.32	2581.83	2233.68	2838.38	2241.46	2836.76	2505.76	3012.02	2453.99	3361.01
M533T31	3.03382	0.000237098	up	118.846	1055.87	551.492	1327.98	558.688	928.337	836.821	746.139	442.126	1205.41	2198.73	2968.44	2458.44	2453.29	2272.02	1366.86	2290.9	2264.52	2060.76	3243.98
M533T331	2.92614	2.46178e-06	up	427.937	1233.25	1032.61	919.16	804.244	451.954	843.966	1204.78	719.559	499.888	2331.86	2385.82	3217.49	2282.83	2678.13	2199.4	2530.87	1949.69	2294.46	1940.49
M534T424	4.42873	8.45739e-06	up	1269.03	832.35	2572.49	1526.14	2515.83	739.267	307.085	835.187	838.191	570.146	4035.36	9408.75	5717.6	7456.82	6085.41	5899.16	2475.97	4388.12	3487.17	4215.73
M535T199	0.369428	2.30895e-07	down	40307.1	35415.7	34312.7	33787.4	30606	33804.9	32521.3	38441.8	30062.7	43720.9	15076.7	9094.69	12113.1	9516.89	13244.4	7516.48	14642.3	14151.8	16838.3	18206.3
M535T44	4.84847	2.14556e-06	up	39957.7	19861.5	17138.4	14135.5	7935.96	21252.4	25684.9	19189.5	10961.1	12816.3	285616	64408.2	85900.6	36839.5	66332.4	87646.5	91233.9	68434	73913.2	55713.2
M537T427	0.282278	2.44621e-09	down	8217.2	7659.14	7648.54	4994.45	9032.16	6100.55	5943.1	6202.53	9673.05	8806.05	2397.68	1911	1147.9	2201.52	1847.72	1655.69	1758.43	2696.96	2197.86	3151.98
M538T404	0.0214584	6.20793e-18	down	30015.5	22669.6	32183.7	20917.4	26279.5	20936.7	23955.9	19401.8	26725.9	23445.6	590.123	561.155	689.778	346.179	654.448	403.716	607.287	437.534	581.746	418.215
M539T222	0.19018	4.5742e-09	down	6030.5	6395.62	5470.41	16265.7	6602.98	5435.09	5722.77	5293.56	5681.48	4869.75	1182.48	1388.36	1618.26	1169.18	1678.8	1139.38	1437.86	1137.3	1183.36	953.135
M540T153	16.3432	1.94639e-12	up	13519.1	12193.1	10479.3	12006.8	11318	12533.2	11497.4	11795.7	12186.6	11302.9	255364	140797	182422	141111	227837	173952	265383	183993	217445	153796
M540T490	0.358858	2.45087e-08	down	2647.86	3285.21	4090.44	3760.91	2772.52	2609.29	2258.32	2740.17	2288.79	4910.9	1037.11	1471.25	1011.98	1152.72	841.393	957.812	1085	1107.93	1189.92	1400.25
M541T153	2.72126	5.48871e-05	up	44115.2	15145.4	28300.7	14414.3	44054.4	13231.5	14665.1	36411.5	38920.4	40203	106561	47646.2	60835.9	65524.6	86391.3	58975.5	88303.9	77055.1	127039	69368
M541T191	0.0981495	3.36314e-10	down	62007.8	81637.3	71675	82297.8	65857.7	92047.9	82373.8	63845.9	75711.9	60992.9	4882.42	8310	5004.31	7510.84	5357.81	8247.1	5222.12	15092.4	4811.13	8040.12
M541T290	2.9097	2.85352e-06	up	845.619	1942.21	1988.22	1219.83	2531.24	1191.21	1194.69	1751.76	1791.2	1017.86	5308.74	4355.64	7291.35	2400.98	5761.34	3622.47	4322.25	3353.38	5966.87	2641.15
M541T447	2.48543	4.53002e-06	up	16943.9	14442.3	22265.7	13035.2	17599.9	18345.5	18905	23411.8	17548.2	14161.4	41108.4	29535.3	61657.1	31688.4	63296.3	34394.9	59290.8	31398.6	58248.7	28453.9
M542T150	2.83111	5.03698e-11	up	11222.1	11144.1	10301.9	10975.5	10212.7	13107.6	10965.3	12146.4	10520	12628.4	37088.9	34759.5	27642.2	25967.7	34383.3	28952.9	26590.3	42644.3	31721.3	30799.3
M542T191	0.117398	1.18137e-14	down	19722.3	27560.4	30539.9	32734	20960.5	20889.3	30717.8	22472.1	26578.2	32292.7	3028.96	3185.64	3074.06	3124.41	3474.85	2826.13	2765.84	1899	3012.95	4655.98
M543T126	0.0450497	4.27023e-15	down	220215	135749	226395	151511	220948	152938	173641	143706	115188	92966.7	8269.34	6132.94	9071.58	5929.56	8828.26	5726.12	9080.66	5930.72	9034.83	5573.76
M543T134	0.289339	7.0576e-08	down	5807.31	2834.13	3510.59	5221.85	6232.76	3212.05	2967.82	5418.73	5780.6	6900.25	1286.08	903.434	898.138	1415.61	1964.49	1631.04	1560.53	1353.24	1559.73	1283.03
M543T206	0.102039	1.59199e-06	down	164055	34546.8	49960.4	130123	44937.4	45345.8	139696	131955	38431.2	39110.9	7368.68	10530.8	7593.4	8199.83	8182.11	7679.29	9017.59	9005.53	6643.38	9263.96
M543T415	0.210904	8.26529e-11	down	49165.3	59204.5	57097.1	63636	53240.9	84045.7	98803.6	60343.2	49813.3	66177.2	15202.3	12086.7	13162.1	12595.4	14089.3	12026.3	13081.7	13177.5	16516.7	13362.9
M543T447	0.293671	0.000272514	down	17181.2	5268.22	10051	7798.15	12224.8	9449.76	7744.77	5142.67	9529.17	16389.2	3686.62	393.959	2061.65	2487.19	8614.08	1725.57	1537.01	1598.94	3815.35	3675.46
M544T127	0.0913247	3.38447e-09	down	21737.6	19019.6	19657.4	39507.6	55860.3	58773.5	35286.9	15562.6	16871.9	30071.4	3274.79	2309.96	3211.76	3098.35	4420.39	2776.91	2986.45	1853.59	2645.1	1947.83
M544T198	0.127131	1.14394e-07	down	19860.4	18574.7	44957.6	17991.5	21492.6	46910.3	47031.2	17348.7	48186.8	21339.2	3537.29	4063.38	3308.01	3668.31	4579.86	3826.65	3415.56	3794.53	3798.14	4617.08
M544T224	0.461693	8.03815e-07	down	10928.2	10012.7	11163.2	10175.3	12674.2	12439.9	11852.2	8400.18	11949.4	14024.9	4647.16	6951.43	5873.84	6133.87	5707.99	5651.68	4134.17	4943.17	2753.42	5660.92
M544T415	0.226104	1.57525e-09	down	10874	13456.4	13388.5	13739.1	25903	13064.9	23505	14730	11917	14655.4	3322.85	3338.86	3507.94	2899.31	4150.62	4198.17	4134.89	3420.99	2934.48	3190.78
M545T154	10.1671	7.60695e-16	up	82365.9	103430	75477.3	100368	75604.8	86302.5	90178.9	87921.5	77504.7	90448.6	887307	770542	1.12801e+06	749172	964674	731615	914090	756915	1.1838e+06	755205
M545T356	0.19276	2.26746e-09	down	51573.8	25635.4	43125	25383	40466.9	34381.4	34464.7	33372.1	49877.2	37047	11206.6	4261.85	8711.23	4627.55	8630.63	4429.11	9903.78	5347.14	8899.94	6330.14
M545T414	0.236039	5.9909e-08	down	9106.48	13311.3	9880.56	7975.17	6984.15	5913.41	4297.19	5366.67	4034.4	5021.33	2378.98	2146.25	1634.77	2438.2	1589.25	1664.83	1326.94	1163.31	1427.1	1199.32
M546T154	2.93441	8.45144e-05	up	28406.6	65317.3	25774.3	99105.9	88101.3	30644.3	104281	114513	102873	75582.3	220728	186141	262212	162904	224237	174776	231612	196466	307747	188788
M546T356	0.27289	4.77211e-07	down	9767.13	6610.52	10268.2	5805.69	8593	9127.07	11465.3	9652.3	10803.1	5977.87	4135.05	1473.85	2002.74	990.16	2967.58	2497.4	3855.08	2244.66	2077.31	1789.65
M546T414	0.290587	7.13789e-05	down	5395.73	3753.64	1672.69	5725.25	1412.49	1959.7	3574.67	1646.14	1384.42	3327.37	989.909	581.124	911.752	992.641	846.961	1063.12	770.415	678.449	775.385	1064.87
M547T150	2.88919	8.15191e-11	up	39450.2	59848.3	45361.8	60346.8	41856.2	60236.2	54436.8	61131.7	40313.7	59928.4	125673	186599	163925	157510	130551	172030	132706	163880	129488	148427
M547T175	0.0510265	3.22222e-11	down	316008	175994	150447	318329	314720	522747	505673	541429	355723	460675	21699.2	5599.8	10832.9	13622.9	23374.5	26207	26782.6	19772.5	22574.5	16380
M547T198	0.130704	1.89054e-11	down	77761.8	49689.6	60752.7	73109.4	80726.3	72908.4	45965.8	43499	46979.5	80765.7	8424.99	8987.73	9746.12	7856.83	9232.97	13372.4	8662.93	6595.92	5790.66	3955.18
M547T204	0.176786	1.54823e-11	down	20567.9	11918	12469.9	27883.4	21131.8	18166.4	13636.4	15918.3	16102	21709.7	2802.76	2559.59	3521.06	5095.85	3649.48	2943.31	2370.48	3049.04	3458.21	2283.96
M548T202	0.376529	2.26908e-06	down	9279.64	8086.11	5738.09	6402.58	5229.72	8121.55	10769.5	14775.3	8559.13	9123.04	3004.81	4039.38	2774.06	2088.61	2637.2	3821.21	1657.96	5251	3373.4	3765.76
M549T198	0.032218	3.23574e-14	down	480711	266955	300300	455032	357791	479596	481383	552797	590217	564107	15544.1	13287	16423.5	14760.9	14215.5	12915.1	18362.8	12563.8	15388.9	12450.1
M549T213	0.124403	2.12867e-16	down	31191.3	28859	31806.1	32421	34689.5	21701.6	24538.9	34565.4	32502.2	27031.2	3173.45	4010.27	5118.83	4046.25	4072.97	3346.51	4006.1	3235.02	3343.87	2881.38
M550T197	0.0495156	9.35481e-16	down	106188	119707	121896	69334.4	77033.7	74429.4	72296	85735.3	88697.7	143670	5577.13	5393.65	4920.34	4576.44	2309.17	4393.99	5620.37	4590.2	5168.69	4934.83
M550T213	0.145766	2.30863e-16	down	14040.8	11290.9	14731.6	13056.9	14740.3	9512.54	10070	14224.4	12692.4	11546.5	1649.97	2019.57	2176.93	1781.82	2094.91	1506.41	2163.05	1608.41	1649.01	1702.78
M551T198	0.418126	8.89027e-07	down	29117.4	19805.2	51596.6	28817.2	29495.1	23181	21871.8	26102.6	24552.7	30702.6	10735	13008.5	10786.6	12810	10781.4	11387.7	11723.4	12736	11010.6	14287.9
M554T166	0.0242611	4.84117e-11	down	100698	265518	240655	167771	227042	326184	369104	365865	282863	124056	4556.93	4944.48	7620.21	3415.77	6347.29	10305.3	9334.89	5888.11	6402.74	1103.28
M554T43	4.65777	1.75779e-07	up	5726.05	9170.69	5156.34	2526.98	4230.97	3257.73	1995.44	4730.4	7023.76	3068.54	25086.7	18673.3	18747.4	17987.5	22244.3	37956.5	19187.3	18241.7	26462.4	13801
M555T165	0.0796163	1.50081e-08	down	91570.2	81094.8	132653	82041.4	73501.7	133145	59429.7	117883	109638	98250.8	5525.73	8595.25	11430.7	13551	10161	10707.9	2429.49	4770.71	2876.21	7912.91
M555T203	0.2382	7.51419e-06	down	33344.7	30712.6	33529.5	34090.7	23932.4	26450	32624.5	33310.3	32305	26695.1	6230.34	6803.04	6082.31	1691.46	6607.42	6128.37	17722.9	7467.85	7856.42	6536.08
M555T402	0.156325	4.01292e-14	down	9830.12	9452.2	11162.9	8297.69	9496.2	8347.85	8734.33	8357.56	10144.7	9056.46	1286.39	1661.56	1295.64	1372.74	1083.83	1501.74	1236.19	1887.56	1409.72	1784.08
M556T165	0.253873	7.20246e-05	down	38953.4	19559	20434.8	35106.1	34712.6	19188	39057.3	37287.1	17525.1	37638	7758.39	5092.88	10588.7	14224.9	11128.4	2105.26	8385.3	8867.83	1349.46	6524.08
M557T238	0.0838505	7.98192e-10	down	41303.5	43803.2	43784.4	42023.1	43171.1	45110.5	38582	41436.9	44308	41906.6	3262.38	3458.17	3056.55	3951.89	2535.55	3317.83	3544.49	2307.11	7462.12	2776.38
M557T355	10.2003	1.19808e-13	up	1539.41	1320.39	1090.04	1381.91	1172.1	1326.05	1432.5	2056.41	1470.6	1108.09	19056.9	11259.8	15030.6	9325.2	18439.3	9874.59	16951	12896.8	17270.5	11654.2
M557T41_1	2.7656	0.000653301	up	5162.9	3537.98	5602.89	7544.06	11925.6	10364.2	6166.38	4509.53	1090.66	2628.72	16262.1	12178.6	19872.2	27633.3	23238.3	20637.6	7977.9	6987.86	12901.2	14189.9
M557T447	2.9689	1.32611e-07	up	5321.79	2546.72	4840.14	3147.02	2801.72	5159.64	5865.66	4172.92	4099.47	5125.63	12355.4	6990.73	14115.8	11187.6	19493.5	12089.5	9960.98	12223.9	18088.5	11396.5
M557T505	0.302963	4.62287e-09	down	7526.89	4195.18	5387.38	4262.39	5627.61	4981.69	4023.05	3217.63	6138.33	4696.46	1751.19	1208.18	2337.25	984.007	1900.1	1524.15	1309.11	1703.26	1371.13	1076.9
M558T239	0.173917	1.65578e-07	down	12189.7	17533.9	12400.9	15478	12565.9	12797.6	8242.04	8313.39	13133.9	21452.1	2121.34	2739.88	1438	1440.02	6595.16	1594.45	825.208	2306.01	2238.84	2024.71
M558T355	5.9473	1.30155e-09	up	839.567	603.574	618.22	608.535	434.962	757.357	909.993	660.878	649.388	978.582	5497.33	2873.28	3644.75	2666.83	6141.07	2456.36	6464.16	3483.95	5483.14	3283.37
M559T165	0.0216591	7.81832e-11	down	1.05943e+06	1.08606e+06	895740	1.05225e+06	966285	1.25818e+06	1.02022e+06	1.00164e+06	896554	1.16905e+06	15976.6	17999.6	23504	8883.95	35154.4	30985.6	18813.8	18417.9	38501.3	17135.2
M559T427	0.299063	9.12964e-07	down	3518.15	2299.52	2472.83	3484.44	3925.17	4263.57	2104.15	2567.87	2890.63	3111.93	1383.45	458.322	707.625	1063.84	526.628	533.982	1184.56	756.003	1245.9	1302.47
M560T165	0.0299669	2.74602e-11	down	238164	312307	214515	256671	252007	240038	193304	207027	193430	251724	5621.73	9560.52	6765.56	4912.82	9665.26	9550.56	5209.93	8799	8006.27	2605.93
M561T207	0.297703	2.06221e-07	down	28229.3	27069.7	25095.7	25544.2	24445.7	26672.7	31713.5	38987.6	34189.3	31825.2	11116.3	5460.87	9611.45	5232.7	11373.2	6613.78	13975.1	6514.17	11068.7	6490.74
M563T213	0.446261	9.88142e-06	down	18843.7	15192.5	11536.1	14683.3	16190.3	21812.4	23631.6	27470.8	24386.2	21905.4	5521.28	7591.84	4854.17	7153.78	7929.22	10663.2	10310.4	14583.1	9361.15	9343.78
M563T223	0.199982	1.35676e-05	down	32667.7	47026.9	91280.4	47584.9	100568	138109	115405	105895	31470	37850.1	13793.6	16188.2	17180.6	14967.5	16219.6	13336.6	17406.9	12264.6	13472.1	14728.6
M565T198	0.0961131	1.46347e-17	down	110389	118680	118605	123371	142660	136826	147307	138557	141748	119831	12721.9	11631	10905	10767	13199.9	10932.3	15113.1	11666.8	11227.5	16587.8
M565T213	0.155603	9.19356e-15	down	19646.9	15229.1	15702.9	18339.5	17741.1	12908.7	16936.4	21427.2	20817	18476	2873.09	2785.33	2399.36	2504.51	2744.39	2480.43	2840.89	2805.48	3098.85	3044.35
M565T237	0.12559	8.37951e-11	down	24530.7	39453.3	44180.2	41361.6	55623.1	46801.7	37080.4	33106.3	45299.5	25577.2	5186.44	4153.35	3692.9	7615.87	7210.47	5846.04	3792.2	6294.87	2734.56	2832.02
M565T260	0.0134221	2.89276e-15	down	813168	350592	522813	379921	650634	586126	539499	462453	791539	642903	7974.81	7416.69	8898.45	7024.64	7732.67	6630.17	7845.78	6899.09	9988.37	6627.47
M566T199	0.117598	3.65561e-25	down	34968	35554.4	36933	36847.8	37129.2	41242.1	38921.1	41159	36904.1	37756.7	4305.89	4602.16	4373.11	4426.64	4568.72	4228.02	4860.02	4221.36	4108.48	4689.06
M567T25	4.38182	1.03121e-06	up	9482.91	4867.07	13224.1	5534.65	16523.4	4871.13	3838.58	5041.58	11947.6	4461.54	31668	34157	48164.9	32619.2	46412.7	25160.2	45818.9	28561.9	36022.7	21051
M569T215	0.262144	1.57084e-10	down	22798.5	22216.8	27709	17091.8	29565	19266.8	21007.5	14749.9	21817.8	32572.7	6726.57	5698.83	7524.43	6218.25	7176.36	4608.96	4175.75	6437.13	6019.52	5391.62
M569T332	2.60883	2.05254e-06	up	1148.06	1656.24	1260.35	1387.02	1268.55	1126.45	1373.94	705.484	694.351	651.012	3383.28	2596.94	3398.28	2966.03	3061.35	2731.16	2738.36	2527.77	3286.67	2715.43
M570T43	4.82637	4.6e-10	up	2466.71	5069.62	5086.92	4960.49	3309.97	4011.61	4529.32	3934.45	2522.12	4216.78	18199.3	30379	29327.4	18824.7	19993.7	19904.9	13341.3	12302	17252.3	14051.4
M571T301	2.63403	3.22022e-05	up	7250.31	6739.03	9491.1	5671.7	11752.8	4812.7	4883.9	4007.23	7125.41	3379.78	22474.1	22585.7	16520.5	20004.8	17974.2	5427.92	18042.9	16726.3	13975.4	17780.5
M571T331	2.55172	9.6959e-08	up	472.8	683.479	530.888	811.887	834.682	370.621	609.375	558.468	708.164	525.155	1802.98	1512.54	1505.84	1351.45	1691.56	1283.49	1655.54	1530.53	1755.24	1490.43
M572T35	8.48054	1.26125e-05	up	2672.35	2893.85	3071.7	1469.5	2214.81	2793.69	1739.4	2451.61	2501.67	2154.51	4511.35	19510.4	36511.8	4121.05	33440.6	17849.4	28151.3	16512.2	28764.9	13847.1
M572T43	9.12065	9.28924e-10	up	6851.64	5137.97	2373.68	5869.38	4450.02	3918.21	1932.5	3752.43	2926.94	2355.18	46145	22442.1	55875.1	33359.5	64039.3	24827	29006.3	18492.3	44658.1	22040.5
M573T169	0.457181	7.16033e-05	down	46881.2	26184.2	36044.5	20341.8	38969.8	34420.9	37354.2	41115.9	41671.9	31319.8	27211.6	11043.5	23000.9	6066.11	14583.3	13779.6	15942.6	15002.8	18521.6	16829.2
M573T239	0.285075	4.67254e-08	down	19594.3	29130	40402.4	30132	39752.2	31538.3	31515.6	25883.3	20595.7	17143.6	4666.57	10009.2	6509.35	11680.6	8991.66	12012.4	6315.87	9695.98	5576.52	5983.99
M573T262	0.346216	5.06971e-09	down	59341.3	31716.4	36977.3	42644.7	39384.2	51018.7	44480.5	45391.2	38417.2	46796.2	13822.5	15590.8	10312.1	15409.8	18402.4	19267.7	10738.5	18847.6	10757	17859.7
M573T300	2.46353	0.000249996	up	46904.5	11020.9	16680.7	13744.8	49478.2	10885.5	12411.3	10795	15054.3	12436.8	46769.8	75706.3	25131.9	61158.6	41219.6	57582.3	31745.1	61216.5	31110.3	59617.4
M573T312	3.90765	8.18094e-07	up	11304.2	10983.9	7804.69	3572	7397.53	7458.75	9144.9	12188.5	3277.94	10584.1	24494.9	32773.7	22643.7	31241.4	37342.6	50966.4	28816.3	31044.2	38145.9	29665.9
M574T169	0.464881	0.00356387	down	14095.8	11193.8	12163.8	7955.38	11957.7	11849.7	11080.7	11146.8	14136.7	11483.9	6727.57	6123	5014.42	5948.84	4718.87	5311.82	6413.51	6563.57	615.629	6983.76
M574T241	0.210331	2.7246e-05	down	72077.3	49531.3	64128.6	61160.7	68557.7	53174.6	46863.8	9974.38	22038.3	25957.8	13122.6	11037.1	10175.5	13368	10726.6	9524.91	7607.17	6332.61	7687.14	10002.7
M575T151	0.240959	0.000295115	down	32546.8	42785.1	16614.9	43198.1	20794.4	22544.2	49103.8	54898.1	31091.5	113821	15337.6	1165.09	14363.5	4114.99	14965.3	9018.97	5525.02	4626.94	20000.9	13867.1
M575T164	0.121885	1.32178e-06	down	94436.7	93992.5	45801.1	101745	81693.9	121227	79576.4	115593	76646.4	99113.1	11324.3	14008	12461.2	12414.9	12576.5	11503.9	12752.5	1265.65	11987.7	10599.4
M575T177	0.298779	6.88583e-07	down	12859.8	18492.7	14833.8	21084.3	13554.3	19828.1	19461.9	19543.6	12701.9	19367.2	6514.6	6101.13	2938.76	3524.72	6818.39	5987.16	6384.3	5622.86	5322.12	2094.64
M575T182	0.255633	1.87083e-05	down	134311	96613.1	118140	19909.1	95228.6	112663	66405.2	130340	119193	71724.4	18182.1	39118.7	10513.9	26790.8	26384.3	16468.9	15260.3	35497.3	41587.4	16761.6
M575T215	0.121541	6.1228e-06	down	11697.4	26720.9	3698.89	5134.42	21580.6	12429.7	20804.5	27729.8	22565.1	13403.7	1665.44	2287.17	1594.09	2126.2	2033.99	2386.71	1737.19	2378.65	1796.42	2141.37
M575T323	0.0121487	5.46721e-17	down	26981.7	24298	27645.5	21114.3	25104.7	22387.4	25376.9	22770.4	24952.9	23776.5	362.682	319.198	185.318	281.162	298.178	260.354	340.329	267.783	344.095	310.131
M575T427	0.273533	1.19095e-10	down	5038.96	3574.78	5736.49	5135.88	6594.42	6400.46	4366.32	5127.79	4417.39	5079.73	1745.19	984.673	1393.11	941.322	1491.08	1250.33	2069.7	1441.22	1305.91	1456.78
M576T164	0.187548	2.97422e-06	down	35112.1	34585.1	14808.2	38946.8	19167.3	28773.9	41701.1	17614.1	19915.2	52432.9	6097.47	6745.93	1501.86	5993.47	7824.37	7512.71	5093.81	5047.48	1530.73	9489.82
M576T182	0.219456	1.9789e-07	down	41415.9	34485.5	39516.4	40502.5	47316.8	42083.1	22664.2	46073.3	36792.5	51515	5192.43	7026.79	9209.69	5513.22	4059.19	9789.43	7309.76	18457.2	7535.64	14208.1
M576T215	0.230895	1.02182e-09	down	6634.39	10955.9	8537.86	10664.2	10903.1	5373.68	8116.71	9946.49	7993.52	5406.75	1727.83	2459.92	1634.16	1937.41	1870.42	1852.12	1796.14	2456.53	2019.62	1764.05
M577T178	0.126191	0.00193896	down	123907	44673.8	72594.6	52458.8	99216.6	55619.8	2267.53	59267.6	112729	5641.7	3118.99	12724.7	9016.33	11484.8	1878.71	12398.4	4059.23	10888.9	1892.09	11833.5
M577T373	0.428773	2.27993e-05	down	19715.3	18649.3	17642.5	18578	22733.5	19933.2	20477.9	15064.5	22094.3	18622	11856.6	5143.79	9198.97	5125.8	11134.2	5469.81	10798.8	5551.24	12697.3	5995.69
M578T178	0.13993	0.000924441	down	51390.9	16352.9	26639.1	22740.3	43276.9	24976.4	21741.6	23972.6	730.597	33739.5	5473.65	6241.9	5273.4	2326.36	6871.51	1368.87	2231.32	1624.63	2206.06	3542.25
M578T189	0.240348	3.28143e-05	down	77064.3	30973.6	49033.8	35137.6	61724.3	40833.2	38376.6	43706.1	69701.7	52125.2	8128.2	13178.8	5555.1	18808.2	9603.01	14258.9	9609.57	20523.7	1954.84	18235.8
M578T204	2.88557	0.00288619	up	1433.96	1138.91	220.412	70.0447	573.613	1366.23	72.0823	1399.79	109.628	194.679	935.053	2317.58	1165.96	2228.87	1795.2	2261.83	1761	2435.12	1872.28	2212.28
M579T233	0.0331656	4.76215e-14	down	805891	796258	824772	823997	765258	809418	922084	882140	810401	944113	30614.2	21949.8	39880.1	25598.5	33304	22707.9	31513.1	22359.3	28626.3	21517.9
M579T249	0.0523673	1.15505e-11	down	39456.6	80626	50865.2	90866.9	49895.8	24817.6	53254.3	66106.3	74469.7	29228.7	2348.43	1789.47	4169.26	2802.08	2633.53	2254.4	3716.88	2834.72	3931.02	2824.25
M581T245	0.165255	1.15176e-14	down	37518.5	35962.3	38943.7	36681.1	33397.1	44040	37302	37196.9	58072.6	38894.5	5707.56	6190.95	8543.42	6474.22	7068.27	6268.37	6347.06	5356.18	8869.02	4947.99
M582T473	0.475301	4.36323e-07	down	1286.46	1759.8	2248.55	1962.38	2269.16	2682.15	1537.5	2547.67	1667.69	1759.03	856.764	894.027	699.208	1149.68	1011.3	1105.81	838.185	826.385	1081.44	910.327
M589T214	2.59884	1.65276e-05	up	44475.9	25621.2	14172	24644	14765.1	22932.3	21172.9	33780.2	11038.6	13870.7	77208.7	77249.8	62715.6	57194.2	60742.9	42163.5	45668.6	33790.3	61056.9	70776.9
M589T248	0.215481	0.000451036	down	53304.5	41980.9	4007.43	81475.8	82719.4	52624.5	43459.8	58925.8	64540.9	64387.5	3753.41	6354.11	15835.3	23076.3	14569.8	9796.54	6677.38	16010	13513.8	8373.51
M589T37	3.64728	3.67134e-08	up	1261.59	2921.02	2581.63	3031.59	2335.73	2372.41	2171.05	1934.35	1527.41	2202.07	6654.16	12666.5	7840.06	11747.1	7133.19	8848.29	6675.86	7805.75	3753.91	8351.07
M590T36	3.00324	6.51333e-07	up	813.552	654.329	1005.17	742.44	1224.47	1772.46	977.855	1564.33	583.303	690.863	2253.76	3457.82	2883.69	3143.9	2555.26	3418.65	3793.51	4241.43	2265.3	2105.47
M590T42	2.88035	8.63102e-07	up	2668	2538.23	1767.65	1864.64	2243.29	2654.53	1098.99	2506.6	2379.25	3648.38	6613.36	9000.4	4265.28	9463.79	5317.03	6581.45	6059.19	8032.54	3542.01	8437.52
M591T177	0.200556	1.15791e-08	down	122554	119732	85672.5	116387	174304	81271.3	59964.1	84420.4	160005	83715.8	29267.9	19584.1	30543.3	42579.4	18385.5	12128.3	15937.2	13432.5	19503	16849.7
M591T194	0.300752	9.6806e-09	down	37791.4	27636.1	56006	35564.5	36627.5	35154.1	20934	34402.9	47636.9	37990.9	6486.84	14201.1	12811.1	14208.9	12065	10344.1	7302.55	12660.7	11893.2	9227.93
M592T177	0.239638	8.49968e-06	down	47849.1	37580.2	23242.8	12851.4	14968.7	77117.8	26606.6	27651.4	27910.9	44158.1	11129.7	14343.1	7810.58	2713.97	6616.8	5401.3	8144.98	10564.2	6794.5	7942.54
M592T190	0.332702	5.03547e-05	down	23387.1	11702.1	11409.1	14462.1	16245.2	15192.5	14752.3	17890.2	21216.2	22944	5711.92	3222.32	4956.59	1913.52	5670.51	6297.03	7573.16	8256.59	2059.87	10632
M592T32	4.03055	8.14301e-08	up	724.798	588.284	1661	752.777	1052.62	420.651	709.97	541.989	783.453	555.082	1932.84	4377.67	2877.24	3695.29	2326.63	3452.47	2226.05	4257.35	1850.49	4404.42
M593T201	0.219287	2.94705e-09	down	28575	23473.1	13981.1	30037.4	33629.1	18583.4	31555	46362.9	22362.3	27453.9	4252.17	6966.68	4055.91	6485.95	4272.7	7193.98	5595.59	7796.39	5303.19	8603.5
M593T218	0.140647	1.11937e-13	down	34877.2	18350.9	21824.9	22415.4	24126.2	18748.4	19265.5	31729.2	30497.2	26187.4	2659.37	4157.83	2613.61	3824.1	2731.72	3778.64	3274.85	4529.04	3279.04	4035.49
M593T324	0.101951	3.12266e-09	down	10228.1	17159.3	12546.1	20051.9	14541.3	19147.3	11252.9	10673.1	9698.18	14319	548.65	2697.64	1475.77	2039.05	1479.77	1666.36	641.218	1199.06	962.082	1524.45
M593T410	0.137377	1.01816e-16	down	20695.8	22708.3	18767.5	22626.1	20070.6	24947.3	23566.7	25323.8	17982.6	24494.8	2937.44	3059.03	2801.91	3004.95	3176.43	3159.77	2845.65	3057.9	2830.65	3511.87
M593T44	4.2879	3.7272e-08	up	17583	23579.5	17919.4	21910.4	16812.2	19288.6	16604.2	15414.3	9533.2	10535.2	109603	76008.1	97310.7	76741.5	89999.4	60337.9	82873.6	40885.1	58169.8	33498.4
M594T200	0.393785	7.0571e-10	down	11277.8	7654.59	8028.34	6685.38	7159.92	7587.12	7318.22	7010.69	10123	9751.94	2639.54	4727.22	3387.46	3228.5	2679.85	3363.27	2914.71	3205.29	2709.57	3670.06
M594T218	0.201759	7.31276e-11	down	11650	6944.56	6612.32	5484.29	7729.51	5878.27	6439.48	10301.7	10009.5	9061.66	1195.62	1850.12	1433.07	2019.93	1509.94	1741.03	1462.46	1656.68	1509.31	1785.05
M594T32	8.42007	1.95945e-06	up	648.223	702.793	1276.48	555.018	783.429	378.414	530.866	196.988	483.916	422.908	2587.91	6942.17	2846.45	9636.93	2275.09	6205.06	1014.9	6929.48	3029.73	8876.17
M594T410	0.341199	8.52273e-06	down	4813.22	8469.49	5014.39	7160.11	4962.64	5777.59	4874.23	6239.41	4047.4	6159.53	1729.4	3117.99	2266.92	2926.32	2221.87	1620.19	1155.89	1817.47	659.863	2109.18
M595T248	0.131593	1.56918e-06	down	44811.5	88892.7	46984.8	79777.5	53940.9	25259.5	44766.3	61789.5	51548.5	28622.7	5120.96	9390.38	10741.7	2123.32	13794.4	10123.6	2490.32	9980.67	1826.06	3678.29
M595T299	0.0675576	2.7439e-09	down	80910.9	81933.3	107212	82714.9	93009.1	78928.5	84937.3	73806.2	83969.3	71428.4	7342.34	3745.87	7608.2	2748.71	7550.13	5164.38	7980.8	3724.32	8031.34	2774.65
M595T32	4.40526	0.000252863	up	783.529	286.998	752.827	553.68	456.222	517.657	400.634	384.545	909.103	784.491	664.516	5024.97	1137.56	3126.48	842.057	3073.87	1800.63	5252.85	1180	3578.33
M596T248	0.243427	1.3332e-06	down	20898.4	44523.8	34529.1	28596.2	23106.1	24216.6	16706.3	22400.7	19945.6	12884.1	8148.95	8625.11	9255.48	1953.99	3976.77	5724.79	2942.33	5965.83	7280.6	6449.15
M596T299	0.0891242	2.1302e-07	down	23389.5	24669.9	28436.8	23102.2	27638.7	23177.4	25845.5	23258.2	23390.6	22778.4	2797.8	1343.64	2696.03	1218.29	3190.24	497.302	3507.45	1817.89	2842.29	1985.74
M596T32	7.21728	4.09384e-05	up	554.681	363.629	2018.06	1146.33	316.282	48.3939	379.03	559.428	367.211	224.077	2915.47	13877.7	3970.59	6324.44	2058.16	3287.05	1755.17	3762.23	1181.84	4005.95
M597T218	0.281307	2.69148e-05	down	18541.1	3355.45	25869.1	13330.4	13408.2	20821.3	16231.2	15781.4	15942.3	15791.2	4629.06	3390.69	6073.86	3167.52	4771.37	1782.56	4052.21	5298.33	5568.87	6013.57
M597T306	0.330302	1.63934e-06	down	23838.5	19749.4	22217.7	15686.3	21255.2	17403.2	18957.6	21213.1	21331.5	16864.9	4294.17	7686.78	7280.67	4340.3	5117.95	3358.98	5219.27	9741.46	8807.97	9723.2
M599T190	0.216766	5.02301e-07	down	52306.2	22741.2	42442.7	45826.4	56719.1	40068.2	33818.4	26980.5	38028.4	38505.8	9541.25	14577.2	5124.03	10846.4	3257.81	9984.08	5871.18	4260.15	8716.1	13972.6
M600T190	0.298618	2.88919e-06	down	18515.5	9540.29	10322.5	14002.9	15008.9	13049	9568.38	10638.1	12110.7	4938.48	1908.4	4737.6	3464.7	5527.38	1904.59	2390.76	4965.5	2154.76	5734.69	2357.38
M603T247	2.05525	5.43486e-05	up	5527.5	9949.93	9250.45	3989.2	12116.3	6991.3	5465.18	6906.99	12553	7542.25	14514.1	15893.5	20168.4	17341.5	17872.6	13077.5	11559.8	14214.4	23875.3	16503.2
M603T320	2.37899	1.93379e-07	up	5226.17	10680.8	9759.43	9847	7000.17	7420.37	6214.01	7340.71	4921.16	7120.01	21545.7	28253.4	18798.7	17054.4	15245.5	15032.8	14927.5	15301.9	16939.4	16585.3
M603T443	4.46746	6.96373e-07	up	1150.33	1357.52	1395.52	1866.57	1825.13	1849.18	1449.52	1147.02	1587.79	1099.9	4475.19	5513.07	16845.8	4745.81	4884.28	4294.02	4140.96	5724.14	9999.69	5175.81
M605T203	0.419831	0.0022773	down	40884	21840.4	21537.5	39854.7	36301	29895.7	27949.9	11799.9	27724.7	10734.7	13573.2	11012.2	18285.7	15752.3	16715.7	10431.2	2414.15	10501	3526.53	10522.1
M605T313	0.158897	3.5783e-07	down	27410.8	14808.3	28883	15437.6	24981	7855.54	21696.5	12554.1	23183.9	6571.99	4341.38	2382.06	4094.81	2363.1	2766.5	2266.61	2828.71	3001.47	2608.96	2485.32
M605T43	3.31403	1.91787e-09	up	3525.22	4755.26	5809.48	5434.41	7786.42	6418.16	4941.62	5345.95	4706.27	3936.4	12312.5	18242.2	20318.7	24985.6	20986.4	15519	19725.4	11954.3	17662.6	12807.3
M606T202	0.412713	1.84526e-05	down	17642.3	7849.5	5383.72	13188.9	11672.1	14540.4	16719.1	13913.6	13356.8	16649.3	6403.95	3963.76	4198.98	3810.22	5811.17	4198.17	7429.2	5851.9	6750.75	5612.6
M606T431_1	0.0326349	4.9485e-08	down	3531.82	2906.02	4449.49	2716.39	3670.37	3469.21	2410.98	2740.99	4163.34	3114.39	161.879	219.018	81.9655	122.947	45.8296	98.7507	138.82	61.9444	136.615	14.8284
M607T174	0.343453	2.59266e-06	down	75529.3	69710.5	57604.1	68356.5	59179.1	67746.8	68929.1	72264.7	70303.7	78775.5	16370.7	22256.8	13730.9	33773.4	14431.7	27993.7	18389.6	35469.6	18833.8	35182.3
M607T296	0.345878	1.36858e-08	down	15610.1	15432	16082.4	6863.79	15252.1	13338.3	14089.1	13617.1	14235.2	16315.4	4530.18	5855.45	3262.42	5643.06	4799.03	3585.67	4147.89	6329.58	4319.2	6239.47
M607T42	7.0934	8.71127e-10	up	4993.57	3702.7	5423.49	4718.5	5764.32	7024.91	6172.51	7987.34	3399.29	8393.57	43750.5	29379.2	50126.9	21941.2	63679.5	26273.1	57369	29048.7	59530.8	27340.8
M608T174	0.426957	1.39053e-05	down	29018	13345	24667.7	19438.4	12726.1	16501.7	26746.7	21275.2	17778.2	12315.8	5010.93	8863.52	5981.66	9068.73	5611.61	13779.1	6593.36	9728	6259.8	11853
M609T198	0.213894	1.13987e-12	down	45415.2	25491.3	25161.6	28035.8	27780.6	29681.8	26160.5	32311.5	32653.2	39027	6807.73	7432.57	6012.7	6922.86	6597.06	7043.74	6562.09	8005.09	7442.03	3848.69
M609T243	0.271264	5.96559e-05	down	20827.5	18620.5	30494.1	13947.9	32959	11010.6	41293.9	66052.6	29714.4	56258.7	5780.25	8352.9	3878.04	6570.65	3649.72	8097.49	9585.33	12154	14910.6	14145.4
M609T410	0.337465	2.12707e-10	down	9302.98	11504.3	7401.45	11100	7239.96	10324.1	10431.2	11266.5	6911.72	10428.4	3366.05	3379.81	2465.13	3689.78	3725.65	3229.24	2811.43	3272.04	2922.59	3504.8
M611T215	0.245901	1.09894e-12	down	28718.2	18900.4	21824.5	20923.5	21356.5	17888.4	20533.5	24741.8	21477.7	27568.4	4280.9	6580.91	4249.94	6227.52	4432.03	6595.22	4811.22	6226.17	5074.83	6586.59
M611T300	0.19469	5.78911e-10	down	41004.1	32720.5	24662.4	31391.4	27394.3	24946.2	23285.2	27427.1	28605.6	30100.1	6435.34	6487.7	3148	5519.21	4532.82	6271.3	3402.58	6991.3	6029.13	7942
M612T315	0.24792	2.90893e-08	down	10746.3	11221.2	8458.37	8597.36	10141.4	12709.2	11517.8	8800.93	7107.47	11538.7	2612.85	3305.22	1361.45	2782.52	2960.58	1238.36	2502.8	1928.83	3106.65	3200.69
M613T182	0.290019	8.9814e-06	down	35988.8	39747.5	40746.7	32317.8	35387	36898.4	33438.9	50951.2	42275.7	8888.72	7064.41	13500.6	11624.7	5699.17	10572.6	12330.9	12779.9	14034.1	11510.3	4316.11
M615T182	2.02301	0.000114887	up	4497.02	5868.44	4488.76	5465.91	4961.45	12633.7	10827.6	9704.51	5209.29	8941.53	13635.9	14952.5	15936.3	14913.5	14518.7	14084.3	18592	13571.5	14392.2	12270.3
M615T198	0.134644	4.93462e-10	down	49887.6	28009.5	35905.6	41523.8	23158.5	21159	21159.2	35845.5	41768.2	47873.2	2388.7	7805.11	3993.5	5962.49	2710.49	3257.85	4147.24	6572.03	6181.54	3606.88
M616T229	0.315695	7.38662e-06	down	3076.85	3983.51	10982.2	3769.1	3242.72	2958.73	5015.8	2036.88	3685.78	3902.39	1015.75	2399.05	1554.83	1117.5	1063.17	1193.27	991.395	1340.64	1615.14	1174.88
M619T184	4.17646	6.47808e-05	up	18695.6	12770.4	22054.8	8572.7	9889.88	12504.8	7115.58	11522.9	26572	15162	102818	61756.5	119865	20209.1	90672.6	27069.8	21105.1	49899.5	73314.1	38296.1
M619T251	0.313742	1.31916e-10	down	89163.1	51474.6	58300.9	68566	56329	57115.1	56551	87591.1	66369.7	78803.1	19557.9	30057.5	20945.8	17433.1	15100.5	22868.1	17812	25489.5	18791.1	22234.7
M619T323	9.78102	2.65242e-06	up	3377.76	2850.94	2814.3	4392.45	344.837	1800.9	3151.72	1951.38	4916.52	3404.77	24102.1	28058.4	28432.4	27417.1	29898.2	27752.9	29531.2	30084.5	30325.3	28102
M620T217	2.5865	0.000249602	up	9540	7040.78	6036.2	4307.51	6225.74	10788.9	7839.68	4546.77	3426.37	6629.05	22399.7	24965.8	9264.78	9283.42	12332.2	24840.9	24853.3	6718.22	14318.6	22717.6
M620T251	0.312739	1.21418e-08	down	35507	14357.1	16975.7	20301.5	24615.1	22929.8	22103.2	28902.8	27232.1	30614.6	6204.8	7234.98	7948.27	7622.78	5954.12	8324.06	6122.11	8598.09	8292.09	9862.82
M620T323	6.83365	1.0969e-10	up	1076.73	1095.42	1469.26	971.462	1034.69	816.532	1919	1261.62	2027.47	864.298	6919.39	7451.88	8563.39	10346	7155.3	11670	8369.29	9005.16	8060.1	8129.47
M620T500	0.207074	0.000170942	down	30664.1	45653.9	23656.5	21059.6	8990.14	7754.91	3946.08	14182.7	5866.98	13192	7023.64	5969.17	3013.58	3126.92	1436.53	3640.28	2138.25	3419.44	1629.59	4833.71
M621T258	0.189199	2.69018e-12	down	46776	23872.6	27614.1	30950	33307.8	36152.8	31529	44903.7	34664.6	46529	4996.7	8069.67	5237.27	7498.73	4697.96	8805.44	6937.7	8187.87	5774.19	7205.97
M621T39	3.81334	8.17215e-09	up	1367.69	2142.22	1798.78	1355.92	3132.44	1058.67	2192.38	2014.72	1801.68	2580.15	5257.13	10840.6	8721.09	6709.76	7976.96	6681.68	6729.12	8083.01	7682.61	5467.17
M622T258	0.259615	3.01058e-06	down	14752.3	10100.4	10924.4	10983.5	11939	11927.5	10952.4	13543.7	11577.7	12629.2	1145.57	4790.87	3964.22	1429.59	3578.92	3262.81	3692.04	4176.64	2459.83	2479.37
M623T270	0.378804	2.91337e-05	down	25106.7	20787.8	19850.4	20383.6	22860.7	25425.2	27175.2	27399.3	24922.3	25359.4	6998.94	10786.3	6397.22	19459.8	5593.94	3612.4	7813.97	9944.56	8807.93	11221.5
M624T459	2.64804	7.36303e-09	up	791.93	1211.66	1061.86	1313.1	1077.03	1297.02	1315.71	1012.96	664.439	1161.61	2922.47	2644.26	2533.43	3309.62	2868.19	3151.46	2942.07	4101.38	1935.51	2474.59
M625T276	0.110523	3.78784e-07	down	27326.2	4678.88	31217.8	20653.2	20576.6	24288.2	10810.2	7594.5	35326.9	20972	1779.28	2005.87	2053.84	1951.76	3091.84	2616.87	843.703	2574.61	2271.81	3295.65
M627T202	0.367034	6.61101e-05	down	26066.3	18578.7	18865.4	21375.7	20101.1	27730.5	20835.1	29912.8	10218.6	30687.9	7237.5	5483.84	8690.82	6797.89	11114	6810.38	11770	7525.13	2178.63	14744.1
M627T331	6.71885	3.22489e-15	up	3553.69	4121.41	3732.72	3706.11	3346.42	4566.14	2618.85	4656.13	3193.52	3810.11	33336.6	23841.1	26978.4	18372.8	26894.2	20089.6	24682.3	22734.3	30213.4	23504.7
M627T42	3.97189	2.61652e-06	up	3097	2649.22	3399.14	3129.52	1575.11	3898.39	3010.72	4034.97	2737.49	3469.02	9587.98	20763	8739.08	9508.88	8690.58	17579.4	7107.08	15320	5103.98	20730.7
M627T464	0.103026	4.5874e-08	down	7290.79	13574.5	11409.4	9857.59	8041.54	12853.9	14090.5	11901.6	7582.52	11517.1	862.505	1194.16	1614.48	769.462	1042.74	1802.09	231.438	1184.07	1039.03	1399.15
M628T202	0.264951	1.69607e-05	down	16016.4	16984.5	6955.39	10360.9	14860.4	2969.62	9880.9	14447	17704.3	13125.4	4592.77	2690.9	3609.23	2205.97	3074.02	2073.21	4046.32	2303.13	3891.42	4182.74
M628T331	6.06314	4.91864e-08	up	517.817	400.306	502.028	627.598	777.011	347.266	596.314	419.083	173.792	233.612	3267.21	1822	3055.99	2176.72	2700.47	2580.46	3116.58	2742.01	3452.65	2944.97
M628T42	3.44647	2.81798e-06	up	3202.6	6958.41	6754.19	4896.22	5695.77	2128.69	3399.69	3615.49	5365.95	3667.17	12573.1	29592.3	17948	22910.9	9377.32	15538.6	8099.67	8829.03	13261.8	19318.4
M629T214	0.26127	2.3797e-07	down	50974.6	22199.8	23007.9	27144.4	39858.3	34947.1	21077.4	32284.8	60738.7	45611.5	16132.3	6167.21	5196.68	6631.25	6577.45	7875.9	15729.2	9322.26	10016.5	9845.14
M629T331	4.82971	1.38507e-14	up	1831.79	2187.88	2527.6	2513.28	1995.48	2511.56	2823.74	2855.23	2542.92	2637.64	14788.5	10194.9	13311.5	9274.5	13234.7	9648.58	11289.1	10581.1	13972.2	11680.9
M629T490	0.213387	3.7676e-08	down	8512.97	7096.77	18302.5	10222.6	8513.11	5602.04	14334.5	10277.5	8004.28	5187.74	3325.09	906.018	1546.99	2278.84	1630.93	1806.24	2520.78	2717.79	1887.6	1876.38
M630T214	0.172762	3.51436e-09	down	35426.1	12922.1	10162.7	14791.8	12608.4	15665.3	12634.8	22969.6	18575.9	25791.9	3870.35	2253.93	3241.55	2639.08	3912.07	3059.37	4592.58	3159.05	1540.93	3095.8
M630T308	2.49759	2.25641e-08	up	3296.64	2616.09	3255.59	2972.03	2475.95	1887.4	1932.73	3537.53	2845.78	3652.81	8169.6	5584.46	6273.54	6415.96	7243.17	4856.35	8699.57	7763.38	7320.37	8786.23
M630T331	5.69131	1.22231e-05	up	149.31	454.265	149.006	461.237	329.063	38.8049	167.157	310.058	289.735	147.359	1589.02	1389.85	1734.08	1271.01	1703.95	1060.79	1446.51	1122.56	1550.55	1337.16
M630T45	2.89013	2.57558e-05	up	4509.49	2492.98	3700.3	3265.22	4268.07	2204.44	1498.25	2648.9	3291.94	1898.28	9620.32	14087.7	8277.59	14725.6	5080.36	7474.41	3810.41	5783.28	5956.73	11245.4
M631T331	4.27898	8.35609e-08	up	499.648	906.272	811.602	738.8	685.695	249.06	616.078	819.741	632.428	501.812	3086.63	2451.22	3261.89	2380.53	2961	2276.8	3211.28	2852.42	2880.79	2284.5
M632T30	6.11629	0.000758696	up	42.4168	280.835	448.22	108.636	237.373	219.184	138.71	208.419	148.711	69.9733	246.858	2497.95	255.822	1460.25	296.641	2188.2	616.14	1379.28	269.109	2425.86
M633T185	0.367059	1.10224e-05	down	7874.02	13181.6	13126	13396.3	9373.65	11864.2	11846.6	10621.6	12667	11673.8	2937.14	5899.07	3312.4	5595.63	5463.35	4526.92	1397.03	4519.3	4447.23	4343.03
M633T251	0.223742	5.42788e-08	down	39319.8	28028.4	23706.2	27288.4	24163.3	32292.4	35343.7	44586.1	28830.4	44611.9	7535.63	7469.9	6153.97	3835.62	7072.74	8054.62	3027.03	9006.4	10919.2	10350.6
M633T500	0.221899	5.96074e-06	down	37196.5	20951	38313.8	45420.6	14736.5	38881	7874.54	26914.4	13915.2	27954.2	4954.22	6459.56	4543.42	3738.14	3707.47	11038.4	6530.48	6939.93	7030.34	5449.51
M634T251	0.207339	0.000305638	down	33568.5	18007.8	9693.1	7562.8	7448.87	20539	28540	71083.2	18768.6	9430.08	6640.69	2361.23	1752.63	2299.02	915.238	6863.76	14858	7623.39	935.66	2327.36
M634T31	7.86999	0.0014139	up	344.403	99.7679	615.288	101.466	235.784	337.721	474.108	291.903	11.2308	403.63	398.378	3846.55	255.201	3779.52	536.166	3830.79	743.728	4528.29	769.132	4255.62
M636T31	19.4929	0.000458826	up	344.949	173.273	626.434	587.641	104.33	220.902	216.327	257.703	903.623	323.834	1137.62	12545.8	646.41	13330.4	647.685	13357	781.447	15560	1277.01	13990.8
M637T228	4.10945	3.66566e-11	up	6758	4674.91	7438.2	3886.05	5143.99	4634.02	4474.36	4495.14	5593.19	4434.18	21939.8	18174.5	31946.8	19775.4	22413.6	16521.4	22339.1	15064.3	27013.4	16579.8
M637T367	0.422246	0.000379573	down	3104.43	6062.2	6064.37	6132.08	6906.17	6101.18	5602.9	4911.92	4530.2	4822.31	850.556	3982.86	3185.7	3692.26	1395.61	3567.76	1451.52	952.507	1310.08	2512.84
M638T216	2.22989	0.00725593	up	24440.5	9050.9	36155.5	9806.04	13615.5	5687.62	14154.9	9879.3	1006.25	11408.3	19954.3	38443.5	42940.4	38507.7	42043.2	20537.9	31193.5	20281	17836.7	29754
M638T411	0.453347	1.00999e-05	down	3305.82	4000.57	1722.73	3596.18	2450.5	2753.31	2707.46	2914.69	2136.36	4773.15	1203.29	1156.92	1283.51	1389.8	1593.56	1818.61	691.08	1410.5	1522.65	1694.05
M639T31	3.09267	6.75666e-05	up	170.18	245.016	541.757	454.923	385.359	661.79	388.202	606.051	103.957	312.921	2428.11	891.056	1044.92	805.783	1489.03	890.055	717.196	1624.55	989.464	1088.96
M643T322	3.35713	0.000114256	up	2041.38	5603.68	7618.32	2473.45	1420.01	2030.26	1516.44	1722.79	3543.53	1789.32	4626.57	13992.7	9533.01	8892.62	4995.34	10282.5	4137.57	10002.7	7563.38	25879.1
M645T216	0.157033	4.60996e-13	down	62567.2	40900.9	56865.6	64173	72063.5	59189.4	56680.5	50815.3	57170	47536.2	6324.82	7606.45	8660.21	7768.43	8214.11	11303.8	12299.4	7332.92	7554.57	12123.9
M645T459	2.58598	9.49082e-09	up	2193.57	3412.96	3120.21	3501.12	1991.71	3090.35	3532.12	3170.2	2178.57	3719.24	8035.6	8125.85	8528.4	7946.67	6409.47	5531.89	7451.31	8552.9	7462.46	9302.15
M646T216	0.108988	1.34265e-06	down	17604	20039.6	15055.4	18209.4	27139.5	17827.9	27252.6	26350.4	16337.5	18681.5	3159.73	2641.13	2142.67	2015.98	2228.2	2741.08	3053.33	257.224	2307.18	1741.21
M646T239	18.3406	2.31496e-07	up	455.46	544.201	255.292	436.922	206.814	216.48	400.68	102.416	354.315	44.7351	6632.42	6878.07	4948.06	6667.65	3806.94	5663.29	5346.08	5518.44	4499.45	5379.11
M646T459	2.21204	1.741e-09	up	1158.49	734.151	1132.98	1029.09	900.846	843.451	999.511	937.255	756.992	990.788	2208.17	1849.71	2193.23	2177.49	1445.58	1978.43	2265.95	1926.88	2244.32	2688.21
M647T39	4.68876	3.28282e-07	up	2197.83	2708.22	3351.53	2147.59	975.582	2084.87	3319.08	2113.09	3390.06	2970.22	7111.5	15485.3	6990.74	16444.5	7139.02	17817.4	7031.1	16118.9	6592.53	17697.9
M648T39_1	5.8454	3.90204e-05	up	853.161	401.769	1102.42	613.738	1026.93	735.161	600.654	718.318	2412.94	1795.03	2744.62	5066.49	1157.5	5725.04	1732.1	8352	5426.2	13967.1	6169.09	9634.43
M649T218	0.284552	3.0613e-07	down	7072.77	8762.41	11664.3	11943.3	7551.53	3718.9	9407.48	5602.19	5265.56	5337.2	1305.99	2963.13	1907.97	2566	2364.82	2859.46	1568.4	2907.76	1638.33	1636.77
M649T249	0.173091	9.40359e-15	down	52211.3	81107.8	52364.6	61673.3	51075.4	52960.9	55304.3	53023	39658.1	52625.6	9596.12	12191.2	10058.2	9002.95	11472.1	7665.39	10061	8695.13	8242.1	8562.69
M649T42	3.37611	1.94129e-07	up	3594.1	2435.42	2451.84	2916.83	2981.18	3099.43	1122.28	4026.96	3760.33	3082.3	9229.09	11193.4	7501.35	11734.8	8607.93	8855.8	9564.21	8773.56	9763.97	14272
M651T186	7.8067	1.41733e-09	up	441.497	564.749	447.516	213.197	588.933	511.049	424.055	647.101	206.212	795.103	3071.57	5577.94	2369.07	4735.02	2507.07	5259.93	2427.27	4025.19	3144.34	4662.44
M651T31	4.23763	0.000103039	up	1425.11	335.692	1132.2	631.004	808.917	400.656	514.282	398.972	458.815	353.829	1104.78	5604.56	1158.58	3799.44	1045.79	4977.04	1991.9	3879.79	1023.57	2787.42
M653T41	4.32107	2.25785e-06	up	4264.86	5153.62	3782.39	7422.6	4510.73	5387.86	1415.02	2773.19	7887.99	9748.55	16315.9	32663.1	19101.1	20685.6	16062.7	20754.5	11993.3	25640.2	29746.1	33231.9
M654T42	3.18783	4.14743e-06	up	3987.2	5108.96	4696.02	3623.48	1122.11	3603.49	3044.17	2605.83	3462.93	2564.08	6043.76	21089.9	10458.3	8780.87	9661.55	16890.9	8750.18	9181.99	8425.81	8523.44
M655T33	6.89643	0.00153944	up	671.685	20.1499	103.129	286.537	490.244	166.876	103.078	203.741	144.842	326.525	310.893	3017.02	391.727	3004.94	292.011	3891.45	455.247	2576.09	395.078	3022.53
M655T42	4.3143	1.78288e-07	up	1565.22	4951.93	2233.4	1393.71	1593.05	3912.31	3387.21	1766.6	2161.63	3227.73	8962.65	14487.8	6454.75	10678.1	19475.9	8342.27	8441.48	7679.52	15786.7	12694.4
M656T40	6.28739	3.99832e-06	up	1899.3	1432.53	519.136	794.879	2234.86	299.548	1066.49	432.147	1312.19	1889.8	8864.4	5805.4	6879.5	6775.93	5396.64	7730.84	9518.25	8200.55	7789.61	7738.65
M659T247	2.4464	4.61233e-10	up	5203.98	7101.99	6171.2	6185.19	6217.41	6038.94	4695.93	5857.34	8420.24	4731.69	17266.5	12641.2	18799.4	12779.7	15098.3	11783.3	14691.9	14625.9	15440.3	15184.1
M663T246	0.21879	1.40102e-06	down	72655.2	22992.5	23170.7	18454.3	44758.2	33996.4	17998.1	24723.2	35447.3	46875.6	4957.38	7860.85	5585.16	6420.85	11841.5	7782.54	2193.59	8941.72	13200.1	5839.31
M663T250	0.328047	4.47743e-06	down	25502.1	11463.6	17689	39940	27542	17827.9	16945.1	25718.5	14378.8	20173.5	7271.68	4172.02	8369.35	10727.5	8920.06	3245.06	5174.2	4694.79	9737.7	8933.17
M663T364	2.68382	3.92581e-06	up	4230.33	1776.2	3547.15	1720.74	2248.95	1577.53	2577.68	3922.31	4001.58	3336.31	9743.48	9312.35	7357.15	4803.34	6486.91	5705.07	12012.7	6335.5	9211.52	6698.48
M665T340	0.344519	7.56494e-07	down	7489.72	14434	7393.35	4185.52	6501.52	6123.82	7660.27	10203.1	8849.73	5525.07	3283.45	2627.51	4303.4	2464.57	2162.73	2806.1	1767.92	3495.5	1927.89	2159.57
M667T332	2.9163	6.39493e-07	up	1403.66	1024.2	1345.55	890.224	1106.17	1022.96	1673.59	1214.13	1123.3	510.178	3724.42	3122.28	3681.17	3021.77	3499.78	2784.35	3307.12	3284.52	3583.17	2986.22
M669T331	2.96586	7.79362e-13	up	782.339	554.775	526.76	815.087	731.968	654.067	761.08	682.251	670.759	736.172	2736.42	1918.29	1961.53	1821.32	2037.99	1970.63	2053.8	1716.59	2253.5	2039.63
M673T212	0.344095	8.33132e-06	down	27295.2	12090.2	19584.6	27265	33674.7	23346.8	16382.6	40641.3	35838.4	26117.5	15956.7	5422.17	13354.5	4703.92	6246.8	13725.3	8512.18	8027.79	7785.63	6499.16
M674T212	0.274903	1.44496e-06	down	17787.4	10684	8195.38	11882.5	18436.7	13653.5	14403	14310.7	17157	26495.9	7458.58	2992.38	2578.67	2140.88	2962.89	3067.45	3762.83	2734.27	7389.26	6974.56
M675T215	0.197243	1.26643e-11	down	88145	74783.8	71466.4	53436.8	82628.6	51094.5	65957.1	76800.8	103658	55673.9	20715.7	11583.5	13899.5	9108.49	15128.2	11149.6	15744.6	12444	19429.9	13530.9
M675T378	5.92633	1.07399e-09	up	442.326	1044.36	1227.72	1284.61	1541.48	1174.47	1230.59	997.768	1631.61	1178.72	6547.76	7868.5	5886.11	7456.89	4274.32	8686.83	6447.37	8639.08	6566.46	7282.68
M676T215	0.209507	6.58577e-10	down	43492.1	26573	24156	18624.6	22651.5	29297.6	27832.3	27832.8	42865.2	25638.4	6485.29	4253.16	3897.38	5247.84	4555.45	5165.9	11284	5252.05	6517.06	7881.69
M676T296	2.30086	3.16231e-07	up	1174.49	890.32	1135.87	1034.46	1589.55	682.633	892.227	1032.91	968.656	634.039	2332.53	2952.2	1815.59	2064.52	2314.52	1843.22	1983.24	2611.3	2211.91	2960.43
M676T373	3.36954	2.34553e-13	up	1036.03	737.166	1021.45	796.258	897.178	694.033	866.609	748.91	694.276	795.099	3118.15	3100.16	2383.85	2724.01	2639.06	2539.59	2802.9	3634.75	2252.6	2728.31
M677T410	0.23773	2.28989e-11	down	16480	12165.6	17567.8	12201.8	14770.3	14061.1	14011	13947.9	14955.2	14465.9	3555.17	2714.2	4233.86	3998.91	3884.88	2774.9	3721.88	2331.54	4204.39	2962.42
M678T409	0.269134	2.19223e-11	down	8260.89	4208.1	5752.28	6476.04	6192.37	5802.56	5167.31	5757.14	5747.41	5732.35	886.222	1596.28	1653.6	1505.72	1803.62	1602.61	1993.48	1663.72	1560.67	1638.92
M678T436	0.00561656	6.87297e-21	down	24575.8	13921	21683.3	15323.9	23773	14284.3	18163.3	15248.7	25380.4	17673.8	116.46	88.5107	73.3942	98.0067	88.9152	123.643	95.6163	143.457	98.5378	140.76
M679T203	5.83865	6.90321e-06	up	365.281	86.7557	736.188	582.341	567.129	233.509	97.5718	367.919	541.495	403.512	1414.96	2245.69	1404.76	2248.45	1711.13	3370.45	1315.76	2670.06	1424.73	5441.79
M679T249	0.171501	5.28416e-09	down	45513.1	71573.5	45382.6	43684.6	31449.9	37279.6	37034.3	39070.9	32661.1	47306.5	9011.45	2682.67	8883.91	6281.83	5674.09	9647.03	8044.33	10667.8	7559.8	5456.42
M680T248	0.230359	2.72752e-05	down	23845.8	14465.3	12788.5	21491.3	12279.7	22232.6	26844.6	24491	12737.1	28668.8	5960.8	767.918	1935.66	3760.03	3126.5	4137.82	3859.31	4804.81	7700.04	9983.22
M683T340	0.0812122	8.56394e-11	down	21693.6	18691.6	23761.2	20008.6	22722.8	19505.8	21240.2	19602	24231.7	20779.6	1527.14	1700.22	3075.46	1404.34	2130.96	1225.27	1962.37	1252.08	1817.26	1141.14
M683T35	3.68034	1.63443e-08	up	1180.44	1448.01	1429.19	1100.59	1411.33	1355.38	1052.46	906.074	755.459	1373.43	4543.78	4502.85	4621.24	3272.64	2898.52	3355.61	4228.53	4759.85	3187.93	8838.59
M684T340	0.101787	1.35928e-15	down	17603.3	14873.4	19527.6	15154.5	18604.2	15496.4	18419.3	16271.8	20558.5	18250.6	1515.38	1312.31	1795.38	1612.51	2434.86	1679.81	2099.48	1543.59	2058.76	1736.13
M687T495	6.5783	1.34497e-06	up	1229.39	2265.38	2449.21	2500.03	2833.23	1419.35	558.156	1488.16	2817.88	843.597	15257.8	11951.1	24083.8	13910.4	13479.2	4787.44	5152.86	20049.3	7945	4452.88
M687T499	4.90777	1.19783e-12	up	1799.03	1730.68	2543.9	1367.35	1809.53	1459.73	1318.87	1702.91	1799.04	1684.07	7878.04	9577	8784.34	9258.44	8316.93	9375.45	7844.97	8674.59	7079.92	7698.13
M688T32	5.47364	4.44895e-06	up	649.471	296.569	574.836	394.355	414.909	519.479	287.253	665.642	659.431	274.763	1669.98	1303.8	1020.09	4372.07	1837.2	4701.31	1928.27	4654.25	1025.01	3415.06
M689T183	0.217602	4.41201e-11	down	14590.6	8764.42	9611.96	7893.13	10256.7	13804.3	9821.79	12620.2	14012.1	12085.1	2273.64	3752.53	2004.69	3334.32	1720.31	2690.46	2392.2	2322.81	2546.36	1651.88
M689T33	4.29345	3.2615e-06	up	256.048	90.1815	314.269	119.909	334.922	363.593	214.535	486.254	265.686	568.665	673.359	1727.55	757.277	1629.57	1136.71	1949.92	1346.13	1693.28	1099.89	927.021
M689T356	22.6349	8.51204e-13	up	1110.11	1296.01	1430.9	1400.72	2137.52	1565.44	612.485	1047.49	1463.04	619.922	31911.1	39072.1	29282.5	38973.6	37080.4	23130.7	13921.3	38315.3	20242.2	15163.3
M689T494	0.0882795	1.74099e-07	down	45357.7	52254.2	244242	108329	43867.2	52905.3	122594	162274	42826.2	162560	10153.1	5602.67	9605.34	6319.88	17456.4	5788	8514.06	10512.4	7535.6	10076.9
M690T493	0.061406	1.56093e-12	down	25593	49544.1	90009.2	28254.6	28912.8	28933.7	29285	38963.3	38477.2	39908.5	2298.88	1547.1	4176.79	1844.93	2033.68	1732.09	2313.53	2749.15	1688.56	4047.61
M691T34	5.29785	0.000202677	up	284.858	166.398	558.984	72.3401	352.315	74.3173	28.1667	338.813	262.722	278.066	690.29	1503.86	375.231	1448.47	256.109	1257.88	2191.48	989.654	2431.24	1660.58
M691T412	35.2898	1.35326e-11	up	286.09	123.776	187.256	207.373	105.258	213.396	130.945	200.657	180.789	103.223	6196.65	7097.91	6315.81	6588.93	5379.4	5650.87	6358.75	6106.78	5456.34	6209.3
M691T497	0.109309	1.21389e-05	down	22954.8	23019.5	28954.2	4793.05	4774.42	25290.1	7892.18	2922.46	8462.7	19392.7	1707.62	1349.26	1469.77	2605.36	1600.23	2068.06	1420.81	653.003	951.246	2402.25
M692T216	0.320254	1.06238e-09	down	3383.16	3634.88	3225.19	3443.22	5365.68	3577.35	2341.82	3362.22	3112.37	2929.93	937.038	834.722	923.09	848.535	1177.77	1427.63	879.429	1584.48	1344.4	1051.91
M693T409	0.318737	4.37162e-06	down	29827.2	20618.1	21643.4	20618.2	21774.9	22212.3	22087.4	23689.8	23734.6	24221.7	11144.5	3818.93	10623.3	4978.25	9639.33	4652.02	8987.7	4423.06	9870.95	5307.71
M694T31	10.2768	0.00477323	up	280.931	611.274	611.396	209.218	829.047	406.428	402.924	158.128	390.307	492.034	861.915	9784.77	374.793	8473.88	324.382	7886.32	727.699	7749.96	759.906	8189.05
M694T409	0.358047	5.38004e-08	down	7647.82	6955.91	6440.31	7096.79	5105.22	6073.49	6728.12	5382.61	5660.45	6027.98	2493.5	1915.79	2739.37	1712.01	2884.37	1529.47	2862.42	1442.76	2768.61	2251.15
M695T31	12.9119	2.7624e-06	up	26.6972	33.1644	440.512	433.767	112.097	55.926	151.001	152.935	150.116	169.848	2823.05	2205.1	353.862	4661.04	1071.47	3031.92	772.457	2480.85	1082.52	3804.51
M695T409	0.420208	4.89952e-06	down	6603.93	3851.79	4870.42	6144.69	8542.51	5368.81	3354.4	4039.2	3903.58	3703.38	2344.1	1591.47	3445.01	1901.74	3197.47	1938.63	2122.18	1405.82	1694.02	1530.8
M696T31	23.5802	0.000969612	up	2740.56	616.439	2174.18	803.182	2823.9	506.618	525.703	695.853	2253.1	933.639	3076.53	53025.1	1537.48	62910.7	2095.67	60988.1	4788.91	75826.4	3788.15	63811
M697T31	19.8276	0.000422064	up	1792.39	556.151	1057.35	67.0904	1524.39	194.535	281.545	578.98	884.147	461.745	2032.74	25278	1001.42	25933.3	1642.09	26746.2	2025.65	31235.4	1591.78	29204.4
M698T42	9.87579	6.67849e-06	up	837.231	883.322	1176.29	961.786	732.522	2418.14	1177.06	1555.5	1977.6	1505.38	16732.9	11898.6	19234.5	10157.9	19761.3	9419.89	17293.9	9282.4	15710.4	1113.88
M699T281	3.15194	0.000171626	up	220.663	595.151	1793.05	1227.7	220.657	309.54	397.512	291.151	1052.04	350.28	1856.17	2184.29	1604.37	1272.76	2201.58	3272.44	1428.57	1922.11	1648.45	2963.69
M700T40	4.33854	1.96444e-06	up	3196.56	1135.86	2548.24	1043.91	2539.73	1927.35	1384.89	1167.36	3091	2062.1	5481.87	12232.8	4917.88	14119.5	4436.69	11715.1	5809.07	12275.8	4219.47	11983.5
M701T41	3.34847	1.81975e-08	up	2683.51	2743.03	3420.64	3146.97	2174.84	3241.58	1450.28	3196.43	2933.22	2185.41	8015.48	6585.79	11926.1	7870.89	9717.82	6090.51	11520.3	13498.1	9901.24	5871.44
M703T224	0.448284	2.41811e-08	down	7836.07	7737.24	8274.87	9768.32	7715.13	5401.06	6754.84	6148.54	5951.43	8989.15	2477.32	3468.62	3287.42	3603.21	3467.99	3159.5	3278.06	4874.36	3368.76	2446.29
M704T41_2	7.96507	0.000706134	up	14887.3	11832.9	13030.2	5688.11	12075.4	6459.88	5539.36	4445.09	14687.9	9964.82	22007.5	167596	14379.1	107462	16133.7	116582	16062.7	111981	21367	191872
M705T251	0.0983908	6.60723e-10	down	188652	88139.2	192860	92520	192799	161753	99520.9	96012.5	223768	234842	15495.4	12773.4	16973	15779.3	18407.5	12546.3	16766.1	13178	20775.7	11864.2
M706T253	0.135132	3.44819e-11	down	61382.2	34238.5	44409.1	20158.2	38441.7	32172.2	36035.8	24718.5	49269.8	47564.4	8058.61	5342.01	6000.59	3773.06	4137.55	3723.85	7117	4213.2	5058.86	5059.18
M707T296	0.044113	1.16988e-14	down	46420.2	34207.3	63225.1	35828.8	54492.4	36723.8	34769.5	32572.3	50691.2	33124.1	2059.05	1483.2	1964.77	1757.95	1934.03	783.222	2134.91	1967.25	2382.44	2151.27
M707T494	0.218779	0.000492189	down	2133.81	7669.07	12475.5	2030.48	4201.3	987.039	3366.34	5271.58	3169.68	1283.37	826.325	1261.89	1236.55	894.747	775.914	520.442	957.762	1079.11	1024.59	740.058
M708T298	0.0837702	8.2778e-15	down	16211.6	14730	23934.7	14881.1	21218.9	13396.6	14458.7	13139.5	17079.4	13446.5	1671.22	1352.03	1222.88	1224.4	1271.75	1519.34	1452.54	1448.42	1209.14	1240.67
M709T306	0.041958	0.00022429	down	2844.5	3725.73	85328.2	48871.8	72192.6	47057.7	45900	3136.03	67493.7	42605.9	1761.29	1887.73	1883.94	1487.11	1848.19	1817.5	1909.6	1477.94	2033.81	1479.83
M709T35	11.3834	1.41097e-05	up	4785.22	2761.1	5736.49	2516.22	5103.76	2734.15	2202.57	2095.34	2597.28	2863.8	9469.72	72613	11672.1	70262.3	13758.6	60935.5	14143.9	61673.9	10513.7	55115.2
M70T313	15.9115	2.22474e-10	up	1682.91	3995.12	2193.28	3622.66	1501.78	4256.99	1775.81	3412.05	2985.64	2665.99	37191.2	51744.8	43429.5	47042.9	38068.7	49229.6	47698.1	50296.6	40072.9	42215.2
M710T307	0.0512926	5.81882e-17	down	26274.3	16960.3	29326.2	18703.3	27011.7	17700.8	17883.3	16975.7	25305.9	17607.6	1411.46	828.331	937.133	791.661	1089.92	1024.38	1105.41	1300.06	1438.1	1037.31
M710T35	5.06566	0.00028058	up	6380.04	1346.86	4824.92	3178.51	1229.92	3615.93	1185.77	1467.03	8828.79	1369.65	6252.52	33017.7	6673.58	28236.1	5082.55	24586.1	5148.85	27526.2	6155.59	26652.7
M711T307	0.389333	3.99089e-06	down	6081.44	9977.57	5343.84	13000.6	9894.95	6996.29	5233.79	7896.42	12435.7	11759.9	2232.26	4017.97	3250.25	3565.05	3097.2	3112.98	2237.53	4110.4	4849.66	4029.61
M711T319	0.062384	2.48197e-08	down	16142.9	66467.6	35943.6	64981.2	37608.9	45950.5	46298.3	37815.6	15834	43383.7	2613	2325.16	2902.06	2476.23	2473.74	2640.99	2517.5	2673.49	2621.34	2360.54
M711T35	5.41567	3.16734e-06	up	2430.73	3450.61	3278.24	1757.4	2463	1924.24	2067.47	2177.82	3421.25	2727.85	6508.52	27492.6	7567.22	12549.1	7327.59	18059.5	8148.64	22218.7	6988.45	22314.7
M712T310	0.199696	2.17896e-07	down	5681.78	14045.8	12479.1	16509.9	19652.4	12709.2	13824.9	17125	24895	14016.3	3166.09	3050.53	2903.73	2800.36	2485.13	3145.36	2782.45	3330.61	3304.86	3172.83
M713T373	5.81256	5.46568e-07	up	96.0029	230.826	272.114	514.678	414.065	286.782	165.164	160.045	289.342	79.519	1438.91	1931.35	1259.72	1956.6	1254.18	1319.25	769.587	872.241	1503.62	2275.57
M714T35	4.20679	0.000115015	up	1438.28	1600.66	2110.22	1272.78	1779.7	1512.48	1105.08	1246.59	2581.17	1678.27	13246.5	2279.82	5836.36	1413.37	6982.07	5944.13	9834.36	7435.38	8602.21	7102.67
M714T43	5.08604	2.53638e-12	up	920.094	1124.34	1182.95	1313.12	1408.31	1137.58	821.714	718.496	1287.33	888.225	8275.36	5653.48	5445.45	5471.27	6079.43	4734.78	6157.11	3845.29	5108.56	4169.53
M715T35	7.67711	0.000392143	up	1760.94	3737.4	4357.5	3956.43	3181.22	2456.94	1867.85	2898.71	3380.41	2020.25	13925	26051.2	42078.2	15271.9	25702.7	1025.43	30802.4	20658.6	38757.6	13104.9
M715T43	7.82941	1.28416e-11	up	2497.63	3211.05	2247.4	3312.82	3849.6	3328.55	2189.91	3085.09	2592.2	2095.57	28819.1	16835.4	25876	15504.7	29049.1	16201.8	27917.5	15732.7	31151.1	15344.6
M716T42	6.19198	0.000122709	up	2090.75	1040.96	1781.38	920.498	1144.1	1168.08	1293.71	1424.12	1048.29	1742.56	14883.7	2955.73	12802.8	2298.77	12288.6	8275.56	13149.5	2382.41	12939.9	2571.04
M717T211	0.0632064	5.60406e-11	down	29622	23015.3	35456.8	28228.5	16773	17226.4	28221.4	21311.6	17937.1	25289.7	1311.1	2318.6	2745.59	1215.18	1236.67	834.439	2584.65	792.999	1030.05	1295.05
M717T346	0.424667	2.42664e-06	down	13420.3	9875.74	13387.9	9720.2	8035.93	9012.64	9424.52	6005.73	7755.28	9420.29	5424.55	3943.21	5563.54	4329.16	4984.47	3647.64	2437.61	4392.34	2166.72	3903.68
M717T409	2.54216	5.51598e-06	up	1334.68	760.315	1355.87	706.493	1534.44	1361.9	1114.25	1116.74	1230.96	684.55	1731.25	3200.44	1937.3	2712.96	2415.3	4299.99	2601.15	4485.48	1760.97	3327.85
M717T42	5.22404	8.02821e-09	up	2460.71	1190.47	732.602	1738.27	1600.07	1308.37	1035.71	2310.83	1540.9	990.29	8766.95	6015.71	8269.23	5372.63	7788.31	7541.25	9718.1	6531.52	9623.88	8253.58
M718T323	0.335116	1.38172e-08	down	7482.76	5331.84	7747.2	7330.52	7079.71	5296.92	4960.36	7564.27	8906.27	7061.17	2071.5	2012.69	2047.59	3209.02	1494.68	2093.09	1693.63	3785.59	2178.11	2457.03
M718T40	4.26998	1.04911e-06	up	1747.87	857.2	465.837	491.919	1292.84	838.754	567.003	412.318	828.917	1660.19	4210.03	4732.98	3949.26	2119.46	3399.3	4157.21	4709	1983.74	4494.01	5370.12
M721T251	0.39522	1.92414e-06	down	24407.9	20356.6	22623.1	14821.4	33868.8	13672	13487.5	13888.5	22427.7	26177.7	8379.9	8007.39	12242.6	6427.42	10183.3	7091.98	7711.47	5128.99	8983.17	7152.99
M723T317	0.221074	1.06923e-08	down	56843.6	58247.6	69296.8	32030.2	63416.2	45936.6	50905.4	47357.5	60361.5	48341.6	14115.1	6745.54	12829.9	7521.05	15374.7	8372.2	15977.9	10044.6	18994.5	7798.6
M723T324	0.0861149	0.00695818	down	1371.78	21.6832	547.303	69.9165	34.5729	45.3381	644.131	826.534	103.898	1229.22	22.2706	27.3613	44.6473	21.0802	7.85738	25.4996	47.1354	46.494	107.584	71.5485
M723T45	3.64619	0.000565063	up	343.484	863.911	766.407	347.587	33.4658	266.049	598.993	475.122	583.115	631.655	1152.08	2136.09	2160.14	1942.11	1491.01	1448.01	2122.64	1498.64	2110.33	1840.98
M725T180	0.138416	3.33564e-09	down	43696.4	16650.6	39577.7	26471.3	33485.6	58995.6	53377.9	55751.4	53459.7	26384.6	5944.27	2651.91	3357.93	4029.21	6703.49	8984.26	7337.7	8807.55	4557.71	4079.06
M725T331	6.04098	8.54355e-06	up	430.173	304.946	69.3484	202.87	149.102	279.442	495.106	302.38	390.874	60.7196	2235.34	1555.82	1840.37	1331.89	1815.69	1327.92	1437.66	1434.14	1797	1443.97
M725T35	6.30179	1.89311e-05	up	3354.57	2527.34	1449.22	1761.66	3432.05	2298.62	790.947	1459.62	2819.14	2387.21	4033.05	24552.5	5927.17	10560.4	7277.09	24127	4847.24	25410.7	8590.99	25080
M726T35	7.70292	4.60365e-05	up	1386.84	670.072	104.166	835.446	842.376	611.091	580.35	1174.66	1539.7	1107.8	1783.25	9935.28	2246.83	5915.58	4123.02	12898.2	1538.61	13698.6	3609.04	12441.7
M727T223	0.218524	2.27451e-09	down	640.099	600.056	519.439	470.2	349.168	432.306	312.57	408.783	437.598	299.672	142.726	90.4699	149.105	98.0748	119.985	107.982	64.8282	73.6432	76.7273	53.2388
M727T229	0.433061	6.25104e-08	down	8287.32	7271.27	5121.78	8103.11	8704.63	9292.54	10311.8	8827.92	6921.92	11373.4	4194.32	2968.59	3278.59	3782.3	2955.92	3216.43	5333.49	3328.56	3059.18	4353.19
M727T322	0.105559	4.83792e-11	down	23606	18359.2	11362.8	14967.1	19992.4	9476.64	19666.4	36738.9	19135.9	20512.6	1713.9	1925.61	2303.87	2034.25	1174.63	1526.95	3027.85	1837.53	2703.65	2211.07
M727T35	7.91732	1.41703e-08	up	922.906	750.129	1066.98	661.054	1213.67	705.089	490.914	530.224	1594.93	1189.78	6586.46	6215.43	8745.54	3733.43	9310.56	12041.9	2692.23	12206.2	4147.58	6571.62
M728T321	0.142982	1.45883e-05	down	1390.99	10703.1	8071.94	6122.71	10762.8	10628.3	13680.8	4365.98	7285.92	3033.75	1007.74	977.55	1065.57	1041.83	1004.14	1465.75	861.375	1195.49	888.474	1365.31
M729T321	0.365594	0.000211859	down	3198.21	3470.97	1156.41	2672.19	3261.6	6542.56	2962.17	2482.6	6296.6	1861.08	1119.45	1231.03	948.875	1413.63	761.154	1499.86	969.398	1658.31	1310.22	1483.31
M730T32	4.02024	7.83052e-08	up	734.695	685.571	1473.32	420.353	716.893	596.479	483.808	362.788	598.507	426.808	2653.66	2479.4	2982.69	2130.79	2297.78	3069.65	2347.87	3735.27	1590.42	2840.88
M730T485	0.372195	2.6476e-06	down	4607.9	5218.43	9197.91	3975.26	3919.52	2536.44	5959.88	3542.32	4010.76	4092.52	1706.37	2176.58	2523.66	1463.23	1082.91	1369.16	2090.51	1094.54	2130.02	1878.84
M731T507	0.18547	6.72728e-11	down	3151.31	2389.69	3764.71	2143.99	2428.34	1535.44	2756.02	1572	2103.32	2199.95	599.563	468.848	453.854	431.613	399.676	297.353	325.655	562.696	298.574	621.749
M732T230	0.295318	0.000133614	down	21295.4	6117.57	6930.56	4905.3	4264.9	8838.37	13998	5114.07	2958.31	7959.5	2685.13	2199.26	2920.72	1589.44	1828.53	2774.42	4682.92	908.025	1536.78	3203.66
M733T44	6.841	3.57996e-11	up	1472.8	1199.82	2258.23	1314.74	1891.44	1459.13	984.183	725.115	1390.48	1723.87	15530.8	7259.77	10031.2	7566.22	10999.5	7758.39	12471.6	8150.86	11304.1	7573.39
M735T125	2.60342	0.000597701	up	31788.9	44125.5	13261.3	33059	15536.6	11186.9	9229.13	15589.6	53468.7	22019.4	104726	115911	63253.6	35822.5	37922.5	34138	48284.2	100883	67174.7	40824.7
M737T302	0.0727451	5.02801e-07	down	11289.1	12818.9	8823.32	16225.8	12252.5	15431.2	13325.1	14663.6	17318.3	19617.5	1088.43	592.852	970.456	1293.89	1392.38	211.067	207.573	1617.26	1773.3	1165.54
M739T173	0.342344	6.71395e-06	down	58566.1	40215	58855.4	55030.4	40449.2	32951.4	35290.7	47998.6	56017.8	59645.7	12921.2	14647.8	29218	17452	18327.9	9562.48	22164.5	9228.69	24848.8	7672.43
M740T320	0.246636	7.78307e-06	down	6465.96	6555.04	6005.98	5345.54	5661.97	6136.07	4973.14	7663.64	7655.45	6017.39	1699.91	689.973	2495.73	713.026	2629.91	812.93	1703.55	822.327	2781.14	1061.35
M740T41	3.94848	2.27672e-06	up	529.342	723.321	1171.33	422.18	261.699	377.177	677.073	509.813	1320.58	320.904	2271.31	3249.86	1651.62	3103.21	3322.76	2003.17	1536.94	2685.79	2300.4	2803.3
M741T433	4.90595	2.72626e-11	up	2682.9	2406.03	2649.25	2673.28	3466.94	2398.43	1936.12	2377.72	2863.69	2430.79	8503.6	16127.3	11559.4	16708.9	10361.9	15533.1	9140.98	14677.3	10688.9	13690.1
M742T154	3.58803	3.89558e-08	up	435.327	333.335	591.349	681.08	439.349	871.569	506.17	779.432	348.49	619.841	2076.47	1464.06	2172.44	1908.96	2457.3	2127.97	1891.62	1784.85	2427.31	1803.33
M743T190	0.432954	2.25765e-06	down	249068	103035	140829	136064	108525	115923	93380.4	99201.3	92207.2	121499	72493.6	44427.3	67721.9	54796.1	61650.4	42931.3	51009.5	44506.9	57096.1	48773.7
M743T207	0.207262	2.19448e-10	down	91061.4	117124	110350	94236.1	134188	64457.9	122673	135985	128402	144804	28323.6	18356.3	31182.2	16647.2	31977.7	16947.9	29312.9	15897	29732.8	18580.7
M744T211	0.263328	3.9177e-07	down	23432.9	27240.1	42042	41606.8	53450.2	26969.8	32304.5	56547.3	47548.7	26192.9	6978.64	7845.43	16875.1	9093.6	14227.8	7270.52	14058.3	7370.64	11585	4058.06
M745T212	0.204027	4.15022e-07	down	3825.11	6647.47	5355.6	1957.6	6766.3	3239.48	5353.25	5701.53	11526.4	4166.69	728.85	1304.54	881.651	756.73	1044.93	902.913	826.252	748.633	726.868	3206.15
M745T225	0.212418	4.68318e-09	down	13296.9	11285.2	14089.7	11955.1	13869	24227.9	13754.8	10871.7	5770.36	13542.3	3079.67	2977.56	2843.14	2452.09	4462.08	3461.1	2592.4	1579.15	2140.46	2592.38
M745T495	6.67017	6.42396e-14	up	1550.3	1655.33	1524.01	1861.79	2540.92	1866.31	1347.35	1906.99	2264.91	2121.29	12987	11101.8	15295.3	10823.1	14778.3	10843.4	16062.9	9722.52	14237.2	8475.2
M747T39	3.42264	3.95909e-05	up	2666.71	842.252	2196.74	1482.58	598.417	1308.97	1405.01	1775.48	2162.6	2966.78	8083.96	3522.34	8255.43	4236.78	8486.4	3540.18	8830.6	3229.84	8920	2467.42
M747T77	2.69768	1.47553e-07	up	5745.61	3453.13	4402.48	4148.62	3505.72	3845.56	5127.11	5596.88	4265.43	5569.93	17451.7	7908.42	9776.37	8865.13	13339.8	8457.46	15523.8	12355.1	15537.6	13962.1
M749T226	0.142516	1.62984e-07	down	7310.81	3219.85	2450.41	3985.17	3117.41	5540.59	5127.39	7029.59	5198.83	11070.7	609.793	836.081	633.542	778.908	766.491	769.33	774.641	888.011	853.927	792.378
M750T226	0.217548	1.127e-07	down	4468.1	2235.4	1658.84	1836.41	2135.5	2853.13	2312.05	3665.61	2964.47	5994.35	470.377	720.738	553.55	611.297	740.355	753.562	803.266	831.58	475.92	592.736
M753T30	8.39484	0.00579208	up	187.388	46.1698	43.2516	263.923	37.383	246.22	213.834	173.426	365.917	117.678	202.377	2011.08	107.487	3481.8	89.5586	3107.84	375.565	2165.86	428.867	2260.41
M755T193	0.233429	8.10166e-08	down	58141.6	64148.3	85489.5	70797.6	64871.9	49025.3	39872.1	40473.5	45483.9	57124.1	11842.6	8044.38	17219.2	15314.1	26221.9	9057.39	9160.71	9506.13	19954.6	8000.84
M755T293	2.84225	4.02352e-06	up	570.668	805.725	955.305	673.106	1282.05	967.339	639.752	569.276	1327.04	347.488	2160.27	3464.94	1876.19	2068.61	2223.82	2729.46	2417.3	1999.48	1826.11	2363.36
M755T44	4.91755	7.70172e-08	up	4736.67	4941.4	3796.72	4509.67	3903.22	3740.18	1919.15	6235.78	2689.77	2864.89	24084.1	19847.1	29258.4	10323.8	16120.5	17752.3	37505.7	14003.7	14991.4	9556.85
M756T193	0.264899	4.9954e-06	down	29946	30831.4	36290.6	42299.7	29553.5	12825.8	36383.5	38136.9	9424.55	34848.8	9665.65	9442.28	7778.58	7659.38	15640.6	6397.92	6452.96	3791.21	6513.94	6270.34
M757T33	4.83362	7.23671e-08	up	671.166	627.706	534.835	205.079	950.239	652.111	513.449	1032.35	591.257	769.101	4617.31	2013.01	2270.26	1889.01	2928.97	3251.4	3163.83	4514.04	2430.41	4568.87
M757T352	0.0864032	1.43174e-13	down	71194.5	43955	47518.8	42342.9	64460.1	42962.8	45521	44017.4	51225.9	47216	4423.03	3669.22	3977.71	2781.23	3994.92	3072.73	3807.44	5698.83	4733.46	7078.83
M757T386	0.385728	1.0745e-06	down	16350	10402.2	18729.1	10975.1	17127.1	11391.8	11826	11385.5	16959.7	10628.7	6817.96	4234.7	2941.64	3998.96	6407.94	4180.83	8305.46	4088.59	7189.94	4206.27
M757T407	0.481501	2.21529e-07	down	3709.82	2613.83	2196.79	2204.86	2523.4	1895.29	1965.09	1978.36	2567.3	2383.98	1625.17	808.607	1028.18	950.33	1184.56	1092.29	1099.12	1035.97	1527.57	1222.86
M757T44	2.30001	2.80438e-07	up	12319.9	10863.5	11619.4	14182.2	10682.3	12968.9	11553.2	11003.1	14799.9	15556.3	31461.9	17720.2	32877.7	25427.5	32020.8	22822.3	33930	26907.1	41948.9	23646.2
M758T352	0.137788	1.37809e-14	down	30221	24015.7	21109	19584.9	22750.8	16770.7	17453.5	21955.1	19595.1	18634.1	2126.16	2766.12	3480.16	2324.28	3652.09	3126.35	3270.93	2399.18	3694.18	2383.97
M759T352	0.175757	8.96909e-09	down	14356.2	7429.12	6495.18	8700.54	12794	11082.7	9223	12985.7	9571.88	11556.3	1883.63	988.094	1508.36	1460.9	2934.01	956.887	2885.83	2691.45	1826.02	1177.74
M761T163	6.89836	5.94843e-05	up	47.1682	136.561	352.164	39.7172	27.6814	74.932	156.922	2719.1	188.249	23.0858	734.185	6276.95	1128.23	2241.48	957.556	2878.38	1940.8	4781.21	1614.68	3422.87
M763T36	2.68747	3.85315e-07	up	1732.46	1563.19	1941.91	1552.64	1991.76	1217.18	815.399	1155.6	2397.95	1390.06	6717.06	4904.35	3028.96	3649.62	3938.72	4265.94	3300.46	4024.84	3240.18	5279.49
M764T34	11.1205	7.20317e-05	up	1667.53	817.772	1609.7	530.892	1471.59	1465.9	1179.74	1338.32	1001.53	790.245	6277.15	16012.6	10789.1	807.83	13060.1	23408.1	9558.63	37927.6	5614.75	8580.02
M765T140	5.01736	8.90011e-13	up	4993.65	3636.35	3421.62	2595.33	2750.53	3689.55	4018.97	3353.39	3072.84	3313.24	17461.7	14203.7	18682	14441.7	20658.1	17218.8	25703.8	14128.3	19534.9	12799.3
M765T331	3.82945	1.82229e-09	up	364.206	667.753	477.332	531.438	305.245	289.565	599.841	607.307	466.546	384.235	2507.95	1570.22	1980.38	1402.62	1181.08	1590.33	1822.01	1773.56	2324.28	1820.97
M766T42	5.70544	0.000557753	up	345.16	760.219	1431.68	1299.32	997.559	2414.69	1675.98	1069.42	960.02	1023.08	9816.4	9658.49	9719.22	9608.19	8331.4	795.711	7565.51	1794.31	9539.19	1506.36
M767T331	2.98415	1.04443e-06	up	348.46	487.144	533.055	494.389	411.308	520.072	561.948	799.056	393.652	184.82	1894.97	1463.02	1300.35	1185.68	1227.36	933.906	1728.96	1780.75	1366.7	1244.96
M769T43	5.68787	1.57129e-11	up	2631.46	4362.15	3662.96	3646.54	4255.27	3270.8	3771.04	3615.33	2924.31	2284.64	11901.5	26836.1	21569.8	27960.4	17691.8	24369.7	16730.1	15795.6	17704.2	15242.9
M770T42	5.18739	5.65597e-11	up	2713.48	2241.08	1876.15	2300.09	1437.56	1976.81	1349.21	2111.29	1460.79	2870.28	12851.9	10379.7	8092.48	12351.3	8287.95	12539.5	8454.54	6550.2	9973.21	16013.8
M771T44	3.51686	1.40073e-10	up	5741.1	5734.48	7469.87	4317.98	3629.87	5802.6	4181.03	6866.1	4560.98	4604.71	19232.8	18369.4	24758.3	16224.7	20309.9	13156.5	17330.7	17650.1	21938.7	17101.7
M773T44	3.58008	2.99333e-06	up	8876.17	8482.07	7281.69	8833.67	6886.64	10235.4	8504.33	9678.59	8651.09	10216.7	38687.4	20336	34953.3	15830.3	42919.9	18056.2	35379.4	24318.7	57301.6	25998.1
M775T268	0.0510865	5.25168e-09	down	31833.1	30409.8	36549.1	41014.4	39103.8	37838.8	37587.5	29238.1	32973.6	31331.1	910.981	1982.77	3735.63	1298.63	1761.46	644.06	2736.41	1313.28	2093.54	1295.18
M778T38	3.34623	1.37259e-09	up	1237.33	1893.1	1868.4	1198.5	1611.8	1337.22	1261.6	2256.6	2150.88	1139.9	4607.22	6712.63	5815.98	3654.02	4948.42	4545.18	6008.08	6077.32	5667.18	5354.11
M780T36	5.05947	6.49189e-06	up	923.406	952.21	372.979	627.999	419.27	981.15	236.453	1044.78	635.595	246.947	2786.69	6073.73	2054.39	4291.51	3646.32	1227.13	2693.04	5840.21	1108.52	2865.41
M781T304	2.73611	8.96155e-06	up	2014.58	3332.72	2233.29	3196.77	1997.98	1732.39	2279.39	2696.27	1913.18	723.746	5971.73	4228.63	6503.68	4981.71	6066.95	4223.34	6034.71	7474.71	9949.11	5089.14
M781T36	6.02021	2.10235e-05	up	38.1342	393.193	594.838	282.059	221.253	125.614	240.389	325.57	62.4352	201.707	1492.27	1541.33	1048.84	1409.86	976.846	2907.59	789.063	2262.61	393.23	2139.73
M782T36	6.28221	1.53555e-06	up	646.472	573.865	117.884	455.732	544.411	649.229	403.059	650.485	534.594	152.354	2870.3	2035.58	1305.25	3403.37	2870.65	4758.07	2095.23	4865.34	955.108	4543.94
M783T187	2.88732	3.6279e-08	up	1827.31	1881.07	2203.37	1120.51	2112.67	1390.09	1570.61	1744.45	1022.92	1480.2	5868.11	3578.16	7067.5	3687.78	4524.08	4089.04	4204.35	3068.13	5994.59	5135.17
M783T303	4.58251	3.40368e-09	up	1004.24	1040.13	1264.81	1445.83	983.636	710.687	1179.12	1134.96	1805.11	687.861	4913.1	4962.36	4422.82	4491.04	4802.2	4814.65	5348.18	5628.35	6048.81	6150.87
M789T164	3.06693	0.000744578	up	4220.41	3050.96	2870.89	2911.22	2586.36	3470.13	3260.26	740.343	4284.1	3193.28	12619	5433.4	4750.78	6467.53	8407.24	2067.47	17835.3	11276.9	12206.3	12747.2
M789T47	3.5905	9.36171e-10	up	3943.35	4699.88	5430.54	7478.26	3970.82	5614.47	5520.32	3385.8	3680.84	3599.48	17155	11860.4	17379.6	18793.1	22418.8	14898.9	24733.1	14524.2	16187.3	11965.7
M791T309	0.160707	2.8921e-07	down	11210.4	15225.1	4149.36	14287.6	13009.7	17200.3	19828.2	13179.2	4531.45	16074.7	2863.11	1426.84	2841.79	779.942	2567.53	1498.17	3049.51	1289.04	2974.15	1392.34
M791T507	0.336707	8.01558e-06	down	3606.64	4316.19	7493.64	1802.66	3469.02	4171.49	3183.76	2092.27	3750.8	2154.65	1157.16	1709.93	1575.35	1401.87	1225.66	980.713	582.52	1033.13	1225.88	1243.08
M792T309	0.204197	2.44262e-07	down	9905.69	7551.76	9701.41	7027.24	6823.23	6992.04	6792.15	5933.01	6395.56	6817.6	3623.43	1017.88	1367.27	1065.47	2116.25	982.504	1002.86	845.49	1983.09	1094.02
M794T43	13.4228	2.13974e-08	up	244.28	257.789	680.434	390.023	471.923	1672.96	256.392	149.136	546.041	411.858	3648.44	8249.35	3995.92	8168.6	6081.07	9284.59	6445.84	10172.8	5111.76	7040.55
M795T44	4.20253	0.00105188	up	322.525	2879.18	258.623	596.183	2298.55	161.815	46.1633	417.582	2548.71	50.5159	2417.74	4965.5	3621.92	4487.77	3052.86	6610.54	3163.13	5039.77	2648.37	4251.95
M796T38	11.2025	7.47831e-08	up	503.104	171.401	394.272	72.4735	608.533	404.897	105.781	243.988	233.755	359.305	4232.85	2602.29	2286.43	5864	3170.99	3038.35	1584.17	3633.89	3971.79	4315.16
M797T38	9.04196	3.92251e-08	up	93.3123	144.783	231.06	200.08	166.451	253.1	370.413	316.448	176.133	135.553	1545.45	416.788	1812.59	2471.39	1272.68	2399.9	1605.16	2487.28	1447.65	3414.68
M799T180	5.47268	2.01583e-08	up	1304.26	1422.42	933.565	1459.75	931.394	2135.05	2498.4	1947.45	1140.26	1788.95	7048.74	5431.65	4848.09	11680.5	8125.72	7444.22	13289.6	6028.67	16177.9	5088.02
M804T36	6.44205	0.000108388	up	527.618	747.767	431.151	1196.97	721.64	255.85	194.353	28.995	425.535	1121.62	4161.16	2329.46	2594.6	2980.92	3968.67	4068.36	4373.06	3334.02	4510.36	4086.67
M806T41	6.64011	5.59229e-06	up	534.26	383.017	179.447	358.388	103.168	97.2599	54.3882	223.758	508.156	332.154	1957.06	1574.96	1048.46	1643.75	2228.45	1950.7	2704.96	1587.95	1380.14	2343.22
M812T30	8.54435	0.0056917	up	7080.94	4672.62	7271.99	3655.69	6593.21	3204.87	4394.01	3916.44	7149.5	3649.95	6064.09	79568.7	5613.67	77836.3	6346.68	89395.8	6534.15	82401	7422.97	79612.8
M813T30	7.29074	0.00335347	up	3161.01	1939.86	4026.21	1700.95	3153.65	2406.49	1082.38	1743.78	3438.64	2071.38	3845.33	34134	2964.53	28727.2	3038.99	32997.8	3762.93	36597.2	3035.02	31155.9
M819T35	9.45477	3.33351e-09	up	1013.81	1615.26	849.946	364.971	536.177	1313.87	962.905	1491.29	496.472	1287.67	12582.1	7313.18	7501.11	7371.27	10284.9	11391.1	13890.9	10749.3	4923.24	7901.06
M81T247	7.35586	1.54361e-11	up	10977.2	8496	8120.54	8186.8	12212.8	4987.68	8942.43	8133.21	12308.3	7683.32	66809	55136.8	71327.1	64414	76613.9	55411.4	73239.9	65101.7	76398.4	57930.9
M81T376	2.55639	2.04739e-05	up	2587.15	2091.51	1829.97	2260.87	2194.15	2358.18	2174.55	2243.32	2124.5	3037.43	9123.17	3591.26	3955.83	6720.52	3999.91	5016.25	4625.51	5270.15	11332	4910.86
M820T35	6.68533	8.80902e-05	up	1084.87	840.071	320.044	401.61	168.929	969.091	117.655	24.8389	286.48	328.688	3717	2440.5	1899.55	3293.95	2795.61	4364.53	3616.16	4427.48	831.872	2979.94
M823T320	0.385698	7.40856e-05	down	3687.39	4401.38	1891.4	6568.96	2741.73	6871.47	5199.4	4108.34	2697.11	7014.38	1385.18	1850.08	1338.55	2474.69	1122.58	2153.47	1007.26	1520.26	1673.68	2900.7
M829T316	4.26827	0.000172841	up	80.3793	451.776	680.462	308.749	673.232	417.233	865.893	169.794	1166.03	1257.12	1322.26	4415.83	866.27	1723.11	1707.2	4637.36	2596.55	3527.96	2220.27	2894.48
M845T168	2.58818	4.14382e-05	up	358.193	958.305	1918.93	1289.64	709.875	744.544	610.453	1193.11	823.181	537.114	1917.93	3941.37	3049.31	2339.42	2081.49	1405.28	2664.19	2364.51	2013.8	1887.3
M849T35	3.10935	0.000697516	up	112.373	152.356	814.766	150.415	123.31	1408.56	76.7378	276.798	301.473	502.643	1752.54	713.822	746.211	2044.3	1023.02	1657.16	451.058	938.776	1087.15	1772.82
M853T506	0.273159	3.75299e-05	down	2419.64	3744.36	12052	2731.73	3068.88	3426.62	2985.91	1831.51	2035.93	2266.16	852.041	1899.83	1602.97	1007.67	1066.79	1234.47	692.303	624.67	385.516	621.182
M863T426	0.148527	2.6245e-15	down	14813.6	11379.2	10958.5	10606.2	13737.5	8201.01	12876.8	10358.3	10639.1	9902.68	1621.02	1472.17	1435.52	1689.25	1630.44	2022.91	1384.21	1438.67	1727.96	2431.67
M864T426	0.222742	2.24641e-07	down	7351.6	1891.41	3412.73	3734.97	8058.09	4947.41	4292.16	2768.04	5506.09	4990.58	1272.18	719.646	953.894	1749.8	1037.58	818.929	799.298	859.937	1189.15	1058.03
M865T346	2.70137	0.00920467	up	927.447	243.517	638.753	346.666	970.861	295.376	326.808	434.21	1016.34	517.376	782.656	4628.11	533.544	1659.88	620.666	1270.42	554.531	3123.94	805.672	1465.23
M86T269	6.61521	2.49312e-20	up	5951.42	5226.01	5202.14	5803.44	5497.35	5816.81	6084.9	6858.33	6029.75	5657.57	41402.5	33111.5	38809.5	32736.4	40623.4	37695.8	41566.7	36244.7	41441.8	40894.5
M872T29	4.64498	1.14286e-08	up	3455.01	4113.16	4031.59	2196.71	6667.19	2340	3014.55	2393.3	4708.59	2137.76	13942.5	17463	22278.3	15621.1	21496.6	13125.1	20645.4	12404	12865.8	13001.1
M873T29	5.09284	1.0055e-08	up	1846.68	2553.93	4939.94	1642.61	2851.28	1650.6	2309.22	1128.8	1715.91	1892.47	6741.65	13313	16726.3	11934	16755.5	10203.5	13902.6	8464.93	9168.97	7538.66
M879T344	0.0318601	2.62857e-10	down	13377.6	12672.2	12497.7	12222.9	12029.7	13910.8	13027.1	12838.5	12834.6	14329.4	516.382	282.158	573.066	250.78	703.573	270.615	508.776	281.344	489.912	256.937
M879T426	0.216483	9.70022e-09	down	7859.26	4480.23	3494.9	5028.24	6014.3	4500.4	5053.8	4067.34	5513.19	7414.21	1597.08	691.914	642.635	1295.66	1322	1115.93	763.428	960.515	1061.74	2114.89
M903T309	0.072935	2.57717e-10	down	12782.2	9328.28	16169.9	15053.7	15062.9	12030.3	12911.7	11985.9	13732.5	2989.41	1044.4	647.712	1145.58	657.564	1331.6	628.19	1111.29	520.019	1224.61	590.528
M905T309	0.0700796	6.30636e-05	down	4915.2	6902.22	7482.02	37245.4	6684.56	32012.4	1718.55	27182.8	41490	27315.2	924.144	1704.1	1265.53	1769.22	1250.89	1029.4	2336.3	1237.04	1108.99	896.13
M906T316	0.0326898	1.93497e-10	down	11560.5	10559.8	14096	8997.03	13149.1	8374.78	10644.7	9112.89	11878.4	8440.16	426.693	260.949	302.871	207.888	778.184	306.777	523.639	145.051	350.969	188.687
M90T348	3.07625	1.95979e-06	up	1284.53	1204.84	755.925	1591.32	623.519	1365.51	2662.98	1756.98	1313.36	1688.39	2607.95	2966.49	4752.07	4139.13	4913.31	4862.19	7359.96	4780.4	3876.02	3570.87
M913T150	4.20928	1.94464e-07	up	7230.26	3821.24	5593.23	8527.71	9858.71	6765.61	3818.49	2336.12	5237.63	7674.65	31666.4	16394.1	31033.7	30905.5	20425.5	23755.5	20642.1	36281.5	30957.9	14130
M914T150	4.37858	1.07403e-07	up	2577.93	4132.48	2688.85	3045.13	3170.82	3458.93	3214.9	2591.59	1134.43	3005.66	6113.74	8550.36	16178.2	14719.3	9295.47	18351.2	10847.1	12080.2	22574.7	8359.17
M917T497	0.0901482	7.83548e-12	down	3676.15	3700.43	3921.25	3921.22	3238.23	3426.22	4880.55	3840.3	3329.08	3622.82	181.324	340.205	282.7	359.798	253.839	333.769	402.715	445.428	457.511	328.339
M918T496	0.146237	2.72177e-08	down	1129.26	2721.64	4031.9	2286.86	983.133	873.132	1626.51	1328.05	1229.21	1510.9	161.085	564.841	232.19	278.873	153.733	181.622	279.042	158.371	351.434	230.21
M921T318	0.23874	1.07476e-06	down	12005.6	19653.9	12310	21855.1	19803.3	6996.19	27845	18480.2	17935.4	7118.52	5576.55	1978.76	4743.85	2337.19	5484.64	3354.29	4652.19	2788.21	5534.07	2704.39
M931T171	3.96799	4.68071e-11	up	3566.07	2351.09	2294.64	2166.99	2766.41	2338.47	2367.96	2679.9	2738.44	3232.02	12764.4	8561.33	7565.81	9257.79	7177.21	9981.93	11791.9	13400.7	13082.4	11576.2
M937T321	0.304956	1.04889e-05	down	7594.4	6246.33	5547.33	14008.6	9786.42	18973.6	10825.2	4757.95	9675.63	11654.2	3178.27	1169.09	4175.76	1627.32	4729.44	2519.19	3783.03	2479.2	4162.68	2387.95
M938T173	4.91486	3.66601e-07	up	2209	604.599	993.767	434.526	462.239	827.933	583.444	1600.59	1059.89	677.242	4184.22	4229.74	3429.7	5397.32	2343.28	5559.42	4578.63	6399.7	3178.56	7160.68
M939T173	9.79026	6.88517e-10	up	450.869	191.308	307.103	111.725	164.084	190.943	451.394	288.272	250.218	264.605	2827.35	3966.82	1876.52	2364.4	1087.26	3177.81	2362.75	3999.25	1385.89	3097.05
M940T173	6.58389	9.09795e-09	up	420.306	146.286	144.358	149.796	258.295	139.826	78.2754	238.231	163.236	255.885	1096.84	2095.62	1124.33	1332.06	1076.81	1116.89	756.659	1201.87	1144.88	2185.58
M940T227	0.258309	9.50571e-06	down	26943.1	21266.3	27679.7	28305.6	19702.6	12984.6	17548.3	18534.7	16271	16639.1	6435.46	5973.36	10852.1	3227.42	5449.96	3729.05	7510.55	4051.78	4714.6	1234.97
M944T460	7.56725	4.27085e-09	up	640.471	1090.48	1086.33	1017.71	585.745	685.336	593.602	1080.53	711.924	925.459	3502.07	14865.1	5223.52	6649.46	3033.61	6190.27	5551.86	6730.76	4657.12	7294.14
M951T501	7.9269	5.67969e-09	up	1027.77	1509.11	3495.96	847.724	1180.14	671.505	588.432	1188.69	1406.45	1346.12	6820.47	18653.4	13321.8	8835.37	6321.82	10710.4	11912.9	11789.3	8341.28	8419.02
M952T501	4.96333	1.07203e-07	up	589.302	545.946	1027.48	500.067	972.935	406.459	275.901	631.245	726.933	763.507	2624.63	3449.03	3445.93	3354.76	2956.87	3231.85	3625	3582.35	2847.37	2844.94
M967T501	3.55135	4.11167e-05	up	431.957	554.722	1516.11	288.327	395.098	199.332	226.116	311.804	345.52	471.95	1206.09	3635.28	3756.7	1000.01	1028.48	890.824	1463.07	1478.35	1079	1298.96
M971T152	2.75756	0.000239694	up	6460.39	40400.1	23172.3	18734.8	9405.66	5405	19768	11001	7853.69	9900.4	51745.7	32258	74797.3	18632.6	37060.5	39945.7	51456.6	55602	28952.7	28978.1
M973T160	3.02906	1.7759e-07	up	10593.6	9023.18	10239.4	15246.9	9740.38	12406.4	11511	10905.7	11932.4	12794.8	39581.9	19715.7	40744.4	19149.7	41865.2	32510.5	43483.5	32120.9	43921.2	33412.5
M974T160	3.88284	1.39365e-06	up	3764.74	4552.58	6216.41	5582.42	4451.36	4555.03	4274.57	4541.99	4801.7	4208.24	20420.7	14030.5	25319.2	16068.8	23186	7854.84	22263.6	13516.2	28979.5	10656.1
M975T340	5.46782	6.95708e-10	up	501.6	300.473	369.465	269.451	490.598	231.409	360.57	465.846	511.162	219.053	1451.6	1829.18	1736.67	2054.24	2117.35	2804.2	1828.65	2275.56	2109.54	2131.29
M976T340	4.59779	1.01896e-07	up	237.753	244.128	330.145	212.514	126.084	208.002	363.264	185.622	546.453	347.389	1448.25	1840.21	1256.74	1112.9	987.811	1340.02	1166.76	1321.08	1106.84	1299.43
M987T319	0.176574	1.72225e-09	down	4339.08	4897.52	5102.55	5281.88	5782.62	4103.07	4495.97	4676.42	3891.72	4616.4	1094.43	711.589	1312.21	729.507	713.812	703.067	988.581	428.39	942.112	708.332
M99T156	0.432686	0.000903519	down	138214	133359	115748	156909	268565	139147	336557	129967	175743	90619.4	50092.8	58767.7	54618.3	27825.6	222530	62231	42938.9	51273.3	28147.4	130576
