# Supplementary material for: Comparative metabolomic analyses of Dendrobium officinale Kimura et Migo responding to UV-B radiation reveal variations in the metabolisms associated with its bioactive ingredients
Source: PeerJ. 2020 Jun 29;8:e9107. doi: 10.7717/peerj.9107 (PMC7331624; doi:10.7717/peerj.9107)
Supplement: Table S6 [file peerj-08-9107-s009.xlsx]

## Sheet: Sheet1
Table S6 The saw data of the total polysaccharides, total alkaloids and total flavonoids.
(mg/g,FW)	Control_1	Control_2	Control_3	UV-B_1	UV-B_2	UV-B_3
Total alkaloid	3.32	3.45	3.26	4.43	4.31	4.23
Polysaccharide	0.0035	0.0032	0.0039	0.0043	0.0044	0.0046
Total flavonoid	0.016	0.02	0.013	0.035	0.041	0.031
